# Supplementary material for: Bacterial etiology of urinary tract infections in patients treated at Kenyan health facilities and their resistance towards commonly used antibiotics
Source: PLoS One. 2023 May 26;18(5):e0277279. doi: 10.1371/journal.pone.0277279 (PMC10218719; doi:10.1371/journal.pone.0277279)
Supplement: S1 File — (XLSX) [file pone.0277279.s001.xlsx]

## Sheet: Hoja1
consent_bc	country	gender	patient_type	age	culture	utistatus	id_final_colony	gram_reaction	final_id_genus	patientid	esblceph_caz_ast	esblceph_cro_ast	pen_amp_ast	penbla_amc_ast	fpi_w_ast	agly_gen_ast	astaphbla_fox_ast	fq_cip_ast	nit_f_ast	tet_tet_ast	oxazo_lz_ast	mac_e_ast	esblceph_caz_ast_r_cutoff	esblceph_cro_ast_r_cutoff	pen_amp_ast_r_cutoff	penbla_amc_ast_r_cutoff	fpi_w_ast_r_cutoff	agly_gen_ast_r_cutoff	sulfo_rl_ast_r_cutoff	astaphbla_fox_ast_r_cutoff	fq_cip_ast_r_cutoff	nit_f_ast_r_cutoff	tet_tet_ast_r_cutoff	oxazo_lz_ast_r_cutoff	mac_e_ast_r_cutoff	esblceph_caz_ast_i_cutoff	esblceph_cro_ast_i_cutoff	pen_amp_ast_i_cutoff	penbla_amc_ast_i_cutoff	fq_cip_ast_r_bi	nit_f_ast_r_bi	hosp1
KE013021	Kenya	Female	Adult outpatient	25-34	UTI	Positive	Acinetobacter sp.	Gram negative	Acinetobacter sp.	1033021	6	6	6	11	18	19	6	6	18	6	NA	NA	14	13	NA	13	10	12	NA	NA	15	NA	11	NA	NA	17	20	NA	17	1	NA	5
KE013091	Kenya	Female	Adult outpatient	18-24	UTI	Positive	Acinetobacter sp.	Gram negative	Acinetobacter sp.	1033091	31	24	32	32	20	24	28	28	20	22	NA	NA	14	13	NA	13	10	12	NA	NA	15	NA	11	NA	NA	17	20	NA	17	0	NA	5
KE013190	Kenya	Female	Adult outpatient	35-44	UTI	Positive	Acinetobacter sp.	Gram negative	Acinetobacter sp.	1033190	20	30	27	26	8	20	10	32	6	24	NA	NA	14	13	NA	13	10	12	NA	NA	15	NA	11	NA	NA	17	20	NA	17	0	NA	5
KE013194	Kenya	Female	Adult outpatient	18-24	UTI	Positive	Acinetobacter sp.	Gram negative	Acinetobacter sp.	1033194	32	30	6	6	6	22	6	10	6	14	NA	NA	14	13	NA	13	10	12	NA	NA	15	NA	11	NA	NA	17	20	NA	17	1	NA	5
KE014166	Kenya	Male	Adult outpatient	35-44	UTI	Positive	Acinetobacter sp.	Gram negative	Acinetobacter sp.	1034166	26	26	27	30	17	24	20	NA	32	7	NA	NA	14	13	NA	13	10	12	NA	NA	15	NA	11	NA	NA	17	20	NA	17	NA	NA	5
KE014344	Kenya	Male	Adult outpatient	35-44	UTI	Positive	Acinetobacter sp.	Gram negative	Acinetobacter sp.	1034344	31	26	27	24	23	7	24	8	22	22	NA	NA	14	13	NA	13	10	12	NA	NA	15	NA	11	NA	NA	17	20	NA	17	1	NA	5
KE014380	Kenya	Male	child inpatient	<18	UTI	Positive	Acinetobacter sp.	Gram negative	Acinetobacter sp.	1014380	26	28	32	32	6	30	30	32	28	30	NA	NA	14	13	NA	13	10	12	NA	NA	15	NA	11	NA	NA	17	20	NA	17	0	NA	5
KE014460	Kenya	Female	Adult outpatient	25-34	UTI	Positive	Acinetobacter sp.	Gram negative	Acinetobacter sp.	1024460	20	30	27	24	6	16	20	25	24	10	NA	NA	14	13	NA	13	10	12	NA	NA	15	NA	11	NA	NA	17	20	NA	17	0	NA	5
KE013199	Kenya	Female	Adult outpatient	18-24	UTI	Positive	Enterobacter sp.	Gram negative	Enterobacter sp.	1033199	22	24	28	32	6	32	30	32	26	14	NA	NA	17	19	NA	NA	NA	12	NA	NA	15	NA	11	NA	NA	20	22	NA	NA	0	NA	5
KE010224	Kenya	Female	Adult outpatient	25-34	UTI	Positive	Bacillus sp.	Gram positive	Bacillus sp.	1080224	24	32	31	32	6	22	26	24	18	20	20	22	NA	NA	NA	NA	NA	NA	NA	NA	NA	NA	NA	NA	NA	NA	NA	NA	NA	NA	NA	3
KE011717	Kenya	Female	Adult outpatient	18-24	UTI	Positive	Bacillus sp.	Gram positive	Bacillus sp.	1071717	32	32	32	32	32	22	32	30	20	29	25	22	NA	NA	NA	NA	NA	NA	NA	NA	NA	NA	NA	NA	NA	NA	NA	NA	NA	NA	NA	3
KE011804	Kenya	Female	Adult outpatient	18-24	UTI	Positive	Bacillus sp.	Gram positive	Bacillus sp.	1071804	32	32	32	32	30	21	32	32	32	32	30	31	NA	NA	NA	NA	NA	NA	NA	NA	NA	NA	NA	NA	NA	NA	NA	NA	NA	NA	NA	3
KE013014	Kenya	Female	Adult outpatient	18-24	UTI	Positive	Bacillus sp.	Gram positive	Bacillus sp.	1033014	24	30	30	32	32	32	30	30	32	32	32	32	NA	NA	NA	NA	NA	NA	NA	NA	NA	NA	NA	NA	NA	NA	NA	NA	NA	NA	NA	5
KE013017	Kenya	Female	Adult outpatient	25-34	UTI	Positive	Bacillus sp.	Gram positive	Bacillus sp.	1033017	32	32	32	32	32	25	32	32	23	28	27	29	NA	NA	NA	NA	NA	NA	NA	NA	NA	NA	NA	NA	NA	NA	NA	NA	NA	NA	NA	5
KE013020	Kenya	Female	Adult outpatient	55-64	UTI	Positive	Bacillus sp.	Gram positive	Bacillus sp.	1033020	31	30	32	32	6	21	30	25	19	19	27	28	NA	NA	NA	NA	NA	NA	NA	NA	NA	NA	NA	NA	NA	NA	NA	NA	NA	NA	NA	5
KE013029	Kenya	Female	Adult outpatient	18-24	UTI	Positive	Bacillus sp.	Gram positive	Bacillus sp.	1033029	31	22	32	32	26	26	22	25	19	26	23	8	NA	NA	NA	NA	NA	NA	NA	NA	NA	NA	NA	NA	NA	NA	NA	NA	NA	NA	NA	5
KE013034	Kenya	Female	Adult outpatient	25-34	UTI	Positive	Bacillus sp.	Gram positive	Bacillus sp.	1033034	28	32	32	32	30	25	32	32	19	26	30	29	NA	NA	NA	NA	NA	NA	NA	NA	NA	NA	NA	NA	NA	NA	NA	NA	NA	NA	NA	5
KE013112	Kenya	Female	Adult outpatient	18-24	UTI	Positive	Bacillus sp.	Gram positive	Bacillus sp.	1033112	28	32	29	32	32	22	30	31	21	28	30	24	NA	NA	NA	NA	NA	NA	NA	NA	NA	NA	NA	NA	NA	NA	NA	NA	NA	NA	NA	5
KE013177	Kenya	Female	Adult outpatient	25-34	UTI	Positive	Bacillus sp.	Gram positive	Bacillus sp.	1033177	30	30	31	26	26	6	30	12	20	24	6	6	NA	NA	NA	NA	NA	NA	NA	NA	NA	NA	NA	NA	NA	NA	NA	NA	NA	NA	NA	5
KE013520	Kenya	Female	Adult outpatient	25-34	UTI	Positive	Bacillus sp.	Gram positive	Bacillus sp.	1053520	32	32	32	32	6	32	32	20	20	32	32	32	NA	NA	NA	NA	NA	NA	NA	NA	NA	NA	NA	NA	NA	NA	NA	NA	NA	NA	NA	5
KE013690	Kenya	Female	Adult outpatient	35-44	UTI	Positive	Bacillus sp.	Gram positive	Bacillus sp.	1053690	32	32	9	22	6	15	32	32	23	8	7	6	NA	NA	NA	NA	NA	NA	NA	NA	NA	NA	NA	NA	NA	NA	NA	NA	NA	NA	NA	5
KE013720	Kenya	Female	Adult outpatient	18-24	UTI	Positive	Bacillus sp.	Gram positive	Bacillus sp.	1053720	32	30	29	24	22	18	26	24	16	22	6	6	NA	NA	NA	NA	NA	NA	NA	NA	NA	NA	NA	NA	NA	NA	NA	NA	NA	NA	NA	5
KE014117	Kenya	Female	Adult outpatient	25-34	UTI	Positive	Bacillus sp.	Gram positive	Bacillus sp.	1014117	21	30	32	32	6	22	32	14	22	6	32	17	NA	NA	NA	NA	NA	NA	NA	NA	NA	NA	NA	NA	NA	NA	NA	NA	NA	NA	NA	5
KE014153	Kenya	Female	Adult outpatient	25-34	UTI	Positive	Bacillus sp.	Gram positive	Bacillus sp.	1014153	30	28	31	32	28	22	30	28	20	26	26	28	NA	NA	NA	NA	NA	NA	NA	NA	NA	NA	NA	NA	NA	NA	NA	NA	NA	NA	NA	5
KE014157	Kenya	Female	Adult outpatient	25-34	UTI	Positive	Bacillus sp.	Gram positive	Bacillus sp.	1014157	32	32	32	32	32	26	32	32	20	32	32	32	NA	NA	NA	NA	NA	NA	NA	NA	NA	NA	NA	NA	NA	NA	NA	NA	NA	NA	NA	5
KE014318	Kenya	Female	Adult outpatient	25-34	UTI	Positive	Bacillus sp.	Gram positive	Bacillus sp.	1024318	31	26	32	32	25	23	32	32	NA	32	31	32	NA	NA	NA	NA	NA	NA	NA	NA	NA	NA	NA	NA	NA	NA	NA	NA	NA	NA	NA	5
KE014592	Kenya	Male	Adult inpatient	35-44	UTI	Positive	Bacillus sp.	Gram positive	Bacillus sp.	1014592	31	NA	29	32	6	6	6	6	30	16	26	6	NA	NA	NA	NA	NA	NA	NA	NA	NA	NA	NA	NA	NA	NA	NA	NA	NA	NA	NA	5
KE015819	Kenya	Female	Adult outpatient	18-24	UTI	Positive	Bacillus sp.	Gram positive	Bacillus sp.	1015819	32	32	32	32	6	32	32	18	20	32	32	22	NA	NA	NA	NA	NA	NA	NA	NA	NA	NA	NA	NA	NA	NA	NA	NA	NA	NA	NA	5
KE014340	Kenya	Female	Adult outpatient	25-34	UTI	Positive	Bacillus sp.	Gram positive	Bacillus sp.	1034340	27	32	29	24	6	18	26	32	20	24	6	9	NA	NA	NA	NA	NA	NA	NA	NA	NA	NA	NA	NA	NA	NA	NA	NA	NA	NA	NA	5
KE013025	Kenya	Female	Adult outpatient	18-24	UTI	Positive	Bacillus sp.	Gram positive	Bacillus sp.	1033025	22	32	32	32	6	32	32	14	21	30	32	20	NA	NA	NA	NA	NA	NA	NA	NA	NA	NA	NA	NA	NA	NA	NA	NA	NA	NA	NA	5
KE011189	Kenya	Female	Adult outpatient	25-34	UTI	Positive	Enterobacter sp.	Gram negative	Enterobacter sp.	1071189	13	15	6	17	6	11	6	20	21	6	NA	NA	17	19	13	13	10	12	NA	14	21	10	11	NA	NA	20	22	16	17	1	0	3
KE011508	Kenya	Female	Adult outpatient	35-44	UTI	Positive	Enterobacter sp.	Gram negative	Enterobacter sp.	1081508	32	32	32	32	6	22	32	24	9	30	NA	NA	17	19	13	13	10	12	NA	14	21	10	11	NA	NA	20	22	16	17	0	1	5
KE011605	Kenya	Female	Adult outpatient	18-24	UTI	Positive	Enterobacter sp.	Gram negative	Enterobacter sp.	1071605	32	27	8	23	21	18	26	26	21	20	NA	NA	17	19	13	13	10	12	NA	14	21	10	11	NA	NA	20	22	16	17	0	0	3
KE012577	Kenya	Female	Adult outpatient	18-24	UTI	Positive	Enterobacter sp.	Gram negative	Enterobacter sp.	1072577	32	32	32	32	22	18	32	26	29	30	NA	NA	17	19	13	13	10	12	NA	14	21	10	11	NA	NA	20	22	16	17	0	0	3
KE014007	Kenya	Male	child inpatient	<18	UTI	Positive	Enterobacter sp.	Gram negative	Enterobacter sp.	1014007	31	18	11	15	17	25	16	26	30	18	NA	NA	17	19	13	13	10	12	NA	14	21	10	11	NA	NA	20	22	16	17	0	0	5
KE014612	Kenya	Female	Adult inpatient	45-54	UTI	Positive	Enterobacter sp.	Gram positive	Enterobacter sp.	1014612	15	18	20	30	6	11	6	20	21	9	21	23	17	19	13	13	10	12	NA	14	21	10	11	NA	NA	20	22	16	17	1	0	5
KE010754	Kenya	Female	Adult outpatient	18-24	UTI	Positive	Enterococcus sp.	Gram positive	Enterococcus sp.	1070754	24	26	18	18	6	20	24	28	16	6	6	6	NA	NA	16	NA	NA	NA	NA	NA	15	14	14	19	13	NA	NA	16	NA	0	0	3
KE010812	Kenya	Female	Adult outpatient	25-34	UTI	Positive	Enterococcus sp.	Gram positive	Enterococcus sp.	1070812	31	27	26	27	6	15	19	31	27	8	27	6	NA	NA	16	NA	NA	NA	NA	NA	15	14	14	19	13	NA	NA	16	NA	0	0	3
KE012956	Kenya	Female	Adult outpatient	35-44	UTI	Positive	Enterococcus sp.	Gram positive	Enterococcus sp.	1032956	32	NA	27	24	6	18	22	30	20	12	6	7	NA	NA	16	NA	NA	NA	NA	NA	15	14	14	19	13	NA	NA	16	NA	0	0	5
KE013028	Kenya	Female	Adult outpatient	25-34	UTI	Positive	Enterococcus sp.	Gram positive	Enterococcus sp.	1033028	6	6	6	10	25	6	6	6	19	6	25	11	NA	NA	16	NA	NA	NA	NA	NA	15	14	14	19	13	NA	NA	16	NA	1	0	5
KE013079	Kenya	Female	Adult outpatient	18-24	UTI	Positive	Enterococcus sp.	Gram positive	Enterococcus sp.	1033079	28	30	18	22	6	18	22	30	15	21	6	12	NA	NA	16	NA	NA	NA	NA	NA	15	14	14	19	13	NA	NA	16	NA	0	0	5
KE013128	Kenya	Female	Adult outpatient	18-24	UTI	Positive	Enterococcus sp.	Gram positive	Enterococcus sp.	1033128	30	30	18	26	22	6	22	32	21	24	6	8	NA	NA	16	NA	NA	NA	NA	NA	15	14	14	19	13	NA	NA	16	NA	0	0	5
KE013174	Kenya	Female	child inpatient	<18	UTI	Positive	Enterococcus sp.	Gram positive	Enterococcus sp.	1033174	31	24	26	32	6	18	22	24	30	10	30	14	NA	NA	16	NA	NA	NA	NA	NA	15	14	14	19	13	NA	NA	16	NA	0	0	5
KE013234	Kenya	Female	Adult outpatient	18-24	UTI	Positive	Streptococcus sp.	Gram positive	Streptococcus sp.	1063234	24	15	7	10	6	16	10	32	6	30	NA	NA	NA	NA	16	NA	NA	NA	NA	NA	15	14	14	19	13	NA	NA	16	NA	0	1	4
KE013253	Kenya	Male	Adult outpatient	65-74	UTI	Positive	Enterococcus sp.	Gram negative	Enterococcus sp.	1063253	24	10	6	6	6	20	6	6	6	10	NA	NA	NA	NA	16	NA	NA	NA	NA	NA	15	14	14	19	13	NA	NA	16	NA	1	1	4
KE013296	Kenya	Female	Adult outpatient	25-34	UTI	Positive	Enterococcus sp.	Gram positive	Enterococcus sp.	1063296	26	32	32	32	6	30	32	16	28	22	32	24	NA	NA	16	NA	NA	NA	NA	NA	15	14	14	19	13	NA	NA	16	NA	0	0	4
KE013449	Kenya	Female	Adult outpatient	25-34	UTI	Positive	Enterococcus sp.	Gram positive	Enterococcus sp.	1063449	24	32	32	32	6	26	32	6	30	30	28	10	NA	NA	16	NA	NA	NA	NA	NA	15	14	14	19	13	NA	NA	16	NA	1	0	4
KE013457	Kenya	Female	Adult outpatient	18-24	UTI	Positive	Enterococcus sp.	Gram positive	Enterococcus sp.	1063457	24	32	32	32	6	25	32	13	17	20	32	16	NA	NA	16	NA	NA	NA	NA	NA	15	14	14	19	13	NA	NA	16	NA	1	0	4
KE013458	Kenya	Male	Child outpatient	<18	UTI	Positive	Enterococcus sp.	Gram positive	Enterococcus sp.	1063458	24	30	26	32	30	26	32	28	24	30	28	28	NA	NA	16	NA	NA	NA	NA	NA	15	14	14	19	13	NA	NA	16	NA	0	0	4
KE013460	Kenya	Male	Adult outpatient	25-34	UTI	Positive	Enterococcus sp.	Gram positive	Enterococcus sp.	1063460	31	19	18	30	6	6	20	6	28	32	26	6	NA	NA	16	NA	NA	NA	NA	NA	15	14	14	19	13	NA	NA	16	NA	1	0	4
KE013467	Kenya	Female	Adult outpatient	25-34	UTI	Positive	Enterococcus sp.	Gram positive	Enterococcus sp.	1063467	22	28	32	32	6	24	32	12	18	24	32	16	NA	NA	16	NA	NA	NA	NA	NA	15	14	14	19	13	NA	NA	16	NA	1	0	4
KE013471	Kenya	Female	Adult outpatient	18-24	UTI	Positive	Enterococcus sp.	Gram positive	Enterococcus sp.	1063471	17	24	24	32	6	30	26	30	28	10	24	20	NA	NA	16	NA	NA	NA	NA	NA	15	14	14	19	13	NA	NA	16	NA	0	0	4
KE013486	Kenya	Female	Adult outpatient	25-34	UTI	Positive	Enterococcus sp.	Gram positive	Enterococcus sp.	1063486	31	17	22	30	6	17	22	6	24	28	26	12	NA	NA	16	NA	NA	NA	NA	NA	15	14	14	19	13	NA	NA	16	NA	1	0	4
KE013491	Kenya	Female	Adult inpatient	18-24	UTI	Positive	Enterococcus sp.	Gram positive	Enterococcus sp.	1063491	31	15	24	32	6	30	24	32	26	22	24	22	NA	NA	16	NA	NA	NA	NA	NA	15	14	14	19	13	NA	NA	16	NA	0	0	4
KE013497	Kenya	Female	Adult outpatient	25-34	UTI	Positive	Enterococcus sp.	Gram positive	Enterococcus sp.	1063497	17	23	24	26	6	12	6	6	21	6	20	10	NA	NA	16	NA	NA	NA	NA	NA	15	14	14	19	13	NA	NA	16	NA	1	0	4
KE013508	Kenya	Female	Adult outpatient	35-44	UTI	Positive	Enterococcus sp.	Gram positive	Enterococcus sp.	1063508	14	21	18	26	6	24	20	28	28	26	26	7	NA	NA	16	NA	NA	NA	NA	NA	15	14	14	19	13	NA	NA	16	NA	0	0	4
KE013509	Kenya	Female	Adult outpatient	18-24	UTI	Positive	Enterococcus sp.	Gram positive	Enterococcus sp.	1063509	16	18	6	23	6	10	10	8	24	9	22	6	NA	NA	16	NA	NA	NA	NA	NA	15	14	14	19	13	NA	NA	16	NA	1	0	4
KE013524	Kenya	Female	Adult outpatient	25-34	UTI	Positive	Enterococcus sp.	Gram positive	Enterococcus sp.	1053524	21	31	28	32	22	32	22	32	32	12	26	30	NA	NA	16	NA	NA	NA	NA	NA	15	14	14	19	13	NA	NA	16	NA	0	0	5
KE013542	Kenya	Female	Adult outpatient	35-44	UTI	Positive	Enterococcus sp.	Gram positive	Enterococcus sp.	1053542	13	17	12	25	6	22	18	31	25	26	24	24	NA	NA	16	NA	NA	NA	NA	NA	15	14	14	19	13	NA	NA	16	NA	0	0	5
KE013551	Kenya	Female	Adult outpatient	25-34	UTI	Positive	Enterococcus sp.	Gram positive	Enterococcus sp.	1053551	26	19	27	18	6	7	24	6	24	7	6	6	NA	NA	16	NA	NA	NA	NA	NA	15	14	14	19	13	NA	NA	16	NA	1	0	5
KE013569	Kenya	Female	Adult outpatient	18-24	UTI	Positive	Enterococcus sp.	Gram positive	Enterococcus sp.	1053569	12	18	24	30	22	26	22	30	24	16	26	26	NA	NA	16	NA	NA	NA	NA	NA	15	14	14	19	13	NA	NA	16	NA	0	0	5
KE013605	Kenya	Female	Adult outpatient	25-34	UTI	Positive	Enterococcus sp.	Gram positive	Enterococcus sp.	1053605	26	31	26	32	8	12	6	22	18	28	22	20	NA	NA	16	NA	NA	NA	NA	NA	15	14	14	19	13	NA	NA	16	NA	0	0	5
KE013608	Kenya	Female	Adult outpatient	18-24	UTI	Positive	Enterococcus sp.	Gram positive	Enterococcus sp.	1053608	25	24	21	26	11	28	28	31	22	30	28	30	NA	NA	16	NA	NA	NA	NA	NA	15	14	14	19	13	NA	NA	16	NA	0	0	5
KE013648	Kenya	Female	Adult outpatient	18-24	UTI	Positive	Enterococcus sp.	Gram positive	Enterococcus sp.	1053648	22	26	17	26	6	22	28	28	22	28	28	24	NA	NA	16	NA	NA	NA	NA	NA	15	14	14	19	13	NA	NA	16	NA	0	0	5
KE013653	Kenya	Female	Adult outpatient	25-34	UTI	Positive	Enterococcus sp.	Gram positive	Enterococcus sp.	1053653	32	32	32	32	8	24	32	23	32	28	28	30	NA	NA	16	NA	NA	NA	NA	NA	15	14	14	19	13	NA	NA	16	NA	0	0	5
KE013654	Kenya	Female	Adult outpatient	65-74	UTI	Positive	Enterococcus sp.	Gram positive	Enterococcus sp.	1053654	31	32	32	32	12	32	32	32	18	32	32	32	NA	NA	16	NA	NA	NA	NA	NA	15	14	14	19	13	NA	NA	16	NA	0	0	5
KE013672	Kenya	Female	Adult outpatient	18-24	UTI	Positive	Enterococcus sp.	Gram positive	Enterococcus sp.	1053672	31	24	18	28	22	13	28	21	24	27	28	26	NA	NA	16	NA	NA	NA	NA	NA	15	14	14	19	13	NA	NA	16	NA	0	0	5
KE013673	Kenya	Male	Adult outpatient	55-64	UTI	Positive	Enterococcus sp.	Gram positive	Enterococcus sp.	1053673	32	19	12	19	6	23	15	6	24	26	25	10	NA	NA	16	NA	NA	NA	NA	NA	15	14	14	19	13	NA	NA	16	NA	1	0	5
KE013693	Kenya	Female	Adult outpatient	18-24	UTI	Positive	Enterococcus sp.	Gram negative	Enterococcus sp.	1053693	20	24	32	32	6	26	30	24	32	14	NA	NA	NA	NA	16	NA	NA	NA	NA	NA	15	14	14	19	13	NA	NA	16	NA	0	0	5
KE013695	Kenya	Female	Adult outpatient	25-34	UTI	Positive	Enterococcus sp.	Gram positive	Enterococcus sp.	1053695	31	17	14	30	6	18	22	24	28	26	32	6	NA	NA	16	NA	NA	NA	NA	NA	15	14	14	19	13	NA	NA	16	NA	0	0	5
KE013702	Kenya	Female	Adult outpatient	25-34	UTI	Positive	Enterococcus sp.	Gram positive	Enterococcus sp.	1053702	26	26	24	32	14	30	30	6	26	16	28	24	NA	NA	16	NA	NA	NA	NA	NA	15	14	14	19	13	NA	NA	16	NA	1	0	5
KE013721	Kenya	Female	Adult outpatient	18-24	UTI	Positive	Enterococcus sp.	Gram positive	Enterococcus sp.	1053721	32	32	32	32	6	32	32	32	32	32	30	32	NA	NA	16	NA	NA	NA	NA	NA	15	14	14	19	13	NA	NA	16	NA	0	0	5
KE013725	Kenya	Female	Adult outpatient	25-34	UTI	Positive	Enterococcus sp.	Gram positive	Enterococcus sp.	1053725	11	13	15	27	6	10	6	14	23	10	26	6	NA	NA	16	NA	NA	NA	NA	NA	15	14	14	19	13	NA	NA	16	NA	1	0	5
KE014012	Kenya	Male	Adult outpatient	45-54	UTI	Positive	Enterococcus sp.	Gram positive	Enterococcus sp.	1014012	17	30	22	32	6	28	20	18	28	12	24	8	NA	NA	16	NA	NA	NA	NA	NA	15	14	14	19	13	NA	NA	16	NA	0	0	5
KE014193	Kenya	Female	Adult outpatient	25-34	UTI	Positive	Enterococcus sp.	Gram positive	Enterococcus sp.	1034193	31	24	24	32	6	25	20	30	30	30	28	28	NA	NA	16	NA	NA	NA	NA	NA	15	14	14	19	13	NA	NA	16	NA	0	0	5
KE014366	Kenya	Female	Adult outpatient	25-34	UTI	Positive	Enterococcus sp.	Gram positive	Enterococcus sp.	1014366	32	30	26	32	6	6	6	20	19	8	18	6	NA	NA	16	NA	NA	NA	NA	NA	15	14	14	19	13	NA	NA	16	NA	0	0	5
KE014373	Kenya	Female	child inpatient	<18	UTI	Positive	Enterococcus sp.	Gram positive	Enterococcus sp.	1014373	16	30	22	32	6	12	6	6	22	10	20	6	NA	NA	16	NA	NA	NA	NA	NA	15	14	14	19	13	NA	NA	16	NA	1	0	5
KE014383	Kenya	Female	Adult outpatient	25-34	UTI	Positive	Enterococcus sp.	Gram positive	Enterococcus sp.	1014383	32	32	30	32	20	20	24	32	24	NA	NA	NA	NA	NA	16	NA	NA	NA	NA	NA	15	14	14	19	13	NA	NA	16	NA	0	0	5
KE014426	Kenya	Female	Adult outpatient	25-34	UTI	Positive	Enterococcus sp.	Gram positive	Enterococcus sp.	1014426	16	30	27	18	6	18	24	22	18	23	6	6	NA	NA	16	NA	NA	NA	NA	NA	15	14	14	19	13	NA	NA	16	NA	0	0	5
KE014439	Kenya	Male	Adult outpatient	25-34	UTI	Positive	Enterococcus sp.	Gram positive	Enterococcus sp.	1024439	27	30	30	32	32	32	22	32	32	32	20	9	NA	NA	16	NA	NA	NA	NA	NA	15	14	14	19	13	NA	NA	16	NA	0	0	5
KE014473	Kenya	Female	Adult outpatient	25-34	UTI	Positive	Enterococcus sp.	Gram positive	Enterococcus sp.	1014473	14	24	25	32	6	25	22	6	30	32	30	6	NA	NA	16	NA	NA	NA	NA	NA	15	14	14	19	13	NA	NA	16	NA	1	0	5
KE014643	Kenya	Female	Adult inpatient	35-44	UTI	Positive	Enterococcus sp.	Gram positive	Enterococcus sp.	1014643	28	30	26	32	6	6	6	6	18	10	20	6	NA	NA	16	NA	NA	NA	NA	NA	15	14	14	19	13	NA	NA	16	NA	1	0	5
KE014707	Kenya	Female	Adult outpatient	25-34	UTI	Positive	Enterococcus sp.	Gram positive	Enterococcus sp.	1014707	30	30	26	32	6	6	6	6	24	8	22	6	NA	NA	16	NA	NA	NA	NA	NA	15	14	14	19	13	NA	NA	16	NA	1	0	5
KE014925	Kenya	Female	Adult outpatient	25-34	UTI	Positive	Enterococcus sp.	Gram positive	Enterococcus sp.	1054925	15	17	9	32	6	24	22	12	23	32	28	6	NA	NA	16	NA	NA	NA	NA	NA	15	14	14	19	13	NA	NA	16	NA	1	0	5
KE014932	Kenya	Female	Adult outpatient	25-34	UTI	Positive	Enterococcus sp.	Gram positive	Enterococcus sp.	1054932	24	28	32	32	6	20	24	13	15	30	32	6	NA	NA	16	NA	NA	NA	NA	NA	15	14	14	19	13	NA	NA	16	NA	1	0	5
KE015917	Kenya	Female	Adult outpatient	25-34	UTI	Positive	Enterococcus sp.	Gram positive	Enterococcus sp.	1055917	27	24	20	32	10	12	26	30	24	28	28	16	NA	NA	16	NA	NA	NA	NA	NA	15	14	14	19	13	NA	NA	16	NA	0	0	5
KE015919	Kenya	Female	Adult outpatient	25-34	UTI	Positive	Enterococcus sp.	Gram positive	Enterococcus sp.	1055919	24	32	24	32	6	30	32	30	32	32	30	6	NA	NA	16	NA	NA	NA	NA	NA	15	14	14	19	13	NA	NA	16	NA	0	0	5
KE015920	Kenya	Female	Adult outpatient	25-34	UTI	Positive	Enterococcus sp.	Gram positive	Enterococcus sp.	1055920	28	26	32	32	24	22	24	23	23	28	26	24	NA	NA	16	NA	NA	NA	NA	NA	15	14	14	19	13	NA	NA	16	NA	0	0	5
KE015921	Kenya	Female	Adult outpatient	25-34	UTI	Positive	Enterococcus sp.	Gram positive	Enterococcus sp.	1055921	14	30	12	32	6	30	31	30	26	28	24	28	NA	NA	16	NA	NA	NA	NA	NA	15	14	14	19	13	NA	NA	16	NA	0	0	5
KE015925	Kenya	Female	Adult outpatient	35-44	UTI	Positive	Enterococcus sp.	Gram positive	Enterococcus sp.	1055925	29	27	22	27	6	15	10	24	16	11	23	20	NA	NA	16	NA	NA	NA	NA	NA	15	14	14	19	13	NA	NA	16	NA	0	0	5
KE015929	Kenya	Female	Adult outpatient	25-34	UTI	Positive	Enterococcus sp.	Gram positive	Enterococcus sp.	1055929	31	32	28	32	6	25	32	32	26	30	26	28	NA	NA	16	NA	NA	NA	NA	NA	15	14	14	19	13	NA	NA	16	NA	0	0	5
KE015937	Kenya	Female	Adult outpatient	18-24	UTI	Positive	Enterococcus sp.	Gram positive	Enterococcus sp.	1055937	32	32	28	32	6	28	32	32	32	32	26	30	NA	NA	16	NA	NA	NA	NA	NA	15	14	14	19	13	NA	NA	16	NA	0	0	5
KE016004	Kenya	Female	Adult outpatient	25-34	UTI	Positive	Enterococcus sp.	Gram positive	Enterococcus sp.	1056004	24	32	27	28	6	24	6	24	23	12	26	6	NA	NA	16	NA	NA	NA	NA	NA	15	14	14	19	13	NA	NA	16	NA	0	0	5
KE016006	Kenya	Male	Adult outpatient	25-34	UTI	Positive	Enterococcus sp.	Gram positive	Enterococcus sp.	1056006	18	26	28	32	6	32	32	32	30	32	32	22	NA	NA	16	NA	NA	NA	NA	NA	15	14	14	19	13	NA	NA	16	NA	0	0	5
KE016011	Kenya	Female	Adult outpatient	25-34	UTI	Positive	Enterococcus sp.	Gram positive	Enterococcus sp.	1056011	31	30	32	32	22	32	32	32	32	28	26	31	NA	NA	16	NA	NA	NA	NA	NA	15	14	14	19	13	NA	NA	16	NA	0	0	5
KE016012	Kenya	Female	Adult outpatient	25-34	UTI	Positive	Enterococcus sp.	Gram positive	Enterococcus sp.	1056012	24	15	16	24	6	16	31	9	23	13	26	6	NA	NA	16	NA	NA	NA	NA	NA	15	14	14	19	13	NA	NA	16	NA	1	0	5
KE016014	Kenya	Female	Adult outpatient	25-34	UTI	Positive	Enterococcus sp.	Gram positive	Enterococcus sp.	1056014	32	26	32	32	6	32	28	26	32	32	24	8	NA	NA	16	NA	NA	NA	NA	NA	15	14	14	19	13	NA	NA	16	NA	0	0	5
KE016015	Kenya	Female	Adult outpatient	18-24	UTI	Positive	Enterococcus sp.	Gram positive	Enterococcus sp.	1066015	22	24	32	32	28	28	30	27	28	9	28	28	NA	NA	16	NA	NA	NA	NA	NA	15	14	14	19	13	NA	NA	16	NA	0	0	4
KE016017	Kenya	Female	Adult outpatient	25-34	UTI	Positive	Enterococcus sp.	Gram positive	Enterococcus sp.	1066017	22	24	32	32	28	32	28	29	30	30	26	6	NA	NA	16	NA	NA	NA	NA	NA	15	14	14	19	13	NA	NA	16	NA	0	0	4
KE016018	Kenya	Female	Adult outpatient	25-34	UTI	Positive	Enterococcus sp.	Gram positive	Enterococcus sp.	1056018	32	30	22	32	6	14	32	25	28	7	30	16	NA	NA	16	NA	NA	NA	NA	NA	15	14	14	19	13	NA	NA	16	NA	0	0	5
KE016028	Kenya	Female	Adult outpatient	25-34	UTI	Positive	Enterococcus sp.	Gram positive	Enterococcus sp.	1056028	32	32	32	32	14	32	32	32	32	32	32	32	NA	NA	16	NA	NA	NA	NA	NA	15	14	14	19	13	NA	NA	16	NA	0	0	5
KE016031	Kenya	Female	Adult outpatient	35-44	UTI	Positive	Enterococcus sp.	Gram positive	Enterococcus sp.	1056031	32	32	32	32	32	32	32	32	32	32	32	32	NA	NA	16	NA	NA	NA	NA	NA	15	14	14	19	13	NA	NA	16	NA	0	0	5
KE016065	Kenya	Female	Adult outpatient	25-34	UTI	Positive	Enterococcus sp.	Gram negative	Enterococcus sp.	1066065	24	32	28	32	6	24	32	18	8	32	32	6	NA	NA	16	NA	NA	NA	NA	NA	15	14	14	19	13	NA	NA	16	NA	0	1	4
KE016074	Kenya	Female	Adult outpatient	25-34	UTI	Positive	Enterococcus sp.	Gram positive	Enterococcus sp.	1066074	15	24	26	32	16	22	26	8	32	30	26	30	NA	NA	16	NA	NA	NA	NA	NA	15	14	14	19	13	NA	NA	16	NA	1	0	4
KE016076	Kenya	Female	Adult outpatient	25-34	UTI	Positive	Enterococcus sp.	Gram positive	Enterococcus sp.	1066076	11	31	18	32	6	16	22	32	24	12	30	6	NA	NA	16	NA	NA	NA	NA	NA	15	14	14	19	13	NA	NA	16	NA	0	0	4
KE016089	Kenya	Female	Adult outpatient	25-34	UTI	Positive	Enterococcus sp.	Gram positive	Enterococcus sp.	1066089	28	32	20	24	6	20	26	30	20	6	6	8	NA	NA	16	NA	NA	NA	NA	NA	15	14	14	19	13	NA	NA	16	NA	0	0	4
KE016101	Kenya	Female	Adult inpatient	18-24	UTI	Positive	Enterococcus sp.	Gram positive	Enterococcus sp.	1066101	18	12	18	28	6	12	18	10	29	11	28	6	NA	NA	16	NA	NA	NA	NA	NA	15	14	14	19	13	NA	NA	16	NA	1	0	4
KE016109	Kenya	Female	Adult outpatient	18-24	UTI	Positive	Enterococcus sp.	Gram positive	Enterococcus sp.	1066109	32	30	28	32	20	18	32	23	28	16	26	18	NA	NA	16	NA	NA	NA	NA	NA	15	14	14	19	13	NA	NA	16	NA	0	0	4
KE016114	Kenya	Female	Adult outpatient	25-34	UTI	Positive	Enterococcus sp.	Gram positive	Enterococcus sp.	1066114	22	24	20	30	6	26	30	32	26	32	30	6	NA	NA	16	NA	NA	NA	NA	NA	15	14	14	19	13	NA	NA	16	NA	0	0	4
KE016120	Kenya	Female	Child outpatient	<18	UTI	Positive	Enterococcus sp.	Gram positive	Enterococcus sp.	1066120	26	30	32	32	6	32	32	6	32	18	32	6	NA	NA	16	NA	NA	NA	NA	NA	15	14	14	19	13	NA	NA	16	NA	1	0	4
KE016125	Kenya	Female	Adult outpatient	25-34	UTI	Positive	Enterococcus sp.	Gram positive	Enterococcus sp.	1066125	22	31	30	32	18	28	32	28	22	26	24	22	NA	NA	16	NA	NA	NA	NA	NA	15	14	14	19	13	NA	NA	16	NA	0	0	4
KE016133	Kenya	Female	Adult outpatient	35-44	UTI	Positive	Enterococcus sp.	Gram positive	Enterococcus sp.	1066133	24	19	12	13	6	23	6	24	6	18	6	20	NA	NA	16	NA	NA	NA	NA	NA	15	14	14	19	13	NA	NA	16	NA	0	1	4
KE016146	Kenya	Female	Adult outpatient	25-34	UTI	Positive	Enterococcus sp.	Gram positive	Enterococcus sp.	1066146	15	25	13	18	30	16	24	6	17	28	6	6	NA	NA	16	NA	NA	NA	NA	NA	15	14	14	19	13	NA	NA	16	NA	1	0	4
KE016160	Kenya	Male	Adult outpatient	25-34	UTI	Positive	Enterococcus sp.	Gram positive	Enterococcus sp.	1066160	10	30	19	24	6	24	20	22	20	26	22	6	NA	NA	16	NA	NA	NA	NA	NA	15	14	14	19	13	NA	NA	16	NA	0	0	4
KE016169	Kenya	Female	Adult outpatient	18-24	UTI	Positive	Enterococcus sp.	Gram positive	Enterococcus sp.	1066169	31	27	30	32	6	32	22	30	30	32	26	13	NA	NA	16	NA	NA	NA	NA	NA	15	14	14	19	13	NA	NA	16	NA	0	0	4
KE016172	Kenya	Female	Adult outpatient	35-44	UTI	Positive	Enterococcus sp.	Gram positive	Enterococcus sp.	1066172	20	28	27	32	6	30	26	26	30	28	14	30	NA	NA	16	NA	NA	NA	NA	NA	15	14	14	19	13	NA	NA	16	NA	0	0	4
KE016176	Kenya	Female	Adult outpatient	25-34	UTI	Positive	Enterococcus sp.	Gram positive	Enterococcus sp.	1066176	31	22	15	26	7	15	24	14	28	32	24	24	NA	NA	16	NA	NA	NA	NA	NA	15	14	14	19	13	NA	NA	16	NA	1	0	4
KE016189	Kenya	Female	Adult outpatient	35-44	UTI	Positive	Enterococcus sp.	Gram positive	Enterococcus sp.	1066189	22	32	27	32	6	32	32	27	22	32	32	26	NA	NA	16	NA	NA	NA	NA	NA	15	14	14	19	13	NA	NA	16	NA	0	0	4
KE016197	Kenya	Female	Adult outpatient	25-34	UTI	Positive	Enterococcus sp.	Gram positive	Enterococcus sp.	1066197	22	24	26	26	14	24	30	24	20	32	22	26	NA	NA	16	NA	NA	NA	NA	NA	15	14	14	19	13	NA	NA	16	NA	0	0	4
KE016206	Kenya	Female	Adult outpatient	18-24	UTI	Positive	Enterococcus sp.	Gram positive	Enterococcus sp.	1066206	19	31	18	30	20	26	28	32	22	32	30	7	NA	NA	16	NA	NA	NA	NA	NA	15	14	14	19	13	NA	NA	16	NA	0	0	4
KE016212	Kenya	Female	Adult outpatient	18-24	UTI	Positive	Enterococcus sp.	Gram positive	Enterococcus sp.	1066212	28	32	30	32	6	20	32	28	22	32	22	28	NA	NA	16	NA	NA	NA	NA	NA	15	14	14	19	13	NA	NA	16	NA	0	0	4
KE016217	Kenya	Male	Adult outpatient	45-54	UTI	Positive	Enterococcus sp.	Gram positive	Enterococcus sp.	1066217	18	12	6	7	6	20	22	26	23	6	6	6	NA	NA	16	NA	NA	NA	NA	NA	15	14	14	19	13	NA	NA	16	NA	0	0	4
KE010057	Kenya	Female	Adult outpatient	18-24	UTI	Positive	Escherichia coli	Gram negative	Escherichia coli	1090057	28	32	27	28	25	17	26	22	18	8	NA	NA	17	19	13	13	10	12	NA	14	21	10	11	NA	NA	20	22	16	17	0	0	5
KE010058	Kenya	Female	Adult outpatient	<18	UTI	Positive	Escherichia coli	Gram negative	Escherichia coli	1090058	11	6	6	20	6	8	26	23	14	6	NA	NA	17	19	13	13	10	12	NA	14	21	10	11	NA	NA	20	22	16	17	0	0	3
KE010065	Kenya	Female	Adult outpatient	18-24	UTI	Positive	Escherichia coli	Gram negative	Escherichia coli	1090065	27	29	6	15	32	19	22	6	22	6	NA	NA	17	19	13	13	10	12	NA	14	21	10	11	NA	NA	20	22	16	17	1	0	5
KE010071	Kenya	Female	Adult outpatient	25-34	UTI	Positive	Escherichia coli	Gram negative	Escherichia coli	1070071	31	39	26	22	23	18	30	30	21	6	NA	NA	17	19	13	13	10	12	NA	14	21	10	11	NA	NA	20	22	16	17	0	0	3
KE010074	Kenya	Female	Adult outpatient	18-24	UTI	Positive	Escherichia coli	Gram negative	Escherichia coli	1090074	31	30	28	30	6	18	25	6	19	8	NA	NA	17	19	13	13	10	12	NA	14	21	10	11	NA	NA	20	22	16	17	1	0	5
KE010157	Kenya	Female	Adult outpatient	18-24	UTI	Positive	Escherichia coli	Gram negative	Escherichia coli	1070157	31	26	24	32	23	6	26	31	27	15	NA	NA	17	19	13	13	10	12	NA	14	21	10	11	NA	NA	20	22	16	17	0	0	3
KE010178	Kenya	Female	Adult outpatient	25-34	UTI	Positive	Escherichia coli	Gram negative	Escherichia coli	1070178	32	30	28	20	19	19	23	30	22	10	NA	NA	17	19	13	13	10	12	NA	14	21	10	11	NA	NA	20	22	16	17	0	0	3
KE010180	Kenya	Female	Adult outpatient	18-24	UTI	Positive	Escherichia coli	Gram negative	Escherichia coli	1070180	30	30	26	19	21	18	25	26	20	28	NA	NA	17	19	13	13	10	12	NA	14	21	10	11	NA	NA	20	22	16	17	0	0	3
KE010192	Kenya	Female	Adult outpatient	55-64	UTI	Positive	Escherichia coli	Gram negative	Escherichia coli	1070192	32	27	28	23	26	20	24	29	15	22	NA	NA	17	19	13	13	10	12	NA	14	21	10	11	NA	NA	20	22	16	17	0	0	3
KE010235	Kenya	Female	Adult outpatient	25-34	UTI	Positive	Enterobacter sp.	Gram negative	Enterobacter sp.	1070235	20	8	7	22	6	16	20	8	12	9	NA	NA	17	19	13	13	10	12	NA	14	21	10	11	NA	NA	20	22	16	17	1	0	3
KE010244	Kenya	Female	Adult outpatient	18-24	UTI	Positive	Escherichia coli	Gram negative	Escherichia coli	1070244	25	30	30	20	23	17	22	27	17	22	NA	NA	17	19	13	13	10	12	NA	14	21	10	11	NA	NA	20	22	16	17	0	0	3
KE010265	Kenya	Female	Adult outpatient	25-34	UTI	Positive	Escherichia coli	Gram negative	Escherichia coli	1070265	22	30	27	26	19	24	26	10	16	20	NA	NA	17	19	13	13	10	12	NA	14	21	10	11	NA	NA	20	22	16	17	1	0	3
KE010276	Kenya	Female	Adult outpatient	18-24	UTI	Positive	Escherichia coli	Gram negative	Escherichia coli	1070276	31	30	27	22	18	18	30	30	21	6	NA	NA	17	19	13	13	10	12	NA	14	21	10	11	NA	NA	20	22	16	17	0	0	3
KE010286	Kenya	Female	Adult outpatient	25-34	UTI	Positive	Escherichia coli	Gram negative	Escherichia coli	1070286	28	31	27	23	23	17	25	30	15	10	NA	NA	17	19	13	13	10	12	NA	14	21	10	11	NA	NA	20	22	16	17	0	0	3
KE010303	Kenya	Female	Adult outpatient	25-34	UTI	Positive	Escherichia coli	Gram negative	Escherichia coli	1070303	24	31	19	24	22	20	28	25	20	32	NA	NA	17	19	13	13	10	12	NA	14	21	10	11	NA	NA	20	22	16	17	0	0	3
KE010328	Kenya	Female	Adult outpatient	18-24	UTI	Positive	Escherichia coli	Gram negative	Escherichia coli	1070328	28	30	27	20	25	19	24	30	21	10	NA	NA	17	19	13	13	10	12	NA	14	21	10	11	NA	NA	20	22	16	17	0	0	3
KE010349	Kenya	Female	Adult outpatient	18-24	UTI	Positive	Escherichia coli	Gram negative	Escherichia coli	1070349	31	30	27	22	32	30	30	32	28	32	NA	NA	17	19	13	13	10	12	NA	14	21	10	11	NA	NA	20	22	16	17	0	0	3
KE010350	Kenya	Female	Adult outpatient	25-34	UTI	Positive	Escherichia coli	Gram negative	Escherichia coli	1070350	26	24	28	20	20	16	20	32	14	20	NA	NA	17	19	13	13	10	12	NA	14	21	10	11	NA	NA	20	22	16	17	0	0	3
KE010356	Kenya	Male	Adult outpatient	25-34	UTI	Positive	Enterobacter sp.	Gram negative	Enterobacter sp.	1080356	31	30	22	27	22	30	20	32	29	30	NA	NA	17	19	13	13	10	12	NA	14	21	10	11	NA	NA	20	22	16	17	0	0	5
KE010554	Kenya	Female	Adult outpatient	18-24	UTI	Positive	Escherichia coli	Gram negative	Escherichia coli	1070554	26	24	29	20	20	16	20	32	14	20	NA	NA	17	19	13	13	10	12	NA	14	21	10	11	NA	NA	20	22	16	17	0	0	3
KE010597	Kenya	Female	Adult outpatient	45-54	UTI	Positive	Escherichia coli	Gram negative	Escherichia coli	1070597	23	20	7	17	6	20	14	28	6	10	NA	NA	17	19	13	13	10	12	NA	14	21	10	11	NA	NA	20	22	16	17	0	1	3
KE010656	Kenya	Female	Adult outpatient	18-24	UTI	Positive	Escherichia coli	Gram negative	Escherichia coli	1070656	29	28	25	22	27	18	22	32	23	10	NA	NA	17	19	13	13	10	12	NA	14	21	10	11	NA	NA	20	22	16	17	0	0	3
KE010692	Kenya	Female	Adult outpatient	35-44	UTI	Positive	Escherichia coli	Gram negative	Escherichia coli	1070692	31	30	27	24	24	7	22	6	13	6	NA	NA	17	19	13	13	10	12	NA	14	21	10	11	NA	NA	20	22	16	17	1	0	3
KE010700	Kenya	Female	Adult outpatient	35-44	UTI	Positive	Escherichia coli	Gram negative	Escherichia coli	1070700	26	32	27	22	23	19	24	31	20	10	NA	NA	17	19	13	13	10	12	NA	14	21	10	11	NA	NA	20	22	16	17	0	0	3
KE010708	Kenya	Female	Adult outpatient	25-34	UTI	Positive	Escherichia coli	Gram negative	Escherichia coli	1070708	29	30	27	22	6	NA	24	30	22	10	NA	NA	17	19	13	13	10	12	NA	14	21	10	11	NA	NA	20	22	16	17	0	0	3
KE010748	Kenya	Female	Adult outpatient	25-34	UTI	Positive	Escherichia coli	Gram negative	Escherichia coli	1080748	28	26	27	20	22	20	26	27	21	6	NA	NA	17	19	13	13	10	12	NA	14	21	10	11	NA	NA	20	22	16	17	0	0	5
KE010802	Kenya	Female	Adult outpatient	35-44	UTI	Positive	Escherichia coli	Gram negative	Escherichia coli	1070802	24	28	6	15	31	20	21	28	13	22	NA	NA	17	19	13	13	10	12	NA	14	21	10	11	NA	NA	20	22	16	17	0	0	3
KE010825	Kenya	Female	Adult outpatient	25-34	UTI	Positive	Escherichia coli	Gram negative	Escherichia coli	1070825	31	30	27	30	6	18	25	6	19	8	NA	NA	17	19	13	13	10	12	NA	14	21	10	11	NA	NA	20	22	16	17	1	0	3
KE010835	Kenya	Female	Adult outpatient	35-44	UTI	Positive	Escherichia coli	Gram negative	Escherichia coli	1070835	26	30	28	20	28	18	24	32	20	30	NA	NA	17	19	13	13	10	12	NA	14	21	10	11	NA	NA	20	22	16	17	0	0	3
KE010895	Kenya	Female	Adult outpatient	35-44	UTI	Positive	Escherichia coli	Gram negative	Escherichia coli	1070895	32	32	27	32	28	22	28	32	20	28	NA	NA	17	19	13	13	10	12	NA	14	21	10	11	NA	NA	20	22	16	17	0	0	3
KE011100	Kenya	Female	Adult outpatient	25-34	UTI	Positive	Escherichia coli	Gram negative	Escherichia coli	1071100	12	30	22	27	6	30	20	32	29	30	NA	NA	17	19	13	13	10	12	NA	14	21	10	11	NA	NA	20	22	16	17	0	0	3
KE011120	Kenya	Female	Adult outpatient	25-34	UTI	Positive	Escherichia coli	Gram negative	Escherichia coli	1091120	24	30	27	21	25	17	21	6	20	6	NA	NA	17	19	13	13	10	12	NA	14	21	10	11	NA	NA	20	22	16	17	1	0	5
KE011155	Kenya	Female	Adult outpatient	25-34	UTI	Positive	Escherichia coli	Gram negative	Escherichia coli	1071155	28	25	11	15	6	18	22	29	21	20	NA	NA	17	19	13	13	10	12	NA	14	21	10	11	NA	NA	20	22	16	17	0	0	3
KE011250	Kenya	Female	Adult outpatient	45-54	UTI	Positive	Escherichia coli	Gram negative	Escherichia coli	1071250	27	29	27	21	17	31	24	32	24	27	NA	NA	17	19	13	13	10	12	NA	14	21	10	11	NA	NA	20	22	16	17	0	0	3
KE011347	Kenya	Female	Adult outpatient	25-34	UTI	Positive	Escherichia coli	Gram negative	Escherichia coli	1071347	26	30	29	32	23	6	30	27	26	11	NA	NA	17	19	13	13	10	12	NA	14	21	10	11	NA	NA	20	22	16	17	0	0	3
KE011399	Kenya	Female	Adult outpatient	25-34	UTI	Positive	Escherichia coli	Gram negative	Escherichia coli	1071399	32	32	26	29	21	19	26	31	24	6	NA	NA	17	19	13	13	10	12	NA	14	21	10	11	NA	NA	20	22	16	17	0	0	3
KE011401	Kenya	Female	Adult outpatient	25-34	UTI	Positive	Escherichia coli	Gram negative	Escherichia coli	1071401	28	32	29	28	23	17	26	27	18	8	NA	NA	17	19	13	13	10	12	NA	14	21	10	11	NA	NA	20	22	16	17	0	0	3
KE011480	Kenya	Female	Adult outpatient	18-24	UTI	Positive	Escherichia coli	Gram negative	Escherichia coli	1071480	28	29	27	18	20	28	22	31	21	10	NA	NA	17	19	13	13	10	12	NA	14	21	10	11	NA	NA	20	22	16	17	0	0	3
KE011483	Kenya	Female	Adult outpatient	18-24	UTI	Positive	Escherichia coli	Gram negative	Escherichia coli	1091483	31	30	27	20	20	10	13	21	21	14	NA	NA	17	19	13	13	10	12	NA	14	21	10	11	NA	NA	20	22	16	17	1	0	5
KE011489	Kenya	Female	Adult outpatient	25-34	UTI	Positive	Escherichia coli	Gram negative	Escherichia coli	1071489	30	30	30	20	23	16	10	31	6	20	NA	NA	17	19	13	13	10	12	NA	14	21	10	11	NA	NA	20	22	16	17	0	1	3
KE011516	Kenya	Female	Adult outpatient	18-24	UTI	Positive	Escherichia coli	Gram negative	Escherichia coli	1071516	31	30	29	20	23	20	21	26	22	6	NA	NA	17	19	13	13	10	12	NA	14	21	10	11	NA	NA	20	22	16	17	0	0	3
KE011527	Kenya	Female	Adult outpatient	25-34	UTI	Positive	Escherichia coli	Gram negative	Escherichia coli	1071527	31	30	17	22	6	16	20	31	18	8	NA	NA	17	19	13	13	10	12	NA	14	21	10	11	NA	NA	20	22	16	17	0	0	3
KE011530	Kenya	Female	Adult outpatient	35-44	UTI	Positive	Escherichia coli	Gram negative	Escherichia coli	1071530	26	28	18	20	6	18	20	8	20	8	NA	NA	17	19	13	13	10	12	NA	14	21	10	11	NA	NA	20	22	16	17	1	0	3
KE011565	Kenya	Female	Adult outpatient	25-34	UTI	Positive	Escherichia coli	Gram negative	Escherichia coli	1071565	25	23	20	19	6	11	20	32	28	7	NA	NA	17	19	13	13	10	12	NA	14	21	10	11	NA	NA	20	22	16	17	0	0	5
KE011571	Kenya	Male	Adult outpatient	35-44	UTI	Positive	Escherichia coli	Gram negative	Escherichia coli	1091571	32	26	27	32	21	17	32	26	18	19	NA	NA	17	19	13	13	10	12	NA	14	21	10	11	NA	NA	20	22	16	17	0	0	5
KE011577	Kenya	Female	Adult outpatient	18-24	UTI	Positive	Escherichia coli	Gram negative	Escherichia coli	1071577	26	24	27	22	6	18	26	30	20	7	NA	NA	17	19	13	13	10	12	NA	14	21	10	11	NA	NA	20	22	16	17	0	0	3
KE011612	Kenya	Female	Adult outpatient	45-54	UTI	Positive	Escherichia coli	Gram negative	Escherichia coli	1071612	22	30	29	26	22	24	26	10	16	10	NA	NA	17	19	13	13	10	12	NA	14	21	10	11	NA	NA	20	22	16	17	1	0	3
KE011617	Kenya	Female	Adult outpatient	25-34	UTI	Positive	Escherichia coli	Gram negative	Escherichia coli	1071617	31	32	6	6	6	20	25	26	24	10	NA	NA	17	19	13	13	10	12	NA	14	21	10	11	NA	NA	20	22	16	17	0	0	3
KE011622	Kenya	Female	Adult outpatient	25-34	UTI	Positive	Escherichia coli	Gram negative	Escherichia coli	1071622	29	30	28	23	25	21	25	29	15	25	NA	NA	17	19	13	13	10	12	NA	14	21	10	11	NA	NA	20	22	16	17	0	0	3
KE011693	Kenya	Female	Adult outpatient	25-34	UTI	Positive	Escherichia coli	Gram negative	Escherichia coli	1071693	22	30	26	22	26	6	30	28	25	10	NA	NA	17	19	13	13	10	12	NA	14	21	10	11	NA	NA	20	22	16	17	0	0	3
KE011696	Kenya	Female	Adult outpatient	18-24	UTI	Positive	Escherichia coli	Gram negative	Escherichia coli	1071696	32	32	22	26	16	20	24	25	19	29	NA	NA	17	19	13	13	10	12	NA	14	21	10	11	NA	NA	20	22	16	17	0	0	3
KE011699	Kenya	Female	Adult outpatient	25-34	UTI	Positive	Escherichia coli	Gram negative	Escherichia coli	1081699	22	26	22	32	16	32	26	32	32	32	NA	NA	17	19	13	13	10	12	NA	14	21	10	11	NA	NA	20	22	16	17	0	0	5
KE011778	Kenya	Female	Child outpatient	<18	UTI	Positive	Escherichia coli	Gram negative	Escherichia coli	1071778	26	28	28	20	6	17	26	22	11	18	NA	NA	17	19	13	13	10	12	NA	14	21	10	11	NA	NA	20	22	16	17	0	0	3
KE011788	Kenya	Female	Adult outpatient	18-24	UTI	Positive	Escherichia coli	Gram negative	Escherichia coli	1071788	31	32	27	22	18	16	20	8	12	8	NA	NA	17	19	13	13	10	12	NA	14	21	10	11	NA	NA	20	22	16	17	1	0	3
KE011833	Kenya	Male	Adult outpatient	18-24	UTI	Positive	Escherichia coli	Gram negative	Escherichia coli	1071833	32	32	32	32	11	30	32	32	28	32	NA	NA	17	19	13	13	10	12	NA	14	21	10	11	NA	NA	20	22	16	17	0	0	3
KE011917	Kenya	Female	Adult outpatient	18-24	UTI	Positive	Escherichia coli	Gram negative	Escherichia coli	1071917	31	30	32	32	32	30	20	32	28	32	NA	NA	17	19	13	13	10	12	NA	14	21	10	11	NA	NA	20	22	16	17	0	0	3
KE011946	Kenya	Female	Adult outpatient	18-24	UTI	Positive	Escherichia coli	Gram negative	Escherichia coli	1071946	32	32	32	32	8	24	32	30	28	26	NA	NA	17	19	13	13	10	12	NA	14	21	10	11	NA	NA	20	22	16	17	0	0	3
KE011954	Kenya	Female	Adult outpatient	18-24	UTI	Positive	Escherichia coli	Gram negative	Escherichia coli	1071954	24	30	6	6	23	22	21	32	20	6	NA	NA	17	19	13	13	10	12	NA	14	21	10	11	NA	NA	20	22	16	17	0	0	3
KE011965	Kenya	Female	Adult outpatient	25-34	UTI	Positive	Escherichia coli	Gram negative	Escherichia coli	1071965	30	31	26	20	6	20	22	6	20	8	NA	NA	17	19	13	13	10	12	NA	14	21	10	11	NA	NA	20	22	16	17	1	0	3
KE011971	Kenya	Female	Adult outpatient	25-34	UTI	Positive	Escherichia coli	Gram negative	Escherichia coli	1071971	25	28	27	19	6	15	20	27	17	24	NA	NA	17	19	13	13	10	12	NA	14	21	10	11	NA	NA	20	22	16	17	0	0	3
KE012102	Kenya	Female	Adult outpatient	18-24	UTI	Positive	Escherichia coli	Gram negative	Escherichia coli	1072102	31	30	27	20	27	10	13	29	21	14	NA	NA	17	19	13	13	10	12	NA	14	21	10	11	NA	NA	20	22	16	17	0	0	3
KE012161	Kenya	Female	Adult outpatient	25-34	UTI	Positive	Escherichia coli	Gram negative	Escherichia coli	1072161	31	30	26	29	6	12	6	26	20	10	NA	NA	17	19	13	13	10	12	NA	14	21	10	11	NA	NA	20	22	16	17	0	0	3
KE012235	Kenya	Female	Adult outpatient	25-34	UTI	Positive	Escherichia coli	Gram negative	Escherichia coli	1072235	25	23	20	19	24	11	20	29	28	7	NA	NA	17	19	13	13	10	12	NA	14	21	10	11	NA	NA	20	22	16	17	0	0	3
KE012282	Kenya	Female	Adult outpatient	18-24	UTI	Positive	Escherichia coli	Gram negative	Escherichia coli	1072282	30	32	24	32	28	21	30	24	24	6	NA	NA	17	19	13	13	10	12	NA	14	21	10	11	NA	NA	20	22	16	17	0	0	3
KE012681	Kenya	Female	Adult outpatient	25-34	UTI	Positive	Escherichia coli	Gram negative	Escherichia coli	1072681	26	29	19	21	26	19	25	30	20	24	NA	NA	17	19	13	13	10	12	NA	14	21	10	11	NA	NA	20	22	16	17	0	0	3
KE012878	Kenya	Female	Adult outpatient	25-34	UTI	Positive	Escherichia coli	Gram negative	Escherichia coli	1032878	22	30	19	25	6	19	21	30	23	NA	NA	NA	17	19	13	13	10	12	NA	14	21	10	11	NA	NA	20	22	16	17	0	0	5
KE012881	Kenya	Female	Adult outpatient	25-34	UTI	Positive	Escherichia coli	Gram negative	Escherichia coli	1022881	31	30	27	28	6	13	16	14	31	12	NA	NA	17	19	13	13	10	12	NA	14	21	10	11	NA	NA	20	22	16	17	1	0	5
KE012950	Kenya	Female	Adult outpatient	25-34	UTI	Positive	Escherichia coli	Gram negative	Escherichia coli	1032950	26	30	27	26	6	20	24	32	18	8	NA	NA	17	19	13	13	10	12	NA	14	21	10	11	NA	NA	20	22	16	17	0	0	5
KE012992	Kenya	Male	child inpatient	<18	UTI	Positive	Escherichia coli	Gram negative	Escherichia coli	1032992	26	30	30	24	32	28	30	32	24	30	NA	NA	17	19	13	13	10	12	NA	14	21	10	11	NA	NA	20	22	16	17	0	0	5
KE012995	Kenya	Female	Adult outpatient	25-34	UTI	Positive	Escherichia coli	Gram negative	Escherichia coli	1032995	30	32	22	32	6	32	26	6	6	30	NA	NA	17	19	13	13	10	12	NA	14	21	10	11	NA	NA	20	22	16	17	1	1	5
KE013008	Kenya	Male	Adult outpatient	18-24	UTI	Positive	Escherichia coli	Gram negative	Escherichia coli	1033008	25	25	27	20	6	17	23	31	18	6	NA	NA	17	19	13	13	10	12	NA	14	21	10	11	NA	NA	20	22	16	17	0	0	5
KE013012	Kenya	Female	Adult outpatient	18-24	UTI	Positive	Escherichia coli	Gram negative	Escherichia coli	1033012	31	24	22	31	6	6	30	6	9	12	NA	NA	17	19	13	13	10	12	NA	14	21	10	11	NA	NA	20	22	16	17	1	1	5
KE013018	Kenya	Female	Adult outpatient	35-44	UTI	Positive	Escherichia coli	Gram negative	Escherichia coli	1033018	32	32	32	32	32	24	32	32	21	30	NA	NA	17	19	13	13	10	12	NA	14	21	10	11	NA	NA	20	22	16	17	0	0	5
KE013026	Kenya	Female	Adult outpatient	18-24	UTI	Positive	Escherichia coli	Gram negative	Escherichia coli	1033026	27	30	27	24	6	18	25	32	19	9	NA	NA	17	19	13	13	10	12	NA	14	21	10	11	NA	NA	20	22	16	17	0	0	5
KE013030	Kenya	Female	Adult outpatient	65-74	UTI	Positive	Escherichia coli	Gram negative	Escherichia coli	1033030	30	32	20	24	25	18	26	32	20	24	NA	NA	17	19	13	13	10	12	NA	14	21	10	11	NA	NA	20	22	16	17	0	0	5
KE013033	Kenya	Female	Adult outpatient	55-64	UTI	Positive	Escherichia coli	Gram negative	Escherichia coli	1033033	32	32	20	26	28	20	28	28	21	24	NA	NA	17	19	13	13	10	12	NA	14	21	10	11	NA	NA	20	22	16	17	0	0	5
KE013035	Kenya	Female	Adult outpatient	35-44	UTI	Positive	Escherichia coli	Gram negative	Escherichia coli	1033035	31	30	26	32	30	16	6	22	28	30	NA	NA	17	19	13	13	10	12	NA	14	21	10	11	NA	NA	20	22	16	17	0	0	5
KE013039	Kenya	Male	Adult outpatient	65-74	UTI	Positive	Escherichia coli	Gram negative	Escherichia coli	1033039	31	30	27	26	6	20	22	31	14	6	NA	NA	17	19	13	13	10	12	NA	14	21	10	11	NA	NA	20	22	16	17	0	0	5
KE013053	Kenya	Female	Adult outpatient	25-34	UTI	Positive	Escherichia coli	Gram negative	Escherichia coli	1033053	31	30	27	24	6	22	26	26	24	22	NA	NA	17	19	13	13	10	12	NA	14	21	10	11	NA	NA	20	22	16	17	0	0	5
KE013057	Kenya	Female	Adult outpatient	35-44	UTI	Positive	Escherichia coli	Gram negative	Escherichia coli	1033057	28	30	6	11	6	18	23	30	22	10	NA	NA	17	19	13	13	10	12	NA	14	21	10	11	NA	NA	20	22	16	17	0	0	5
KE013062	Kenya	Male	Adult inpatient	18-24	UTI	Positive	Escherichia coli	Gram negative	Escherichia coli	1033062	31	30	24	30	6	6	6	6	24	9	NA	NA	17	19	13	13	10	12	NA	14	21	10	11	NA	NA	20	22	16	17	1	0	5
KE013068	Kenya	Female	Adult outpatient	25-34	UTI	Positive	Escherichia coli	Gram negative	Escherichia coli	1033068	26	28	27	18	6	18	24	30	19	22	NA	NA	17	19	13	13	10	12	NA	14	21	10	11	NA	NA	20	22	16	17	0	0	5
KE013070	Kenya	Female	Adult outpatient	18-24	UTI	Positive	Escherichia coli	Gram negative	Escherichia coli	1033070	32	32	20	26	6	20	32	30	10	8	NA	NA	17	19	13	13	10	12	NA	14	21	10	11	NA	NA	20	22	16	17	0	1	5
KE013081	Kenya	Female	Adult outpatient	18-24	UTI	Positive	Escherichia coli	Gram negative	Escherichia coli	1033081	30	30	27	18	6	20	25	30	20	23	NA	NA	17	19	13	13	10	12	NA	14	21	10	11	NA	NA	20	22	16	17	0	0	5
KE013095	Kenya	Female	Adult outpatient	35-44	UTI	Positive	Escherichia coli	Gram negative	Escherichia coli	1033095	26	26	20	26	22	18	26	27	20	20	NA	NA	17	19	13	13	10	12	NA	14	21	10	11	NA	NA	20	22	16	17	0	0	5
KE013096	Kenya	Female	Adult outpatient	35-44	UTI	Positive	Escherichia coli	Gram negative	Escherichia coli	1033096	31	28	28	32	6	26	30	28	14	18	NA	NA	17	19	13	13	10	12	NA	14	21	10	11	NA	NA	20	22	16	17	0	0	5
KE013099	Kenya	Female	Child outpatient	<18	UTI	Positive	Escherichia coli	Gram negative	Escherichia coli	1033099	28	30	27	30	24	18	6	32	14	22	NA	NA	17	19	13	13	10	12	NA	14	21	10	11	NA	NA	20	22	16	17	0	0	5
KE013113	Kenya	Female	Child outpatient	<18	UTI	Positive	Escherichia coli	Gram negative	Escherichia coli	1033113	27	30	27	22	6	19	23	30	19	21	NA	NA	17	19	13	13	10	12	NA	14	21	10	11	NA	NA	20	22	16	17	0	0	5
KE013117	Kenya	Female	Adult outpatient	35-44	UTI	Positive	Escherichia coli	Gram negative	Escherichia coli	1033117	28	24	24	32	10	20	12	20	NA	8	NA	NA	17	19	13	13	10	12	NA	14	21	10	11	NA	NA	20	22	16	17	1	NA	5
KE013119	Kenya	Female	Adult outpatient	18-24	UTI	Positive	Escherichia coli	Gram negative	Escherichia coli	1033119	32	32	32	32	32	6	32	6	25	6	NA	NA	17	19	13	13	10	12	NA	14	21	10	11	NA	NA	20	22	16	17	1	0	5
KE013120	Kenya	Female	Adult outpatient	45-54	UTI	Positive	Escherichia coli	Gram negative	Escherichia coli	1033120	28	31	29	22	28	18	20	26	23	25	NA	NA	17	19	13	13	10	12	NA	14	21	10	11	NA	NA	20	22	16	17	0	0	5
KE013123	Kenya	Female	Adult outpatient	18-24	UTI	Positive	Escherichia coli	Gram negative	Escherichia coli	1033123	26	30	27	22	6	19	23	31	21	8	NA	NA	17	19	13	13	10	12	NA	14	21	10	11	NA	NA	20	22	16	17	0	0	5
KE013149	Kenya	Female	Adult outpatient	25-34	UTI	Positive	Escherichia coli	Gram negative	Escherichia coli	1033149	28	30	30	32	20	26	20	30	25	22	NA	NA	17	19	13	13	10	12	NA	14	21	10	11	NA	NA	20	22	16	17	0	0	5
KE013153	Kenya	Female	Adult outpatient	18-24	UTI	Positive	Escherichia coli	Gram negative	Escherichia coli	1033153	28	31	27	24	6	21	25	32	21	6	NA	NA	17	19	13	13	10	12	NA	14	21	10	11	NA	NA	20	22	16	17	0	0	5
KE013178	Kenya	Female	Adult outpatient	35-44	UTI	Positive	Escherichia coli	Gram negative	Escherichia coli	1033178	32	32	32	32	6	28	32	12	24	18	NA	NA	17	19	13	13	10	12	NA	14	21	10	11	NA	NA	20	22	16	17	1	0	5
KE013186	Kenya	Female	Adult outpatient	25-34	UTI	Positive	Escherichia coli	Gram negative	Escherichia coli	1033186	6	6	6	6	6	6	6	32	6	9	NA	NA	17	19	13	13	10	12	NA	14	21	10	11	NA	NA	20	22	16	17	0	1	5
KE013201	Kenya	Female	Adult outpatient	18-24	UTI	Positive	Escherichia coli	Gram negative	Escherichia coli	1033201	32	32	32	32	12	22	32	32	20	32	NA	NA	17	19	13	13	10	12	NA	14	21	10	11	NA	NA	20	22	16	17	0	0	5
KE013209	Kenya	Female	Adult outpatient	18-24	UTI	Positive	Escherichia coli	Gram negative	Escherichia coli	1063209	30	32	6	28	6	20	26	32	22	8	NA	NA	17	19	13	13	10	12	NA	14	21	10	11	NA	NA	20	22	16	17	0	0	4
KE013211	Kenya	Female	Adult outpatient	45-54	UTI	Positive	Escherichia coli	Gram negative	Escherichia coli	1063211	28	32	20	28	30	18	24	32	22	24	NA	NA	17	19	13	13	10	12	NA	14	21	10	11	NA	NA	20	22	16	17	0	0	4
KE013215	Kenya	Female	Adult outpatient	25-34	UTI	Positive	Escherichia coli	Gram negative	Escherichia coli	1033215	24	26	27	20	24	20	20	26	16	24	NA	NA	17	19	13	13	10	12	NA	14	21	10	11	NA	NA	20	22	16	17	0	0	5
KE013220	Kenya	Female	Adult outpatient	18-24	UTI	Positive	Escherichia coli	Gram negative	Escherichia coli	1033220	31	24	19	28	22	21	32	20	22	25	NA	NA	17	19	13	13	10	12	NA	14	21	10	11	NA	NA	20	22	16	17	1	0	5
KE013226	Kenya	Male	Adult outpatient	75 and more	UTI	Positive	Escherichia coli	Gram negative	Escherichia coli	1063226	31	30	18	25	6	32	20	28	32	32	NA	NA	17	19	13	13	10	12	NA	14	21	10	11	NA	NA	20	22	16	17	0	0	4
KE013227	Kenya	Female	Adult outpatient	25-34	UTI	Positive	Escherichia coli	Gram negative	Escherichia coli	1033227	18	6	6	16	26	6	20	6	19	22	NA	NA	17	19	13	13	10	12	NA	14	21	10	11	NA	NA	20	22	16	17	1	0	5
KE013229	Kenya	Female	Adult outpatient	18-24	UTI	Positive	Escherichia coli	Gram negative	Escherichia coli	1063229	26	30	27	22	6	20	28	26	24	6	NA	NA	17	19	13	13	10	12	NA	14	21	10	11	NA	NA	20	22	16	17	0	0	4
KE013232	Kenya	Female	Child outpatient	<18	UTI	Positive	Escherichia coli	Gram negative	Escherichia coli	1063232	31	30	27	18	6	6	24	6	22	22	NA	NA	17	19	13	13	10	12	NA	14	21	10	11	NA	NA	20	22	16	17	1	0	4
KE013235	Kenya	Female	Adult outpatient	18-24	UTI	Positive	Escherichia coli	Gram negative	Escherichia coli	1063235	31	26	32	32	28	32	24	32	32	32	NA	NA	17	19	13	13	10	12	NA	14	21	10	11	NA	NA	20	22	16	17	0	0	4
KE013243	Kenya	Female	Adult outpatient	25-34	UTI	Positive	Escherichia coli	Gram negative	Escherichia coli	1063243	32	32	27	24	6	18	22	32	24	11	NA	NA	17	19	13	13	10	12	NA	14	21	10	11	NA	NA	20	22	16	17	0	0	4
KE013249	Kenya	Female	Adult outpatient	25-34	UTI	Positive	Escherichia coli	Gram negative	Escherichia coli	1063249	30	30	18	20	28	20	20	6	23	24	NA	NA	17	19	13	13	10	12	NA	14	21	10	11	NA	NA	20	22	16	17	1	0	4
KE013250	Kenya	Female	Adult outpatient	18-24	UTI	Positive	Escherichia coli	Gram negative	Escherichia coli	1063250	31	30	27	22	6	18	24	10	14	6	NA	NA	17	19	13	13	10	12	NA	14	21	10	11	NA	NA	20	22	16	17	1	0	4
KE013272	Kenya	Female	Adult outpatient	35-44	UTI	Positive	Escherichia coli	Gram negative	Escherichia coli	1063272	30	30	6	16	6	20	26	32	22	8	NA	NA	17	19	13	13	10	12	NA	14	21	10	11	NA	NA	20	22	16	17	0	0	4
KE013273	Kenya	Female	Adult outpatient	25-34	UTI	Positive	Escherichia coli	Gram negative	Escherichia coli	1063273	26	24	27	18	6	16	26	26	20	8	NA	NA	17	19	13	13	10	12	NA	14	21	10	11	NA	NA	20	22	16	17	0	0	4
KE013274	Kenya	Female	Adult outpatient	25-34	UTI	Positive	Escherichia coli	Gram negative	Escherichia coli	1063274	32	32	27	26	6	18	30	32	25	12	NA	NA	17	19	13	13	10	12	NA	14	21	10	11	NA	NA	20	22	16	17	0	0	4
KE013278	Kenya	Female	Adult outpatient	18-24	UTI	Positive	Escherichia coli	Gram negative	Escherichia coli	1063278	32	32	18	20	24	20	26	32	22	24	NA	NA	17	19	13	13	10	12	NA	14	21	10	11	NA	NA	20	22	16	17	0	0	4
KE013288	Kenya	Female	Adult outpatient	25-34	UTI	Positive	Escherichia coli	Gram negative	Escherichia coli	1063288	26	28	27	18	6	NA	24	32	20	24	NA	NA	17	19	13	13	10	12	NA	14	21	10	11	NA	NA	20	22	16	17	0	0	4
KE013294	Kenya	Female	Adult outpatient	35-44	UTI	Positive	Escherichia coli	Gram negative	Escherichia coli	1063294	28	31	6	15	6	19	22	32	21	6	NA	NA	17	19	13	13	10	12	NA	14	21	10	11	NA	NA	20	22	16	17	0	0	3
KE013299	Kenya	Female	Adult outpatient	18-24	UTI	Positive	Escherichia coli	Gram negative	Escherichia coli	1063299	26	28	27	18	6	20	26	30	18	8	NA	NA	17	19	13	13	10	12	NA	14	21	10	11	NA	NA	20	22	16	17	0	0	4
KE013301	Kenya	Male	Adult outpatient	65-74	UTI	Positive	Escherichia coli	Gram negative	Escherichia coli	1063301	24	6	6	16	28	18	28	29	24	26	NA	NA	17	19	13	13	10	12	NA	14	21	10	11	NA	NA	20	22	16	17	0	0	4
KE013304	Kenya	Female	Adult outpatient	25-34	UTI	Positive	Escherichia coli	Gram negative	Escherichia coli	1063304	30	30	27	26	6	17	26	31	28	18	NA	NA	17	19	13	13	10	12	NA	14	21	10	11	NA	NA	20	22	16	17	0	0	4
KE013307	Kenya	Female	Adult outpatient	25-34	UTI	Positive	Escherichia coli	Gram negative	Escherichia coli	1063307	31	30	27	18	6	20	20	26	24	6	NA	NA	17	19	13	13	10	12	NA	14	21	10	11	NA	NA	20	22	16	17	0	0	4
KE013314	Kenya	Male	Child outpatient	<18	UTI	Positive	Escherichia coli	Gram negative	Escherichia coli	1063314	26	32	6	16	6	8	12	30	30	7	NA	NA	17	19	13	13	10	12	NA	14	21	10	11	NA	NA	20	22	16	17	0	0	4
KE013318	Kenya	Female	Adult outpatient	25-34	UTI	Positive	Escherichia coli	Gram negative	Escherichia coli	1063318	31	30	32	30	6	12	26	26	18	10	NA	NA	17	19	13	13	10	12	NA	14	21	10	11	NA	NA	20	22	16	17	0	0	4
KE013319	Kenya	Male	Adult inpatient	45-54	UTI	Positive	Escherichia coli	Gram negative	Escherichia coli	1063319	20	10	6	14	6	8	9	22	28	30	NA	NA	17	19	13	13	10	12	NA	14	21	10	11	NA	NA	20	22	16	17	0	0	4
KE013321	Kenya	Male	Child outpatient	<18	UTI	Positive	Escherichia coli	Gram negative	Escherichia coli	1063321	13	8	6	13	6	6	24	32	14	8	NA	NA	17	19	13	13	10	12	NA	14	21	10	11	NA	NA	20	22	16	17	0	0	4
KE013323	Kenya	Female	Adult inpatient	55-64	UTI	Positive	Escherichia coli	Gram negative	Escherichia coli	1063323	6	6	6	6	6	10	6	6	6	21	NA	NA	17	19	13	13	10	12	NA	14	21	10	11	NA	NA	20	22	16	17	1	1	4
KE013325	Kenya	Female	Adult outpatient	25-34	UTI	Positive	Escherichia coli	Gram negative	Escherichia coli	1063325	20	10	6	6	6	24	26	26	32	8	NA	NA	17	19	13	13	10	12	NA	14	21	10	11	NA	NA	20	22	16	17	0	0	4
KE013329	Kenya	Female	Adult outpatient	25-34	UTI	Positive	Escherichia coli	Gram negative	Escherichia coli	1063329	28	28	27	26	22	20	NA	26	12	22	NA	NA	17	19	13	13	10	12	NA	14	21	10	11	NA	NA	20	22	16	17	0	0	4
KE013335	Kenya	Female	Adult outpatient	25-34	UTI	Positive	Escherichia coli	Gram negative	Escherichia coli	1063335	30	32	27	22	6	20	26	20	22	10	NA	NA	17	19	13	13	10	12	NA	14	21	10	11	NA	NA	20	22	16	17	1	0	4
KE013340	Kenya	Male	Adult outpatient	55-64	UTI	Positive	Escherichia coli	Gram negative	Escherichia coli	1063340	6	6	6	7	6	6	NA	6	16	6	NA	NA	17	19	13	13	10	12	NA	14	21	10	11	NA	NA	20	22	16	17	1	0	4
KE013341	Kenya	Female	Adult outpatient	18-24	UTI	Positive	Escherichia coli	Gram negative	Escherichia coli	1063341	28	28	6	17	24	18	22	32	19	6	NA	NA	17	19	13	13	10	12	NA	14	21	10	11	NA	NA	20	22	16	17	0	0	4
KE013345	Kenya	Female	Adult outpatient	25-34	UTI	Positive	Escherichia coli	Gram negative	Escherichia coli	1063345	31	30	18	26	28	18	26	32	24	12	NA	NA	17	19	13	13	10	12	NA	14	21	10	11	NA	NA	20	22	16	17	0	0	4
KE013347	Kenya	Female	Adult outpatient	18-24	UTI	Positive	Escherichia coli	Gram negative	Escherichia coli	1063347	28	32	32	32	6	20	30	6	30	32	NA	NA	17	19	13	13	10	12	NA	14	21	10	11	NA	NA	20	22	16	17	1	0	4
KE013348	Kenya	Female	Adult outpatient	35-44	UTI	Positive	Escherichia coli	Gram negative	Escherichia coli	1063348	30	32	27	20	6	20	NA	8	22	6	NA	NA	17	19	13	13	10	12	NA	14	21	10	11	NA	NA	20	22	16	17	1	0	4
KE013349	Kenya	Female	Adult outpatient	25-34	UTI	Positive	Escherichia coli	Gram negative	Escherichia coli	1063349	26	28	27	18	22	16	22	32	16	22	NA	NA	17	19	13	13	10	12	NA	14	21	10	11	NA	NA	20	22	16	17	0	0	4
KE013353	Kenya	Female	Adult inpatient	25-34	UTI	Positive	Escherichia coli	Gram negative	Escherichia coli	1063353	24	24	20	20	26	18	24	32	22	24	NA	NA	17	19	13	13	10	12	NA	14	21	10	11	NA	NA	20	22	16	17	0	0	4
KE013355	Kenya	Female	Adult outpatient	18-24	UTI	Positive	Escherichia coli	Gram negative	Escherichia coli	1063355	26	28	22	24	24	20	26	30	20	22	NA	NA	17	19	13	13	10	12	NA	14	21	10	11	NA	NA	20	22	16	17	0	0	4
KE013356	Kenya	Male	Adult outpatient	45-54	UTI	Positive	Escherichia coli	Gram negative	Escherichia coli	1063356	28	30	6	17	6	16	26	30	21	22	NA	NA	17	19	13	13	10	12	NA	14	21	10	11	NA	NA	20	22	16	17	0	0	4
KE013357	Kenya	Female	Adult outpatient	45-54	UTI	Positive	Escherichia coli	Gram negative	Escherichia coli	1063357	31	30	27	18	6	7	20	6	22	26	NA	NA	17	19	13	13	10	12	NA	14	21	10	11	NA	NA	20	22	16	17	1	0	4
KE013362	Kenya	Female	Adult outpatient	18-24	UTI	Positive	Escherichia coli	Gram negative	Escherichia coli	1063362	28	30	32	18	6	18	28	28	18	8	NA	NA	17	19	13	13	10	12	NA	14	21	10	11	NA	NA	20	22	16	17	0	0	4
KE013363	Kenya	Female	Adult outpatient	18-24	UTI	Positive	Escherichia coli	Gram negative	Escherichia coli	1063363	21	25	6	11	6	7	18	22	22	6	NA	NA	17	19	13	13	10	12	NA	14	21	10	11	NA	NA	20	22	16	17	0	0	4
KE013364	Kenya	Male	Adult outpatient	35-44	UTI	Positive	Escherichia coli	Gram negative	Escherichia coli	1063364	30	28	27	21	6	17	26	30	20	12	NA	NA	17	19	13	13	10	12	NA	14	21	10	11	NA	NA	20	22	16	17	0	0	4
KE013368	Kenya	Female	Adult outpatient	18-24	UTI	Positive	Escherichia coli	Gram negative	Escherichia coli	1063368	30	31	27	18	6	19	26	32	23	11	NA	NA	17	19	13	13	10	12	NA	14	21	10	11	NA	NA	20	22	16	17	0	0	4
KE013369	Kenya	Female	Adult outpatient	35-44	UTI	Positive	Escherichia coli	Gram negative	Escherichia coli	1063369	12	6	6	15	6	17	24	6	20	6	NA	NA	17	19	13	13	10	12	NA	14	21	10	11	NA	NA	20	22	16	17	1	0	4
KE013370	Kenya	Female	Adult outpatient	25-34	UTI	Positive	Escherichia coli	Gram negative	Escherichia coli	1063370	28	32	20	24	6	17	28	27	17	11	NA	NA	17	19	13	13	10	12	NA	14	21	10	11	NA	NA	20	22	16	17	0	0	4
KE013371	Kenya	Female	Adult outpatient	45-54	UTI	Positive	Escherichia coli	Gram negative	Escherichia coli	1063371	14	8	6	14	28	16	22	6	20	26	NA	NA	17	19	13	13	10	12	NA	14	21	10	11	NA	NA	20	22	16	17	1	0	4
KE013375	Kenya	Female	Adult outpatient	25-34	UTI	Positive	Escherichia coli	Gram negative	Escherichia coli	1063375	26	27	27	19	24	19	24	30	20	21	NA	NA	17	19	13	13	10	12	NA	14	21	10	11	NA	NA	20	22	16	17	0	0	4
KE013389	Kenya	Female	Adult outpatient	25-34	UTI	Positive	Escherichia coli	Gram negative	Escherichia coli	1063389	28	32	22	24	24	19	26	30	19	22	NA	NA	17	19	13	13	10	12	NA	14	21	10	11	NA	NA	20	22	16	17	0	0	4
KE013392	Kenya	Female	Adult outpatient	18-24	UTI	Positive	Escherichia coli	Gram negative	Escherichia coli	1063392	29	32	6	20	6	16	25	27	20	6	NA	NA	17	19	13	13	10	12	NA	14	21	10	11	NA	NA	20	22	16	17	0	0	4
KE013395	Kenya	Female	Adult outpatient	18-24	UTI	Positive	Escherichia coli	Gram negative	Escherichia coli	1063395	32	32	6	17	6	20	28	30	19	24	NA	NA	17	19	13	13	10	12	NA	14	21	10	11	NA	NA	20	22	16	17	0	0	4
KE013396	Kenya	Female	Adult outpatient	25-34	UTI	Positive	Escherichia coli	Gram negative	Escherichia coli	1063396	28	32	22	26	6	20	26	30	21	23	NA	NA	17	19	13	13	10	12	NA	14	21	10	11	NA	NA	20	22	16	17	0	0	4
KE013401	Kenya	Female	Adult outpatient	18-24	UTI	Positive	Escherichia coli	Gram negative	Escherichia coli	1063401	26	29	27	18	6	18	24	28	18	8	NA	NA	17	19	13	13	10	12	NA	14	21	10	11	NA	NA	20	22	16	17	0	0	4
KE013403	Kenya	Female	Adult outpatient	25-34	UTI	Positive	Escherichia coli	Gram negative	Escherichia coli	1063403	32	32	27	20	6	16	28	30	18	7	NA	NA	17	19	13	13	10	12	NA	14	21	10	11	NA	NA	20	22	16	17	0	0	4
KE013404	Kenya	Female	Adult outpatient	18-24	UTI	Positive	Escherichia coli	Gram negative	Escherichia coli	1063404	30	32	27	20	6	16	28	28	19	24	NA	NA	17	19	13	13	10	12	NA	14	21	10	11	NA	NA	20	22	16	17	0	0	4
KE013406	Kenya	Male	Adult outpatient	18-24	UTI	Positive	Escherichia coli	Gram negative	Escherichia coli	1063406	27	30	27	22	6	19	22	29	20	16	NA	NA	17	19	13	13	10	12	NA	14	21	10	11	NA	NA	20	22	16	17	0	0	4
KE013408	Kenya	Female	Adult outpatient	35-44	UTI	Positive	Escherichia coli	Gram negative	Escherichia coli	1063408	32	32	27	22	6	16	26	22	19	6	NA	NA	17	19	13	13	10	12	NA	14	21	10	11	NA	NA	20	22	16	17	0	0	4
KE013423	Kenya	Female	Adult outpatient	18-24	UTI	Positive	Escherichia coli	Gram negative	Escherichia coli	1063423	30	32	20	20	6	17	28	32	20	7	NA	NA	17	19	13	13	10	12	NA	14	21	10	11	NA	NA	20	22	16	17	0	0	4
KE013425	Kenya	Female	Adult outpatient	35-44	UTI	Positive	Escherichia coli	Gram negative	Escherichia coli	1063425	28	32	22	24	6	17	28	30	16	22	NA	NA	17	19	13	13	10	12	NA	14	21	10	11	NA	NA	20	22	16	17	0	0	4
KE013429	Kenya	Female	Adult outpatient	35-44	UTI	Positive	Escherichia coli	Gram negative	Escherichia coli	1063429	25	27	27	19	6	19	24	27	21	8	NA	NA	17	19	13	13	10	12	NA	14	21	10	11	NA	NA	20	22	16	17	0	0	4
KE013433	Kenya	Female	Adult outpatient	35-44	UTI	Positive	Escherichia coli	Gram negative	Escherichia coli	1063433	26	28	6	13	6	19	22	28	22	7	NA	NA	17	19	13	13	10	12	NA	14	21	10	11	NA	NA	20	22	16	17	0	0	4
KE013434	Kenya	Female	Adult outpatient	18-24	UTI	Positive	Escherichia coli	Gram negative	Escherichia coli	1063434	30	32	24	24	32	18	28	32	22	26	NA	NA	17	19	13	13	10	12	NA	14	21	10	11	NA	NA	20	22	16	17	0	0	4
KE013435	Kenya	Female	Child outpatient	<18	UTI	Positive	Escherichia coli	Gram negative	Escherichia coli	1063435	31	30	27	22	6	20	20	20	20	20	NA	NA	17	19	13	13	10	12	NA	14	21	10	11	NA	NA	20	22	16	17	1	0	4
KE013438	Kenya	Female	Adult outpatient	25-34	UTI	Positive	Escherichia coli	Gram negative	Escherichia coli	1063438	28	28	22	22	30	18	26	30	20	22	NA	NA	17	19	13	13	10	12	NA	14	21	10	11	NA	NA	20	22	16	17	0	0	4
KE013448	Kenya	Female	Adult outpatient	45-54	UTI	Positive	Escherichia coli	Gram negative	Escherichia coli	1063448	31	30	27	19	6	16	22	6	18	9	NA	NA	17	19	13	13	10	12	NA	14	21	10	11	NA	NA	20	22	16	17	1	0	4
KE013452	Kenya	Female	Adult outpatient	25-34	UTI	Positive	Escherichia coli	Gram negative	Escherichia coli	1063452	27	29	27	18	6	15	24	22	14	20	NA	NA	17	19	13	13	10	12	NA	14	21	10	11	NA	NA	20	22	16	17	0	0	4
KE013455	Kenya	Female	Adult outpatient	25-34	UTI	Positive	Escherichia coli	Gram negative	Escherichia coli	1063455	26	28	27	19	6	20	23	31	21	9	NA	NA	17	19	13	13	10	12	NA	14	21	10	11	NA	NA	20	22	16	17	0	0	4
KE013456	Kenya	Female	Adult outpatient	18-24	UTI	Positive	Escherichia coli	Gram negative	Escherichia coli	1063456	25	29	27	20	6	20	24	32	20	8	NA	NA	17	19	13	13	10	12	NA	14	21	10	11	NA	NA	20	22	16	17	0	0	4
KE013461	Kenya	Female	Child outpatient	<18	UTI	Positive	Escherichia coli	Gram negative	Escherichia coli	1063461	24	30	27	20	24	18	24	32	20	22	NA	NA	17	19	13	13	10	12	NA	14	21	10	11	NA	NA	20	22	16	17	0	0	4
KE013472	Kenya	Female	Adult outpatient	25-34	UTI	Positive	Escherichia coli	Gram negative	Escherichia coli	1063472	26	29	27	20	6	19	24	32	17	8	NA	NA	17	19	13	13	10	12	NA	14	21	10	11	NA	NA	20	22	16	17	0	0	4
KE013475	Kenya	Female	Adult outpatient	25-34	UTI	Positive	Escherichia coli	Gram negative	Escherichia coli	1063475	24	26	20	21	28	20	24	32	21	26	NA	NA	17	19	13	13	10	12	NA	14	21	10	11	NA	NA	20	22	16	17	0	0	4
KE013481	Kenya	Female	Adult outpatient	25-34	UTI	Positive	Escherichia coli	Gram negative	Escherichia coli	1063481	24	24	20	20	6	20	22	28	20	22	NA	NA	17	19	13	13	10	12	NA	14	21	10	11	NA	NA	20	22	16	17	0	0	4
KE013487	Kenya	Female	Adult outpatient	35-44	UTI	Positive	Escherichia coli	Gram negative	Escherichia coli	1063487	26	26	20	20	6	18	20	7	20	6	NA	NA	17	19	13	13	10	12	NA	14	21	10	11	NA	NA	20	22	16	17	1	0	4
KE013492	Kenya	Male	Adult outpatient	25-34	UTI	Positive	Escherichia coli	Gram negative	Escherichia coli	1063492	28	29	27	20	6	18	22	29	19	10	NA	NA	17	19	13	13	10	12	NA	14	21	10	11	NA	NA	20	22	16	17	0	0	4
KE013502	Kenya	Female	Adult outpatient	25-34	UTI	Positive	Escherichia coli	Gram negative	Escherichia coli	1063502	14	8	6	9	28	18	20	6	21	10	NA	NA	17	19	13	13	10	12	NA	14	21	10	11	NA	NA	20	22	16	17	1	0	4
KE013503	Kenya	Female	Adult outpatient	35-44	UTI	Positive	Escherichia coli	Gram negative	Escherichia coli	1063503	28	30	20	22	6	18	24	27	18	6	NA	NA	17	19	13	13	10	12	NA	14	21	10	11	NA	NA	20	22	16	17	0	0	4
KE013505	Kenya	Female	Adult outpatient	25-34	UTI	Positive	Escherichia coli	Gram negative	Escherichia coli	1063505	26	30	24	26	10	20	24	32	21	26	NA	NA	17	19	13	13	10	12	NA	14	21	10	11	NA	NA	20	22	16	17	0	0	4
KE013507	Kenya	Female	Adult outpatient	25-34	UTI	Positive	Escherichia coli	Gram negative	Escherichia coli	1063507	26	27	27	18	6	16	24	26	16	20	NA	NA	17	19	13	13	10	12	NA	14	21	10	11	NA	NA	20	22	16	17	0	0	4
KE013529	Kenya	Female	Adult inpatient	35-44	UTI	Positive	Escherichia coli	Gram negative	Escherichia coli	1053529	32	32	6	26	6	24	26	11	28	6	NA	NA	17	19	13	13	10	12	NA	14	21	10	11	NA	NA	20	22	16	17	1	0	5
KE013538	Kenya	Male	Child outpatient	<18	UTI	Positive	Escherichia coli	Gram negative	Escherichia coli	1053538	27	29	27	20	6	19	24	20	18	21	NA	NA	17	19	13	13	10	12	NA	14	21	10	11	NA	NA	20	22	16	17	1	0	5
KE013544	Kenya	Female	Adult outpatient	35-44	UTI	Positive	Escherichia coli	Gram negative	Escherichia coli	1053544	24	27	24	19	6	16	22	32	16	16	NA	NA	17	19	13	13	10	12	NA	14	21	10	11	NA	NA	20	22	16	17	0	0	5
KE013549	Kenya	Female	Adult outpatient	75 and more	UTI	Positive	Escherichia coli	Gram negative	Escherichia coli	1053549	24	26	6	7	6	18	8	32	20	15	NA	NA	17	19	13	13	10	12	NA	14	21	10	11	NA	NA	20	22	16	17	0	0	5
KE013557	Kenya	Female	Adult outpatient	25-34	UTI	Positive	Escherichia coli	Gram negative	Escherichia coli	1053557	28	30	6	20	6	6	24	6	12	7	NA	NA	17	19	13	13	10	12	NA	14	21	10	11	NA	NA	20	22	16	17	1	0	5
KE013560	Kenya	Female	Adult outpatient	35-44	UTI	Positive	Escherichia coli	Gram negative	Escherichia coli	1053560	22	28	18	26	30	20	26	28	20	22	NA	NA	17	19	13	13	10	12	NA	14	21	10	11	NA	NA	20	22	16	17	0	0	5
KE013565	Kenya	Female	Adult outpatient	18-24	UTI	Positive	Escherichia coli	Gram negative	Escherichia coli	1053565	26	32	16	24	6	20	24	32	22	14	NA	NA	17	19	13	13	10	12	NA	14	21	10	11	NA	NA	20	22	16	17	0	0	5
KE013566	Kenya	Female	Adult outpatient	35-44	UTI	Positive	Escherichia coli	Gram negative	Escherichia coli	1053566	32	32	14	24	6	20	24	30	24	12	NA	NA	17	19	13	13	10	12	NA	14	21	10	11	NA	NA	20	22	16	17	0	0	5
KE013567	Kenya	Female	Adult outpatient	18-24	UTI	Positive	Escherichia coli	Gram negative	Escherichia coli	1053567	24	26	6	10	6	6	26	30	22	6	NA	NA	17	19	13	13	10	12	NA	14	21	10	11	NA	NA	20	22	16	17	0	0	5
KE013568	Kenya	Female	Adult outpatient	18-24	UTI	Positive	Escherichia coli	Gram negative	Escherichia coli	1053568	26	26	12	18	6	22	26	32	24	6	NA	NA	17	19	13	13	10	12	NA	14	21	10	11	NA	NA	20	22	16	17	0	0	5
KE013574	Kenya	Female	Adult outpatient	25-34	UTI	Positive	Escherichia coli	Gram negative	Escherichia coli	1053574	28	30	27	18	21	20	24	6	22	7	NA	NA	17	19	13	13	10	12	NA	14	21	10	11	NA	NA	20	22	16	17	1	0	5
KE013575	Kenya	Female	Adult outpatient	18-24	UTI	Positive	Escherichia coli	Gram negative	Escherichia coli	1053575	24	26	12	16	6	20	22	32	12	6	NA	NA	17	19	13	13	10	12	NA	14	21	10	11	NA	NA	20	22	16	17	0	0	5
KE013576	Kenya	Female	Adult outpatient	55-64	UTI	Positive	Escherichia coli	Gram negative	Escherichia coli	1053576	32	32	18	26	6	6	30	14	22	10	NA	NA	17	19	13	13	10	12	NA	14	21	10	11	NA	NA	20	22	16	17	1	0	5
KE013582	Kenya	Female	Adult outpatient	55-64	UTI	Positive	Escherichia coli	Gram negative	Escherichia coli	1053582	30	32	27	24	30	24	26	32	24	24	NA	NA	17	19	13	13	10	12	NA	14	21	10	11	NA	NA	20	22	16	17	0	0	5
KE013583	Kenya	Female	Adult outpatient	25-34	UTI	Positive	Escherichia coli	Gram negative	Escherichia coli	1053583	32	32	27	24	21	20	26	32	22	24	NA	NA	17	19	13	13	10	12	NA	14	21	10	11	NA	NA	20	22	16	17	0	0	5
KE013584	Kenya	Female	Adult outpatient	18-24	UTI	Positive	Escherichia coli	Gram negative	Escherichia coli	1053584	32	32	14	24	6	22	28	32	22	26	NA	NA	17	19	13	13	10	12	NA	14	21	10	11	NA	NA	20	22	16	17	0	0	5
KE013586	Kenya	Female	Adult outpatient	18-24	UTI	Positive	Escherichia coli	Gram negative	Escherichia coli	1053586	16	8	6	24	6	22	24	6	24	7	NA	NA	17	19	13	13	10	12	NA	14	21	10	11	NA	NA	20	22	16	17	1	0	5
KE013589	Kenya	Female	Adult outpatient	25-34	UTI	Positive	Escherichia coli	Gram negative	Escherichia coli	1053589	31	26	24	32	16	28	6	30	24	28	NA	NA	17	19	13	13	10	12	NA	14	21	10	11	NA	NA	20	22	16	17	0	0	5
KE013596	Kenya	Female	Adult outpatient	35-44	UTI	Positive	Escherichia coli	Gram negative	Escherichia coli	1053596	23	28	27	18	24	19	23	30	16	8	NA	NA	17	19	13	13	10	12	NA	14	21	10	11	NA	NA	20	22	16	17	0	0	5
KE013599	Kenya	Female	Adult outpatient	18-24	UTI	Positive	Escherichia coli	Gram negative	Escherichia coli	1053599	26	28	27	20	26	17	28	32	20	6	NA	NA	17	19	13	13	10	12	NA	14	21	10	11	NA	NA	20	22	16	17	0	0	5
KE013600	Kenya	Female	Adult outpatient	25-34	UTI	Positive	Escherichia coli	Gram negative	Escherichia coli	1053600	25	26	10	17	6	17	21	26	18	6	NA	NA	17	19	13	13	10	12	NA	14	21	10	11	NA	NA	20	22	16	17	0	0	5
KE013602	Kenya	Female	Adult outpatient	25-34	UTI	Positive	Escherichia coli	Gram negative	Escherichia coli	1053602	26	28	22	20	6	20	22	30	22	20	NA	NA	17	19	13	13	10	12	NA	14	21	10	11	NA	NA	20	22	16	17	0	0	5
KE013607	Kenya	Female	Adult outpatient	25-34	UTI	Positive	Escherichia coli	Gram negative	Escherichia coli	1053607	28	30	23	24	6	20	28	31	18	9	NA	NA	17	19	13	13	10	12	NA	14	21	10	11	NA	NA	20	22	16	17	0	0	5
KE013612	Kenya	Female	Adult outpatient	18-24	UTI	Positive	Escherichia coli	Gram negative	Escherichia coli	1053612	27	32	27	20	30	19	23	6	17	6	NA	NA	17	19	13	13	10	12	NA	14	21	10	11	NA	NA	20	22	16	17	1	0	5
KE013615	Kenya	Female	Adult outpatient	18-24	UTI	Positive	Escherichia coli	Gram negative	Escherichia coli	1053615	24	26	18	18	30	19	23	30	22	24	NA	NA	17	19	13	13	10	12	NA	14	21	10	11	NA	NA	20	22	16	17	0	0	5
KE013617	Kenya	Female	Adult outpatient	25-34	UTI	Positive	Escherichia coli	Gram negative	Escherichia coli	1053617	24	26	7	16	28	19	21	32	22	12	NA	NA	17	19	13	13	10	12	NA	14	21	10	11	NA	NA	20	22	16	17	0	0	5
KE013618	Kenya	Female	Adult outpatient	45-54	UTI	Positive	Escherichia coli	Gram negative	Escherichia coli	1053618	15	10	6	13	6	7	17	30	14	23	NA	NA	17	19	13	13	10	12	NA	14	21	10	11	NA	NA	20	22	16	17	0	0	5
KE013620	Kenya	Female	Adult outpatient	25-34	UTI	Positive	Escherichia coli	Gram negative	Escherichia coli	1053620	26	30	27	22	30	17	26	23	22	6	NA	NA	17	19	13	13	10	12	NA	14	21	10	11	NA	NA	20	22	16	17	0	0	5
KE013625	Kenya	Female	Adult outpatient	18-24	UTI	Positive	Escherichia coli	Gram negative	Escherichia coli	1053625	30	29	27	20	7	19	24	32	18	9	NA	NA	17	19	13	13	10	12	NA	14	21	10	11	NA	NA	20	22	16	17	0	0	5
KE013628	Kenya	Female	Child outpatient	<18	UTI	Positive	Escherichia coli	Gram negative	Escherichia coli	1053628	25	28	17	20	28	19	22	28	22	23	NA	NA	17	19	13	13	10	12	NA	14	21	10	11	NA	NA	20	22	16	17	0	0	5
KE013631	Kenya	Female	Adult outpatient	35-44	UTI	Positive	Escherichia coli	Gram negative	Escherichia coli	1053631	19	8	6	16	6	20	20	32	18	22	NA	NA	17	19	13	13	10	12	NA	14	21	10	11	NA	NA	20	22	16	17	0	0	5
KE013642	Kenya	Female	Adult outpatient	35-44	UTI	Positive	Escherichia coli	Gram negative	Escherichia coli	1053642	26	27	27	19	8	18	24	30	24	10	NA	NA	17	19	13	13	10	12	NA	14	21	10	11	NA	NA	20	22	16	17	0	0	5
KE013650	Kenya	Female	Adult outpatient	25-34	UTI	Positive	Escherichia coli	Gram negative	Escherichia coli	1053650	32	30	22	24	30	19	26	22	23	25	NA	NA	17	19	13	13	10	12	NA	14	21	10	11	NA	NA	20	22	16	17	0	0	5
KE013661	Kenya	Female	Adult outpatient	55-64	UTI	Positive	Escherichia coli	Gram negative	Escherichia coli	1053661	28	26	20	22	26	20	23	28	22	22	NA	NA	17	19	13	13	10	12	NA	14	21	10	11	NA	NA	20	22	16	17	0	0	5
KE013674	Kenya	Female	Adult inpatient	25-34	UTI	Positive	Escherichia coli	Gram negative	Escherichia coli	1053674	22	30	27	18	30	22	26	29	25	26	NA	NA	17	19	13	13	10	12	NA	14	21	10	11	NA	NA	20	22	16	17	0	0	5
KE013676	Kenya	Female	Adult outpatient	18-24	UTI	Positive	Escherichia coli	Gram negative	Escherichia coli	1053676	31	28	27	20	6	20	28	28	20	24	NA	NA	17	19	13	13	10	12	NA	14	21	10	11	NA	NA	20	22	16	17	0	0	5
KE013680	Kenya	Female	Adult outpatient	35-44	UTI	Positive	Escherichia coli	Gram negative	Escherichia coli	1053680	28	32	22	22	27	20	22	30	22	24	NA	NA	17	19	13	13	10	12	NA	14	21	10	11	NA	NA	20	22	16	17	0	0	5
KE013685	Kenya	Female	Adult outpatient	35-44	UTI	Positive	Escherichia coli	Gram negative	Escherichia coli	1053685	26	32	27	20	6	17	20	32	23	8	NA	NA	17	19	13	13	10	12	NA	14	21	10	11	NA	NA	20	22	16	17	0	0	5
KE013686	Kenya	Female	Adult outpatient	25-34	UTI	Positive	Escherichia coli	Gram negative	Escherichia coli	1053686	28	30	6	16	6	20	24	32	24	23	NA	NA	17	19	13	13	10	12	NA	14	21	10	11	NA	NA	20	22	16	17	0	0	5
KE013698	Kenya	Female	Adult outpatient	18-24	UTI	Positive	Escherichia coli	Gram negative	Escherichia coli	1053698	28	28	20	21	24	20	26	32	20	22	NA	NA	17	19	13	13	10	12	NA	14	21	10	11	NA	NA	20	22	16	17	0	0	5
KE013700	Kenya	Female	Adult outpatient	25-34	UTI	Positive	Escherichia coli	Gram negative	Escherichia coli	1053700	32	32	22	30	22	22	30	32	20	20	NA	NA	17	19	13	13	10	12	NA	14	21	10	11	NA	NA	20	22	16	17	0	0	5
KE013707	Kenya	Female	Child outpatient	<18	UTI	Positive	Escherichia coli	Gram negative	Escherichia coli	1053707	20	20	11	15	30	15	21	26	20	8	NA	NA	17	19	13	13	10	12	NA	14	21	10	11	NA	NA	20	22	16	17	0	0	5
KE013728	Kenya	Female	Adult inpatient	18-24	UTI	Positive	Escherichia coli	Gram negative	Escherichia coli	1053728	24	24	20	20	20	NA	22	32	16	20	NA	NA	17	19	13	13	10	12	NA	14	21	10	11	NA	NA	20	22	16	17	0	0	5
KE013729	Kenya	Female	Adult outpatient	25-34	UTI	Positive	Escherichia coli	Gram negative	Escherichia coli	1053729	28	26	27	19	30	18	20	26	19	23	NA	NA	17	19	13	13	10	12	NA	14	21	10	11	NA	NA	20	22	16	17	0	0	5
KE014124	Kenya	Female	Adult outpatient	35-44	UTI	Positive	Escherichia coli	Gram negative	Escherichia coli	1014124	31	30	27	26	6	24	26	6	30	30	NA	NA	17	19	13	13	10	12	NA	14	21	10	11	NA	NA	20	22	16	17	1	0	5
KE014129	Kenya	Female	Adult outpatient	25-34	UTI	Positive	Escherichia coli	Gram negative	Escherichia coli	1014129	6	6	6	11	6	10	6	6	18	6	NA	NA	17	19	13	13	10	12	NA	14	21	10	11	NA	NA	20	22	16	17	1	0	5
KE014181	Kenya	Male	Adult outpatient	25-34	UTI	Positive	Escherichia coli	Gram negative	Escherichia coli	1034181	30	32	27	26	6	20	26	32	26	25	NA	NA	17	19	13	13	10	12	NA	14	21	10	11	NA	NA	20	22	16	17	0	0	5
KE014211	Kenya	Male	child inpatient	<18	UTI	Positive	Escherichia coli	Gram negative	Escherichia coli	1014211	32	32	32	32	6	26	32	32	28	32	NA	NA	17	19	13	13	10	12	NA	14	21	10	11	NA	NA	20	22	16	17	0	0	5
KE014255	Kenya	Female	child inpatient	<18	UTI	Positive	Escherichia coli	Gram negative	Escherichia coli	1014255	31	30	27	28	25	17	20	32	NA	24	NA	NA	17	19	13	13	10	12	NA	14	21	10	11	NA	NA	20	22	16	17	0	NA	5
KE014256	Kenya	Female	Adult outpatient	18-24	UTI	Positive	Escherichia coli	Gram negative	Escherichia coli	1014256	26	32	32	32	14	32	32	32	12	32	NA	NA	17	19	13	13	10	12	NA	14	21	10	11	NA	NA	20	22	16	17	0	0	5
KE014269	Kenya	Female	Adult outpatient	18-24	UTI	Positive	Escherichia coli	Gram negative	Escherichia coli	1024269	26	30	27	24	6	6	22	24	22	6	NA	NA	17	19	13	13	10	12	NA	14	21	10	11	NA	NA	20	22	16	17	0	0	5
KE014313	Kenya	Female	Adult outpatient	35-44	UTI	Positive	Escherichia coli	Gram negative	Escherichia coli	1024313	31	30	27	18	6	18	24	6	21	6	NA	NA	17	19	13	13	10	12	NA	14	21	10	11	NA	NA	20	22	16	17	1	0	5
KE014359	Kenya	Female	Adult outpatient	25-34	UTI	Positive	Escherichia coli	Gram negative	Escherichia coli	1014359	26	19	6	19	6	10	23	22	18	8	NA	NA	17	19	13	13	10	12	NA	14	21	10	11	NA	NA	20	22	16	17	0	0	5
KE014368	Kenya	Male	Adult inpatient	35-44	UTI	Positive	Escherichia coli	Gram negative	Escherichia coli	1014368	31	30	27	32	6	6	24	6	9	9	NA	NA	17	19	13	13	10	12	NA	14	21	10	11	NA	NA	20	22	16	17	1	1	5
KE014376	Kenya	Male	Adult inpatient	55-64	UTI	Positive	Escherichia coli	Gram negative	Escherichia coli	1014376	31	30	27	20	6	6	6	6	15	6	NA	NA	17	19	13	13	10	12	NA	14	21	10	11	NA	NA	20	22	16	17	1	0	5
KE014411	Kenya	Male	Adult outpatient	45-54	UTI	Positive	Escherichia coli	Gram negative	Escherichia coli	1014411	31	30	27	20	6	20	20	6	19	6	NA	NA	17	19	13	13	10	12	NA	14	21	10	11	NA	NA	20	22	16	17	1	0	5
KE014422	Kenya	Male	Adult outpatient	35-44	UTI	Positive	Escherichia coli	Gram negative	Escherichia coli	1014422	26	30	18	27	24	16	22	28	NA	24	NA	NA	17	19	13	13	10	12	NA	14	21	10	11	NA	NA	20	22	16	17	0	NA	5
KE014430	Kenya	Male	Adult outpatient	25-34	UTI	Positive	Escherichia coli	Gram negative	Escherichia coli	1024430	31	24	24	32	24	19	20	25	26	18	NA	NA	17	19	13	13	10	12	NA	14	21	10	11	NA	NA	20	22	16	17	0	0	5
KE014433	Kenya	Female	Adult outpatient	25-34	UTI	Positive	Escherichia coli	Gram negative	Escherichia coli	1024433	21	30	32	32	6	21	30	10	21	20	NA	NA	17	19	13	13	10	12	NA	14	21	10	11	NA	NA	20	22	16	17	1	0	5
KE014436	Kenya	Female	Adult outpatient	25-34	UTI	Positive	Escherichia coli	Gram negative	Escherichia coli	1024436	32	26	6	12	6	20	26	32	22	10	NA	NA	17	19	13	13	10	12	NA	14	21	10	11	NA	NA	20	22	16	17	0	0	5
KE014455	Kenya	Female	Adult outpatient	25-34	UTI	Positive	Escherichia coli	Gram negative	Escherichia coli	1024455	28	30	27	32	6	18	24	32	18	22	NA	NA	17	19	13	13	10	12	NA	14	21	10	11	NA	NA	20	22	16	17	0	0	5
KE014472	Kenya	Female	Adult outpatient	25-34	UTI	Positive	Escherichia coli	Gram negative	Escherichia coli	1014472	31	NA	19	32	23	21	21	23	16	23	NA	NA	17	19	13	13	10	12	NA	14	21	10	11	NA	NA	20	22	16	17	0	0	5
KE014492	Kenya	Male	Adult outpatient	25-34	UTI	Positive	Escherichia coli	Gram negative	Escherichia coli	1014492	31	30	27	32	6	30	22	6	12	30	NA	NA	17	19	13	13	10	12	NA	14	21	10	11	NA	NA	20	22	16	17	1	0	5
KE014494	Kenya	Female	Adult outpatient	35-44	UTI	Positive	Escherichia coli	Gram negative	Escherichia coli	1014494	20	13	6	12	6	8	20	27	16	11	NA	NA	17	19	13	13	10	12	NA	14	21	10	11	NA	NA	20	22	16	17	0	0	5
KE014530	Kenya	Male	child inpatient	<18	UTI	Positive	Escherichia coli	Gram negative	Escherichia coli	1014530	6	6	6	6	30	12	6	31	12	7	NA	NA	17	19	13	13	10	12	NA	14	21	10	11	NA	NA	20	22	16	17	0	0	5
KE014541	Kenya	Female	Adult inpatient	35-44	UTI	Positive	Escherichia coli	Gram negative	Escherichia coli	1014541	6	6	6	12	6	18	6	6	16	6	NA	NA	17	19	13	13	10	12	NA	14	21	10	11	NA	NA	20	22	16	17	1	0	5
KE014546	Kenya	Male	Adult inpatient	75 and more	UTI	Positive	Escherichia coli	Gram negative	Escherichia coli	1014546	28	NA	12	28	6	20	22	30	20	26	NA	NA	17	19	13	13	10	12	NA	14	21	10	11	NA	NA	20	22	16	17	0	0	5
KE014548	Kenya	Female	Adult inpatient	55-64	UTI	Positive	Escherichia coli	Gram negative	Escherichia coli	1014548	16	6	6	14	19	11	14	26	15	31	NA	NA	17	19	13	13	10	12	NA	14	21	10	11	NA	NA	20	22	16	17	0	0	5
KE014587	Kenya	Female	Adult inpatient	35-44	UTI	Positive	Escherichia coli	Gram negative	Escherichia coli	1014587	31	30	27	26	19	22	26	32	16	8	NA	NA	17	19	13	13	10	12	NA	14	21	10	11	NA	NA	20	22	16	17	0	0	5
KE014589	Kenya	Male	Adult inpatient	25-34	UTI	Positive	Escherichia coli	Gram negative	Escherichia coli	1014589	31	30	27	24	26	7	28	6	22	24	NA	NA	17	19	13	13	10	12	NA	14	21	10	11	NA	NA	20	22	16	17	1	0	5
KE014590	Kenya	Male	Adult inpatient	45-54	UTI	Positive	Escherichia coli	Gram negative	Escherichia coli	1014590	31	30	27	20	19	20	22	32	20	7	NA	NA	17	19	13	13	10	12	NA	14	21	10	11	NA	NA	20	22	16	17	0	0	5
KE014611	Kenya	Female	Adult inpatient	35-44	UTI	Positive	Escherichia coli	Gram negative	Escherichia coli	1014611	31	30	27	23	19	20	23	26	16	9	NA	NA	17	19	13	13	10	12	NA	14	21	10	11	NA	NA	20	22	16	17	0	0	5
KE014626	Kenya	Female	Adult outpatient	25-34	UTI	Positive	Escherichia coli	Gram negative	Escherichia coli	1024626	30	30	27	26	6	18	32	30	22	7	NA	NA	17	19	13	13	10	12	NA	14	21	10	11	NA	NA	20	22	16	17	0	0	5
KE014667	Kenya	Female	Adult inpatient	18-24	UTI	Positive	Escherichia coli	Gram negative	Escherichia coli	1014667	31	30	27	20	19	6	20	29	10	25	NA	NA	17	19	13	13	10	12	NA	14	21	10	11	NA	NA	20	22	16	17	0	1	5
KE014698	Kenya	Female	child inpatient	<18	UTI	Positive	Escherichia coli	Gram negative	Escherichia coli	1014698	31	30	27	20	19	10	6	26	16	6	NA	NA	17	19	13	13	10	12	NA	14	21	10	11	NA	NA	20	22	16	17	0	0	5
KE014923	Kenya	Female	Adult outpatient	25-34	UTI	Positive	Escherichia coli	Gram negative	Escherichia coli	1054923	24	32	6	16	6	18	26	32	22	9	NA	NA	17	19	13	13	10	12	NA	14	21	10	11	NA	NA	20	22	16	17	0	0	5
KE014936	Kenya	Female	Adult outpatient	25-34	UTI	Positive	Escherichia coli	Gram negative	Escherichia coli	1054936	31	30	32	28	10	13	6	28	21	7	NA	NA	17	19	13	13	10	12	NA	14	21	10	11	NA	NA	20	22	16	17	0	0	5
KE014937	Kenya	Female	Adult outpatient	25-34	UTI	Positive	Escherichia coli	Gram negative	Escherichia coli	1054937	27	30	20	19	26	18	22	32	22	23	NA	NA	17	19	13	13	10	12	NA	14	21	10	11	NA	NA	20	22	16	17	0	0	5
KE015617	Kenya	Female	Adult outpatient	55-64	UTI	Positive	Escherichia coli	Gram negative	Escherichia coli	1025617	31	30	27	19	6	16	22	22	18	6	NA	NA	17	19	13	13	10	12	NA	14	21	10	11	NA	NA	20	22	16	17	0	0	5
KE015795	Kenya	Male	Child outpatient	<18	UTI	Positive	Escherichia coli	Gram negative	Escherichia coli	1065795	12	6	6	14	6	6	26	20	16	22	NA	NA	17	19	13	13	10	12	NA	14	21	10	11	NA	NA	20	22	16	17	1	0	4
KE015806	Kenya	Female	Adult outpatient	75 and more	UTI	Positive	Escherichia coli	Gram negative	Escherichia coli	1065806	32	32	16	24	NA	18	22	10	26	30	NA	NA	17	19	13	13	10	12	NA	14	21	10	11	NA	NA	20	22	16	17	1	0	4
KE015808	Kenya	Female	Adult outpatient	25-34	UTI	Positive	Escherichia coli	Gram negative	Escherichia coli	1065808	26	30	20	NA	28	18	27	32	20	22	NA	NA	17	19	13	13	10	12	NA	14	21	10	11	NA	NA	20	22	16	17	0	0	4
KE015810	Kenya	Female	Adult outpatient	35-44	UTI	Positive	Escherichia coli	Gram negative	Escherichia coli	1065810	20	12	6	8	6	18	20	22	22	6	NA	NA	17	19	13	13	10	12	NA	14	21	10	11	NA	NA	20	22	16	17	0	0	4
KE015813	Kenya	Female	Adult outpatient	25-34	UTI	Positive	Escherichia coli	Gram negative	Escherichia coli	1015813	25	24	6	16	19	17	20	28	19	10	NA	NA	17	19	13	13	10	12	NA	14	21	10	11	NA	NA	20	22	16	17	0	0	5
KE015814	Kenya	Male	Adult outpatient	75 and more	UTI	Positive	Escherichia coli	Gram negative	Escherichia coli	1015814	30	31	27	24	19	20	24	25	25	9	NA	NA	17	19	13	13	10	12	NA	14	21	10	11	NA	NA	20	22	16	17	0	0	5
KE015892	Kenya	Male	Adult outpatient	35-44	UTI	Positive	Escherichia coli	Gram negative	Escherichia coli	1065892	31	30	27	26	6	16	26	7	21	11	NA	NA	17	19	13	13	10	12	NA	14	21	10	11	NA	NA	20	22	16	17	1	0	4
KE015894	Kenya	Female	Adult outpatient	25-34	UTI	Positive	Escherichia coli	Gram negative	Escherichia coli	1065894	30	32	24	24	30	18	26	30	21	10	NA	NA	17	19	13	13	10	12	NA	14	21	10	11	NA	NA	20	22	16	17	0	0	4
KE015904	Kenya	Female	Adult outpatient	25-34	UTI	Positive	Escherichia coli	Gram negative	Escherichia coli	1055904	27	26	20	20	10	19	24	28	21	6	NA	NA	17	19	13	13	10	12	NA	14	21	10	11	NA	NA	20	22	16	17	0	0	5
KE015906	Kenya	Female	Adult outpatient	18-24	UTI	Positive	Escherichia coli	Gram negative	Escherichia coli	1055906	32	32	32	32	6	30	32	32	32	26	NA	NA	17	19	13	13	10	12	NA	14	21	10	11	NA	NA	20	22	16	17	0	0	5
KE015908	Kenya	Female	Adult outpatient	25-34	UTI	Positive	Escherichia coli	Gram negative	Escherichia coli	1055908	26	26	20	22	26	20	24	32	21	26	NA	NA	17	19	13	13	10	12	NA	14	21	10	11	NA	NA	20	22	16	17	0	0	5
KE015922	Kenya	Female	Adult outpatient	45-54	UTI	Positive	Escherichia coli	Gram negative	Escherichia coli	1055922	30	32	20	22	28	22	27	32	24	24	NA	NA	17	19	13	13	10	12	NA	14	21	10	11	NA	NA	20	22	16	17	0	0	5
KE015933	Kenya	Female	Adult outpatient	65-74	UTI	Positive	Escherichia coli	Gram negative	Escherichia coli	1055933	31	30	26	32	32	14	6	31	24	6	NA	NA	17	19	13	13	10	12	NA	14	21	10	11	NA	NA	20	22	16	17	0	0	5
KE015952	Kenya	Female	Adult outpatient	35-44	UTI	Positive	Escherichia coli	Gram negative	Escherichia coli	1055952	27	30	26	30	24	14	6	29	25	6	NA	NA	17	19	13	13	10	12	NA	14	21	10	11	NA	NA	20	22	16	17	0	0	5
KE015959	Kenya	Female	Adult outpatient	35-44	UTI	Positive	Escherichia coli	Gram negative	Escherichia coli	1055959	22	23	6	15	7	6	20	26	18	20	NA	NA	17	19	13	13	10	12	NA	14	21	10	11	NA	NA	20	22	16	17	0	0	5
KE015965	Kenya	Female	Adult outpatient	25-34	UTI	Positive	Escherichia coli	Gram negative	Escherichia coli	1055965	24	26	20	18	6	17	25	21	18	6	NA	NA	17	19	13	13	10	12	NA	14	21	10	11	NA	NA	20	22	16	17	1	0	5
KE015974	Kenya	Female	Adult outpatient	25-34	UTI	Positive	Escherichia coli	Gram negative	Escherichia coli	1055974	31	31	24	28	25	12	6	28	16	9	NA	NA	17	19	13	13	10	12	NA	14	21	10	11	NA	NA	20	22	16	17	0	0	5
KE015975	Kenya	Female	Adult outpatient	45-54	UTI	Positive	Escherichia coli	Gram negative	Escherichia coli	1055975	31	30	27	20	6	16	6	27	23	24	NA	NA	17	19	13	13	10	12	NA	14	21	10	11	NA	NA	20	22	16	17	0	0	5
KE015976	Kenya	Female	Adult outpatient	25-34	UTI	Positive	Escherichia coli	Gram negative	Escherichia coli	1055976	22	26	27	20	6	17	21	32	17	10	NA	NA	17	19	13	13	10	12	NA	14	21	10	11	NA	NA	20	22	16	17	0	0	5
KE015985	Kenya	Female	Adult outpatient	18-24	UTI	Positive	Escherichia coli	Gram negative	Escherichia coli	1055985	23	24	18	19	22	16	26	32	19	20	NA	NA	17	19	13	13	10	12	NA	14	21	10	11	NA	NA	20	22	16	17	0	0	5
KE015993	Kenya	Female	Adult outpatient	65-74	UTI	Positive	Escherichia coli	Gram negative	Escherichia coli	1055993	31	30	24	27	6	13	6	21	22	10	NA	NA	17	19	13	13	10	12	NA	14	21	10	11	NA	NA	20	22	16	17	1	0	5
KE015997	Kenya	Female	Adult outpatient	18-24	UTI	Positive	Escherichia coli	Gram negative	Escherichia coli	1055997	26	26	27	19	6	18	23	24	21	10	NA	NA	17	19	13	13	10	12	NA	14	21	10	11	NA	NA	20	22	16	17	0	0	5
KE015998	Kenya	Female	Adult outpatient	25-34	UTI	Positive	Escherichia coli	Gram negative	Escherichia coli	1055998	24	26	11	16	6	18	22	31	18	24	NA	NA	17	19	13	13	10	12	NA	14	21	10	11	NA	NA	20	22	16	17	0	0	5
KE015999	Kenya	Female	Adult outpatient	25-34	UTI	Positive	Escherichia coli	Gram negative	Escherichia coli	1055999	28	30	20	24	28	20	26	31	20	24	NA	NA	17	19	13	13	10	12	NA	14	21	10	11	NA	NA	20	22	16	17	0	0	5
KE016009	Kenya	Female	Adult outpatient	18-24	UTI	Positive	Escherichia coli	Gram negative	Escherichia coli	1056009	30	28	27	22	6	19	24	28	28	22	NA	NA	17	19	13	13	10	12	NA	14	21	10	11	NA	NA	20	22	16	17	0	0	5
KE016016	Kenya	Female	Adult outpatient	25-34	UTI	Positive	Escherichia coli	Gram negative	Escherichia coli	1066016	31	30	27	25	6	14	16	6	32	6	NA	NA	17	19	13	13	10	12	NA	14	21	10	11	NA	NA	20	22	16	17	1	0	4
KE016025	Kenya	Female	Adult outpatient	25-34	UTI	Positive	Escherichia coli	Gram negative	Escherichia coli	1056025	24	25	18	21	28	21	6	30	17	24	NA	NA	17	19	13	13	10	12	NA	14	21	10	11	NA	NA	20	22	16	17	0	0	5
KE016037	Kenya	Female	Adult outpatient	25-34	UTI	Positive	Escherichia coli	Gram negative	Escherichia coli	1066037	28	32	30	32	6	21	32	30	28	18	NA	NA	17	19	13	13	10	12	NA	14	21	10	11	NA	NA	20	22	16	17	0	0	4
KE016039	Kenya	Female	Adult outpatient	18-24	UTI	Positive	Escherichia coli	Gram negative	Escherichia coli	1066039	27	30	6	15	6	20	24	6	21	6	NA	NA	17	19	13	13	10	12	NA	14	21	10	11	NA	NA	20	22	16	17	1	0	4
KE016054	Kenya	Female	Adult outpatient	25-34	UTI	Positive	Escherichia coli	Gram negative	Escherichia coli	1066054	31	30	27	32	6	16	20	10	24	30	NA	NA	17	19	13	13	10	12	NA	14	21	10	11	NA	NA	20	22	16	17	1	0	4
KE016057	Kenya	Female	Adult outpatient	25-34	UTI	Positive	Escherichia coli	Gram negative	Escherichia coli	1066057	22	30	27	32	6	15	24	16	21	30	NA	NA	17	19	13	13	10	12	NA	14	21	10	11	NA	NA	20	22	16	17	1	0	4
KE016058	Kenya	Female	Adult outpatient	25-34	UTI	Positive	Escherichia coli	Gram negative	Escherichia coli	1066058	26	28	27	21	6	16	26	30	16	10	NA	NA	17	19	13	13	10	12	NA	14	21	10	11	NA	NA	20	22	16	17	0	0	4
KE016063	Kenya	Male	Adult outpatient	65-74	UTI	Positive	Escherichia coli	Gram negative	Escherichia coli	1066063	22	30	27	18	6	20	24	6	23	8	NA	NA	17	19	13	13	10	12	NA	14	21	10	11	NA	NA	20	22	16	17	1	0	4
KE016064	Kenya	Female	Adult inpatient	35-44	UTI	Positive	Escherichia coli	Gram negative	Escherichia coli	1066064	28	32	24	32	6	20	28	26	26	28	NA	NA	17	19	13	13	10	12	NA	14	21	10	11	NA	NA	20	22	16	17	0	0	4
KE016070	Kenya	Female	Adult outpatient	25-34	UTI	Positive	Escherichia coli	Gram negative	Escherichia coli	1066070	28	28	27	24	21	20	24	32	13	20	NA	NA	17	19	13	13	10	12	NA	14	21	10	11	NA	NA	20	22	16	17	0	0	4
KE016071	Kenya	Female	Adult outpatient	25-34	UTI	Positive	Escherichia coli	Gram negative	Escherichia coli	1066071	30	32	6	16	6	18	26	32	20	28	NA	NA	17	19	13	13	10	12	NA	14	21	10	11	NA	NA	20	22	16	17	0	0	4
KE016086	Kenya	Female	Adult outpatient	35-44	UTI	Positive	Escherichia coli	Gram negative	Escherichia coli	1066086	28	31	6	16	6	16	26	21	19	10	NA	NA	17	19	13	13	10	12	NA	14	21	10	11	NA	NA	20	22	16	17	1	0	4
KE016091	Kenya	Female	Adult outpatient	25-34	UTI	Positive	Escherichia coli	Gram negative	Escherichia coli	1066091	24	32	30	32	6	32	32	32	28	32	NA	NA	17	19	13	13	10	12	NA	14	21	10	11	NA	NA	20	22	16	17	0	0	4
KE016093	Kenya	Male	Adult outpatient	65-74	UTI	Positive	Escherichia coli	Gram negative	Escherichia coli	1066093	32	32	27	20	6	9	26	6	21	7	NA	NA	17	19	13	13	10	12	NA	14	21	10	11	NA	NA	20	22	16	17	1	0	4
KE016117	Kenya	Male	Child outpatient	<18	UTI	Positive	Escherichia coli	Gram negative	Escherichia coli	1066117	32	32	27	20	26	14	26	28	19	28	NA	NA	17	19	13	13	10	12	NA	14	21	10	11	NA	NA	20	22	16	17	0	0	4
KE016128	Kenya	Female	Adult outpatient	25-34	UTI	Positive	Escherichia coli	Gram negative	Escherichia coli	1066128	30	32	22	26	6	18	24	30	20	26	NA	NA	17	19	13	13	10	12	NA	14	21	10	11	NA	NA	20	22	16	17	0	0	4
KE016136	Kenya	Female	Adult outpatient	45-54	UTI	Positive	Escherichia coli	Gram negative	Escherichia coli	1066136	30	32	6	17	6	16	24	28	19	24	NA	NA	17	19	13	13	10	12	NA	14	21	10	11	NA	NA	20	22	16	17	0	0	4
KE016151	Kenya	Female	Adult outpatient	18-24	UTI	Positive	Escherichia coli	Gram positive	Escherichia coli	1066151	18	18	20	24	6	28	24	10	20	28	25	8	17	19	13	13	10	12	NA	14	21	10	11	NA	NA	20	22	16	17	1	0	4
KE016153	Kenya	Female	Adult outpatient	25-34	UTI	Positive	Escherichia coli	Gram negative	Escherichia coli	1066153	32	32	27	22	30	19	24	10	23	28	NA	NA	17	19	13	13	10	12	NA	14	21	10	11	NA	NA	20	22	16	17	1	0	4
KE016157	Kenya	Female	Adult outpatient	18-24	UTI	Positive	Escherichia coli	Gram negative	Escherichia coli	1066157	28	30	18	22	26	19	22	28	20	24	NA	NA	17	19	13	13	10	12	NA	14	21	10	11	NA	NA	20	22	16	17	0	0	4
KE016161	Kenya	Female	Adult outpatient	18-24	UTI	Positive	Escherichia coli	Gram negative	Escherichia coli	1066161	25	30	6	14	6	16	24	30	20	24	NA	NA	17	19	13	13	10	12	NA	14	21	10	11	NA	NA	20	22	16	17	0	0	4
KE016168	Kenya	Female	Adult outpatient	25-34	UTI	Positive	Escherichia coli	Gram negative	Escherichia coli	1066168	31	30	27	32	6	7	24	6	24	9	NA	NA	17	19	13	13	10	12	NA	14	21	10	11	NA	NA	20	22	16	17	1	0	4
KE016173	Kenya	Female	Adult outpatient	18-24	UTI	Positive	Escherichia coli	Gram negative	Escherichia coli	1066173	28	26	20	18	22	16	24	30	18	8	NA	NA	17	19	13	13	10	12	NA	14	21	10	11	NA	NA	20	22	16	17	0	0	4
KE016174	Kenya	Female	Adult outpatient	25-34	UTI	Positive	Escherichia coli	Gram negative	Escherichia coli	1066174	26	30	27	18	6	20	24	24	22	22	NA	NA	17	19	13	13	10	12	NA	14	21	10	11	NA	NA	20	22	16	17	0	0	4
KE016178	Kenya	Female	Adult outpatient	18-24	UTI	Positive	Escherichia coli	Gram negative	Escherichia coli	1066178	32	32	27	20	6	19	24	32	21	6	NA	NA	17	19	13	13	10	12	NA	14	21	10	11	NA	NA	20	22	16	17	0	0	4
KE016182	Kenya	Female	Adult outpatient	65-74	UTI	Positive	Escherichia coli	Gram negative	Escherichia coli	1066182	28	28	6	16	6	18	26	21	20	22	NA	NA	17	19	13	13	10	12	NA	14	21	10	11	NA	NA	20	22	16	17	1	0	4
KE016183	Kenya	Female	Adult outpatient	35-44	UTI	Positive	Escherichia coli	Gram negative	Escherichia coli	1066183	28	28	27	20	6	18	24	32	20	26	NA	NA	17	19	13	13	10	12	NA	14	21	10	11	NA	NA	20	22	16	17	0	0	4
KE016184	Kenya	Female	Adult outpatient	<18	UTI	Positive	Escherichia coli	Gram negative	Escherichia coli	1066184	25	23	20	19	6	30	22	30	30	30	NA	NA	17	19	13	13	10	12	NA	14	21	10	11	NA	NA	20	22	16	17	0	0	4
KE016190	Kenya	Female	Adult outpatient	45-54	UTI	Positive	Escherichia coli	Gram negative	Escherichia coli	1066190	16	9	6	11	6	19	24	26	22	6	NA	NA	17	19	13	13	10	12	NA	14	21	10	11	NA	NA	20	22	16	17	0	0	4
KE016193	Kenya	Female	Adult outpatient	45-54	UTI	Positive	Escherichia coli	Gram negative	Escherichia coli	1066193	31	26	27	23	6	16	20	6	22	26	NA	NA	17	19	13	13	10	12	NA	14	21	10	11	NA	NA	20	22	16	17	1	0	4
KE016195	Kenya	Female	Adult outpatient	18-24	UTI	Positive	Escherichia coli	Gram negative	Escherichia coli	1066195	30	30	20	25	6	15	22	28	19	28	NA	NA	17	19	13	13	10	12	NA	14	21	10	11	NA	NA	20	22	16	17	0	0	4
KE016198	Kenya	Female	Adult outpatient	25-34	UTI	Positive	Escherichia coli	Gram negative	Escherichia coli	1066198	30	32	27	22	6	18	26	32	NA	22	NA	NA	17	19	13	13	10	12	NA	14	21	10	11	NA	NA	20	22	16	17	0	NA	4
KE016201	Kenya	Female	Adult outpatient	25-34	UTI	Positive	Escherichia coli	Gram negative	Escherichia coli	1066201	31	30	27	22	6	11	16	6	24	6	NA	NA	17	19	13	13	10	12	NA	14	21	10	11	NA	NA	20	22	16	17	1	0	4
KE016202	Kenya	Female	Adult outpatient	18-24	UTI	Positive	Escherichia coli	Gram negative	Escherichia coli	1066202	24	30	28	32	23	20	32	26	20	32	NA	NA	17	19	13	13	10	12	NA	14	21	10	11	NA	NA	20	22	16	17	0	0	4
KE016205	Kenya	Female	Adult outpatient	18-24	UTI	Positive	Escherichia coli	Gram negative	Escherichia coli	1066205	24	26	22	32	8	26	28	16	26	30	NA	NA	17	19	13	13	10	12	NA	14	21	10	11	NA	NA	20	22	16	17	1	0	4
KE016210	Kenya	Female	Adult outpatient	18-24	UTI	Positive	Escherichia coli	Gram negative	Escherichia coli	1066210	26	30	27	24	27	16	24	28	18	25	NA	NA	17	19	13	13	10	12	NA	14	21	10	11	NA	NA	20	22	16	17	0	0	4
KE016215	Kenya	Female	Adult outpatient	18-24	UTI	Positive	Escherichia coli	Gram negative	Escherichia coli	1066215	12	6	6	9	26	16	26	26	21	6	NA	NA	17	19	13	13	10	12	NA	14	21	10	11	NA	NA	20	22	16	17	0	0	4
KE016222	Kenya	Female	Adult outpatient	25-34	UTI	Positive	Escherichia coli	Gram negative	Escherichia coli	1066222	31	30	27	25	21	13	6	9	24	6	NA	NA	17	19	13	13	10	12	NA	14	21	10	11	NA	NA	20	22	16	17	1	0	4
KE010201	Kenya	Female	Adult outpatient	45-54	UTI	Positive	Klebsiella sp.	Gram negative	Klebsiella sp.	1090201	28	31	29	23	26	20	23	29	19	24	NA	NA	17	19	13	13	10	12	NA	14	21	10	11	NA	NA	20	22	16	17	0	0	5
KE010302	Kenya	Female	Adult outpatient	25-34	UTI	Positive	Klebsiella sp.	Gram negative	Klebsiella sp.	1070302	31	30	27	30	28	22	25	29	18	26	NA	NA	17	19	13	13	10	12	NA	14	21	10	11	NA	NA	20	22	16	17	0	0	3
KE010662	Kenya	Female	Adult outpatient	18-24	UTI	Positive	Klebsiella sp.	Gram negative	Klebsiella sp.	1070662	32	30	27	25	17	18	22	32	10	20	NA	NA	17	19	13	13	10	12	NA	14	21	10	11	NA	NA	20	22	16	17	0	1	3
KE010982	Kenya	Female	Adult outpatient	18-24	UTI	Positive	Klebsiella sp.	Gram negative	Klebsiella sp.	1070982	26	30	27	20	24	18	12	28	16	20	NA	NA	17	19	13	13	10	12	NA	14	21	10	11	NA	NA	20	22	16	17	0	0	3
KE011492	Kenya	Male	Adult outpatient	25-34	UTI	Positive	Klebsiella sp.	Gram negative	Klebsiella sp.	1091492	28	28	10	6	18	21	20	25	15	18	NA	NA	17	19	13	13	10	12	NA	14	21	10	11	NA	NA	20	22	16	17	0	0	5
KE012241	Kenya	Female	Adult outpatient	25-34	UTI	Positive	Klebsiella sp.	Gram negative	Klebsiella sp.	1072241	20	24	6	14	17	18	19	32	12	6	NA	NA	17	19	13	13	10	12	NA	14	21	10	11	NA	NA	20	22	16	17	0	0	3
KE012966	Kenya	Female	Adult outpatient	75 and more	UTI	Positive	Klebsiella sp.	Gram negative	Klebsiella sp.	1032966	31	30	27	20	30	18	26	27	22	20	NA	NA	17	19	13	13	10	12	NA	14	21	10	11	NA	NA	20	22	16	17	0	0	5
KE012974	Kenya	Male	child inpatient	<18	UTI	Positive	Klebsiella sp.	Gram negative	Klebsiella sp.	1032974	22	32	27	26	22	26	24	32	20	6	NA	NA	17	19	13	13	10	12	NA	14	21	10	11	NA	NA	20	22	16	17	0	0	5
KE013041	Kenya	Female	Adult inpatient	55-64	UTI	Positive	Klebsiella sp.	Gram negative	Klebsiella sp.	1033041	30	30	27	30	26	18	22	28	14	22	NA	NA	17	19	13	13	10	12	NA	14	21	10	11	NA	NA	20	22	16	17	0	0	5
KE013063	Kenya	Female	Adult inpatient	45-54	UTI	Positive	Klebsiella sp.	Gram negative	Klebsiella sp.	1033063	32	32	20	32	22	20	28	32	22	32	6	6	17	19	13	13	10	12	NA	14	21	10	11	NA	NA	20	22	16	17	0	0	5
KE013065	Kenya	Female	Adult outpatient	25-34	UTI	Positive	Klebsiella sp.	Gram negative	Klebsiella sp.	1033065	10	6	6	12	22	6	14	14	16	6	NA	NA	17	19	13	13	10	12	NA	14	21	10	11	NA	NA	20	22	16	17	1	0	4
KE013106	Kenya	Female	Adult outpatient	18-24	UTI	Positive	Klebsiella sp.	Gram negative	Klebsiella sp.	1033106	32	30	20	24	22	20	24	28	19	8	NA	NA	17	19	13	13	10	12	NA	14	21	10	11	NA	NA	20	22	16	17	0	0	5
KE013196	Kenya	Female	Adult outpatient	25-34	UTI	Positive	Klebsiella sp.	Gram negative	Klebsiella sp.	1033196	24	26	24	32	32	32	32	32	32	32	NA	NA	17	19	13	13	10	12	NA	14	21	10	11	NA	NA	20	22	16	17	0	0	5
KE013237	Kenya	Female	Adult outpatient	18-24	UTI	Positive	Klebsiella sp.	Gram negative	Klebsiella sp.	1063237	29	26	6	12	22	20	NA	22	16	6	NA	NA	17	19	13	13	10	12	NA	14	21	10	11	NA	NA	20	22	16	17	0	0	4
KE013242	Kenya	Female	Child outpatient	<18	UTI	Positive	Klebsiella sp.	Gram negative	Klebsiella sp.	1063242	28	32	27	18	22	19	28	24	26	7	NA	NA	17	19	13	13	10	12	NA	14	21	10	11	NA	NA	20	22	16	17	0	0	4
KE013246	Kenya	Female	Adult outpatient	18-24	UTI	Positive	Klebsiella sp.	Gram negative	Klebsiella sp.	1063246	31	30	27	22	22	20	22	27	26	7	NA	NA	17	19	13	13	10	12	NA	14	21	10	11	NA	NA	20	22	16	17	0	0	4
KE013260	Kenya	Female	Adult outpatient	18-24	UTI	Positive	Klebsiella sp.	Gram negative	Klebsiella sp.	1063260	27	30	27	20	26	6	24	31	12	19	NA	NA	17	19	13	13	10	12	NA	14	21	10	11	NA	NA	20	22	16	17	0	0	4
KE013275	Kenya	Female	Adult inpatient	18-24	UTI	Positive	Klebsiella sp.	Gram negative	Klebsiella sp.	1063275	32	28	17	18	26	18	28	26	20	19	NA	NA	17	19	13	13	10	12	NA	14	21	10	11	NA	NA	20	22	16	17	0	0	4
KE013306	Kenya	Female	Adult outpatient	18-24	UTI	Positive	Klebsiella sp.	Gram negative	Klebsiella sp.	1063306	28	30	27	24	26	20	26	30	6	24	NA	NA	17	19	13	13	10	12	NA	14	21	10	11	NA	NA	20	22	16	17	0	1	4
KE013308	Kenya	Female	Adult inpatient	55-64	UTI	Positive	Klebsiella sp.	Gram negative	Klebsiella sp.	1063308	32	32	20	24	30	18	22	32	26	28	NA	NA	17	19	13	13	10	12	NA	14	21	10	11	NA	NA	20	22	16	17	0	0	4
KE013311	Kenya	Female	Adult outpatient	18-24	UTI	Positive	Klebsiella sp.	Gram negative	Klebsiella sp.	1063311	32	32	32	32	22	22	32	30	20	16	NA	NA	17	19	13	13	10	12	NA	14	21	10	11	NA	NA	20	22	16	17	0	0	4
KE013324	Kenya	Female	Adult inpatient	65-74	UTI	Positive	Klebsiella sp.	Gram negative	Klebsiella sp.	1063324	14	8	6	15	16	10	21	17	16	19	NA	NA	17	19	13	13	10	12	NA	14	21	10	11	NA	NA	20	22	16	17	1	0	4
KE013327	Kenya	Female	Adult outpatient	18-24	UTI	Positive	Klebsiella sp.	Gram negative	Klebsiella sp.	1063327	26	28	27	20	26	20	22	26	16	23	NA	NA	17	19	13	13	10	12	NA	14	21	10	11	NA	NA	20	22	16	17	0	0	4
KE013361	Kenya	Male	Adult outpatient	18-24	UTI	Positive	Klebsiella sp.	Gram negative	Klebsiella sp.	1063361	24	30	27	22	6	12	6	24	6	24	NA	NA	17	19	13	13	10	12	NA	14	21	10	11	NA	NA	20	22	16	17	0	1	4
KE013444	Kenya	Female	Adult outpatient	65-74	UTI	Positive	Klebsiella sp.	Gram negative	Klebsiella sp.	1063444	6	6	6	6	6	32	28	10	32	32	NA	NA	17	19	13	13	10	12	NA	14	21	10	11	NA	NA	20	22	16	17	1	0	4
KE013446	Kenya	Female	Adult outpatient	18-24	UTI	Positive	Klebsiella sp.	Gram negative	Klebsiella sp.	1063446	28	30	27	20	22	16	28	28	18	19	NA	NA	17	19	13	13	10	12	NA	14	21	10	11	NA	NA	20	22	16	17	0	0	4
KE013470	Kenya	Male	Child outpatient	<18	UTI	Positive	Klebsiella sp.	Gram negative	Klebsiella sp.	1063470	28	30	27	22	6	20	24	32	25	19	NA	NA	17	19	13	13	10	12	NA	14	21	10	11	NA	NA	20	22	16	17	0	0	4
KE013479	Kenya	Female	Adult outpatient	25-34	UTI	Positive	Klebsiella sp.	Gram negative	Klebsiella sp.	1063479	28	29	27	24	24	19	20	28	25	20	NA	NA	17	19	13	13	10	12	NA	14	21	10	11	NA	NA	20	22	16	17	0	0	4
KE013490	Kenya	Female	Adult outpatient	45-54	UTI	Positive	Klebsiella sp.	Gram positive	Klebsiella sp.	1063490	17	9	6	20	6	19	26	6	21	24	NA	NA	17	19	13	13	10	12	NA	14	21	10	11	NA	NA	20	22	16	17	1	0	4
KE013498	Kenya	Female	Adult outpatient	45-54	UTI	Positive	Klebsiella sp.	Gram negative	Klebsiella sp.	1063498	25	26	27	24	6	18	24	26	13	23	NA	NA	17	19	13	13	10	12	NA	14	21	10	11	NA	NA	20	22	16	17	0	0	4
KE013500	Kenya	Female	Adult outpatient	25-34	UTI	Positive	Klebsiella sp.	Gram negative	Klebsiella sp.	1063500	31	30	27	19	24	16	20	31	12	21	NA	NA	17	19	13	13	10	12	NA	14	21	10	11	NA	NA	20	22	16	17	0	0	4
KE013533	Kenya	Female	Adult outpatient	18-24	UTI	Positive	Klebsiella sp.	Gram negative	Klebsiella sp.	1053533	23	25	6	12	6	20	20	29	23	21	NA	NA	17	19	13	13	10	12	NA	14	21	10	11	NA	NA	20	22	16	17	0	0	5
KE013546	Kenya	Female	Adult outpatient	18-24	UTI	Positive	Klebsiella sp.	Gram negative	Klebsiella sp.	1053546	24	23	6	13	24	19	14	6	9	7	NA	NA	17	19	13	13	10	12	NA	14	21	10	11	NA	NA	20	22	16	17	1	1	5
KE013553	Kenya	Female	Adult outpatient	25-34	UTI	Positive	Klebsiella sp.	Gram negative	Klebsiella sp.	1053553	32	32	6	24	6	22	30	32	22	10	NA	NA	17	19	13	13	10	12	NA	14	21	10	11	NA	NA	20	22	16	17	0	0	5
KE013554	Kenya	Female	Adult outpatient	75 and more	UTI	Positive	Klebsiella sp.	Gram negative	Klebsiella sp.	1053554	30	32	27	24	6	6	16	31	20	8	NA	NA	17	19	13	13	10	12	NA	14	21	10	11	NA	NA	20	22	16	17	0	0	5
KE013555	Kenya	Female	Adult outpatient	25-34	UTI	Positive	Klebsiella sp.	Gram negative	Klebsiella sp.	1053555	28	32	22	24	6	20	26	26	22	10	NA	NA	17	19	13	13	10	12	NA	14	21	10	11	NA	NA	20	22	16	17	0	0	5
KE013570	Kenya	Female	Adult outpatient	25-34	UTI	Positive	Klebsiella sp.	Gram negative	Klebsiella sp.	1053570	26	26	20	24	26	20	24	32	22	24	NA	NA	17	19	13	13	10	12	NA	14	21	10	11	NA	NA	20	22	16	17	0	0	5
KE013577	Kenya	Male	Adult outpatient	75 and more	UTI	Positive	Klebsiella sp.	Gram negative	Klebsiella sp.	1053577	6	6	6	14	6	6	14	6	20	6	NA	NA	17	19	13	13	10	12	NA	14	21	10	11	NA	NA	20	22	16	17	1	0	5
KE013585	Kenya	Female	Adult outpatient	65-74	UTI	Positive	Klebsiella sp.	Gram negative	Klebsiella sp.	1053585	32	32	27	22	6	22	26	32	20	10	NA	NA	17	19	13	13	10	12	NA	14	21	10	11	NA	NA	20	22	16	17	0	0	5
KE013593	Kenya	Female	Adult outpatient	18-24	UTI	Positive	Klebsiella sp.	Gram negative	Klebsiella sp.	1053593	30	30	27	24	6	22	24	32	24	26	NA	NA	17	19	13	13	10	12	NA	14	21	10	11	NA	NA	20	22	16	17	0	0	5
KE013619	Kenya	Female	Child outpatient	<18	UTI	Positive	Klebsiella sp.	Gram negative	Klebsiella sp.	1053619	30	32	27	24	8	19	28	26	23	7	NA	NA	17	19	13	13	10	12	NA	14	21	10	11	NA	NA	20	22	16	17	0	0	5
KE013623	Kenya	Female	Adult outpatient	25-34	UTI	Positive	Klebsiella sp.	Gram negative	Klebsiella sp.	1053623	24	28	30	32	18	32	28	32	30	22	NA	NA	17	19	13	13	10	12	NA	14	21	10	11	NA	NA	20	22	16	17	0	0	5
KE013651	Kenya	Female	Adult outpatient	18-24	UTI	Positive	Klebsiella sp.	Gram negative	Klebsiella sp.	1053651	24	24	18	19	6	19	22	30	22	6	NA	NA	17	19	13	13	10	12	NA	14	21	10	11	NA	NA	20	22	16	17	0	0	5
KE013658	Kenya	Female	Adult outpatient	25-34	UTI	Positive	Klebsiella sp.	Gram negative	Klebsiella sp.	1053658	25	28	11	17	21	19	20	29	21	6	NA	NA	17	19	13	13	10	12	NA	14	21	10	11	NA	NA	20	22	16	17	0	0	5
KE013666	Kenya	Female	Adult outpatient	25-34	UTI	Positive	Klebsiella sp.	Gram negative	Klebsiella sp.	1053666	28	30	27	20	21	21	24	32	22	10	NA	NA	17	19	13	13	10	12	NA	14	21	10	11	NA	NA	20	22	16	17	0	0	5
KE013692	Kenya	Female	Adult outpatient	18-24	UTI	Positive	Klebsiella sp.	Gram negative	Klebsiella sp.	1053692	28	27	11	15	22	18	22	26	18	12	NA	NA	17	19	13	13	10	12	NA	14	21	10	11	NA	NA	20	22	16	17	0	0	5
KE013710	Kenya	Female	Adult outpatient	18-24	UTI	Positive	Klebsiella sp.	Gram negative	Klebsiella sp.	1053710	30	28	27	18	6	19	21	26	19	9	NA	NA	17	19	13	13	10	12	NA	14	21	10	11	NA	NA	20	22	16	17	0	0	5
KE013717	Kenya	Female	Adult inpatient	25-34	UTI	Positive	Klebsiella sp.	Gram negative	Klebsiella sp.	1053717	22	30	18	24	21	17	20	24	16	22	NA	NA	17	19	13	13	10	12	NA	14	21	10	11	NA	NA	20	22	16	17	0	0	5
KE013718	Kenya	Female	Adult inpatient	25-34	UTI	Positive	Klebsiella sp.	Gram negative	Klebsiella sp.	1053718	26	30	27	24	24	19	22	28	15	22	NA	NA	17	19	13	13	10	12	NA	14	21	10	11	NA	NA	20	22	16	17	0	0	5
KE013722	Kenya	Female	Adult outpatient	25-34	UTI	Positive	Klebsiella sp.	Gram negative	Klebsiella sp.	1053722	31	30	27	22	18	20	26	26	21	9	NA	NA	17	19	13	13	10	12	NA	14	21	10	11	NA	NA	20	22	16	17	0	0	5
KE013724	Kenya	Female	Adult outpatient	25-34	UTI	Positive	Klebsiella sp.	Gram negative	Klebsiella sp.	1053724	25	26	27	18	21	19	23	30	21	22	NA	NA	17	19	13	13	10	12	NA	14	21	10	11	NA	NA	20	22	16	17	0	0	5
KE013726	Kenya	Female	Adult outpatient	25-34	UTI	Positive	Klebsiella sp.	Gram negative	Klebsiella sp.	1053726	31	30	18	30	6	18	20	29	12	6	NA	NA	17	19	13	13	10	12	NA	14	21	10	11	NA	NA	20	22	16	17	0	0	5
KE013731	Kenya	Female	Adult outpatient	35-44	UTI	Positive	Klebsiella sp.	Gram negative	Klebsiella sp.	1053731	26	26	18	19	6	18	26	30	22	25	NA	NA	17	19	13	13	10	12	NA	14	21	10	11	NA	NA	20	22	16	17	0	0	5
KE013738	Kenya	Male	Adult outpatient	75 and more	UTI	Positive	Klebsiella sp.	Gram negative	Klebsiella sp.	1053738	24	26	27	24	6	16	20	26	13	9	NA	NA	17	19	13	13	10	12	NA	14	21	10	11	NA	NA	20	22	16	17	0	0	5
KE013762	Kenya	Female	Adult outpatient	18-24	UTI	Positive	Klebsiella sp.	Gram negative	Klebsiella sp.	1053762	26	30	27	18	6	22	23	28	22	6	NA	NA	17	19	13	13	10	12	NA	14	21	10	11	NA	NA	20	22	16	17	0	0	5
KE014175	Kenya	Female	Adult outpatient	25-34	UTI	Positive	Klebsiella sp.	Gram negative	Klebsiella sp.	1034175	22	30	27	22	22	11	26	NA	24	6	NA	NA	17	19	13	13	10	12	NA	14	21	10	11	NA	NA	20	22	16	17	NA	0	5
KE014413	Kenya	Female	Adult outpatient	35-44	UTI	Positive	Klebsiella sp.	Gram negative	Klebsiella sp.	1014413	31	30	27	22	6	15	24	27	NA	26	NA	NA	17	19	13	13	10	12	NA	14	21	10	11	NA	NA	20	22	16	17	0	NA	5
KE014440	Kenya	Female	Adult outpatient	25-34	UTI	Positive	Klebsiella sp.	Gram negative	Klebsiella sp.	1024440	20	12	6	11	6	12	18	21	20	14	NA	NA	17	19	13	13	10	12	NA	14	21	10	11	NA	NA	20	22	16	17	1	0	5
KE014464	Kenya	Female	Adult outpatient	25-34	UTI	Positive	Klebsiella sp.	Gram negative	Klebsiella sp.	1024464	29	NA	27	22	22	18	20	27	19	23	NA	NA	17	19	13	13	10	12	NA	14	21	10	11	NA	NA	20	22	16	17	0	0	5
KE014469	Kenya	Female	Adult outpatient	35-44	UTI	Positive	Klebsiella sp.	Gram negative	Klebsiella sp.	1014469	29	31	27	21	6	19	28	32	22	22	NA	NA	17	19	13	13	10	12	NA	14	21	10	11	NA	NA	20	22	16	17	0	0	5
KE014476	Kenya	Female	Adult inpatient	55-64	UTI	Positive	Klebsiella sp.	Gram negative	Klebsiella sp.	1014476	6	6	6	12	16	18	6	6	8	17	NA	NA	17	19	13	13	10	12	NA	14	21	10	11	NA	NA	20	22	16	17	1	1	5
KE014560	Kenya	Male	Adult inpatient	35-44	UTI	Positive	Klebsiella sp.	Gram negative	Klebsiella sp.	1014560	31	30	27	18	6	10	6	27	20	6	NA	NA	17	19	13	13	10	12	NA	14	21	10	11	NA	NA	20	22	16	17	0	0	5
KE014674	Kenya	Male	Adult inpatient	45-54	UTI	Positive	Klebsiella sp.	Gram negative	Klebsiella sp.	1014674	31	30	27	22	6	16	20	27	20	6	NA	NA	17	19	13	13	10	12	NA	14	21	10	11	NA	NA	20	22	16	17	0	0	5
KE014924	Kenya	Female	Adult outpatient	25-34	UTI	Positive	Klebsiella sp.	Gram negative	Klebsiella sp.	1054924	11	8	6	14	6	16	21	32	10	20	NA	NA	17	19	13	13	10	12	NA	14	21	10	11	NA	NA	20	22	16	17	0	1	5
KE014928	Kenya	Female	Adult outpatient	25-34	UTI	Positive	Klebsiella sp.	Gram negative	Klebsiella sp.	1054928	32	32	32	32	32	32	32	32	32	28	NA	NA	17	19	13	13	10	12	NA	14	21	10	11	NA	NA	20	22	16	17	0	0	5
KE014929	Kenya	Female	Adult outpatient	35-44	UTI	Positive	Klebsiella sp.	Gram negative	Klebsiella sp.	1054929	32	30	27	21	20	21	20	30	17	23	NA	NA	17	19	13	13	10	12	NA	14	21	10	11	NA	NA	20	22	16	17	0	0	5
KE015825	Kenya	Female	Adult outpatient	25-34	UTI	Positive	Klebsiella sp.	Gram negative	Klebsiella sp.	1065825	16	8	6	7	6	20	24	24	26	16	NA	NA	17	19	13	13	10	12	NA	14	21	10	11	NA	NA	20	22	16	17	0	0	4
KE015890	Kenya	Female	Adult outpatient	18-24	UTI	Positive	Klebsiella sp.	Gram negative	Klebsiella sp.	1065890	30	30	27	21	6	17	24	31	22	16	NA	NA	17	19	13	13	10	12	NA	14	21	10	11	NA	NA	20	22	16	17	0	0	4
KE015893	Kenya	Female	Adult inpatient	25-34	UTI	Positive	Klebsiella sp.	Gram negative	Klebsiella sp.	1065893	16	8	7	15	6	9	20	6	19	16	NA	NA	17	19	13	13	10	12	NA	14	21	10	11	NA	NA	20	22	16	17	1	0	4
KE015900	Kenya	Female	Adult outpatient	35-44	UTI	Positive	Klebsiella sp.	Gram negative	Klebsiella sp.	1055900	8	6	6	16	17	8	20	6	18	6	NA	NA	17	19	13	13	10	12	NA	14	21	10	11	NA	NA	20	22	16	17	1	0	5
KE015923	Kenya	Female	Adult outpatient	25-34	UTI	Positive	Klebsiella sp.	Gram negative	Klebsiella sp.	1055923	24	32	22	22	30	18	26	22	18	22	NA	NA	17	19	13	13	10	12	NA	14	21	10	11	NA	NA	20	22	16	17	0	0	5
KE015936	Kenya	Female	Adult outpatient	18-24	UTI	Positive	Klebsiella sp.	Gram negative	Klebsiella sp.	1055936	24	25	11	16	8	18	22	28	20	6	NA	NA	17	19	13	13	10	12	NA	14	21	10	11	NA	NA	20	22	16	17	0	0	5
KE015943	Kenya	Female	Adult outpatient	35-44	UTI	Positive	Klebsiella sp.	Gram negative	Klebsiella sp.	1055943	9	8	6	16	21	17	24	32	20	21	NA	NA	17	19	13	13	10	12	NA	14	21	10	11	NA	NA	20	22	16	17	0	0	5
KE015946	Kenya	Female	Adult outpatient	25-34	UTI	Positive	Klebsiella sp.	Gram negative	Klebsiella sp.	1055946	22	24	27	18	21	16	22	29	20	8	NA	NA	17	19	13	13	10	12	NA	14	21	10	11	NA	NA	20	22	16	17	0	0	5
KE015958	Kenya	Female	Adult outpatient	25-34	UTI	Positive	Klebsiella sp.	Gram negative	Klebsiella sp.	1055958	23	27	27	19	6	16	22	30	17	6	NA	NA	17	19	13	13	10	12	NA	14	21	10	11	NA	NA	20	22	16	17	0	0	5
KE015968	Kenya	Female	Adult outpatient	18-24	UTI	Positive	Klebsiella sp.	Gram negative	Klebsiella sp.	1055968	31	30	27	20	27	19	23	30	17	20	NA	NA	17	19	13	13	10	12	NA	14	21	10	11	NA	NA	20	22	16	17	0	0	5
KE015969	Kenya	Female	Adult outpatient	25-34	UTI	Positive	Klebsiella sp.	Gram negative	Klebsiella sp.	1055969	23	24	27	20	21	19	24	30	19	7	NA	NA	17	19	13	13	10	12	NA	14	21	10	11	NA	NA	20	22	16	17	0	0	5
KE015978	Kenya	Female	Adult outpatient	18-24	UTI	Positive	Klebsiella sp.	Gram negative	Klebsiella sp.	1055978	24	26	22	22	23	18	24	27	20	22	NA	NA	17	19	13	13	10	12	NA	14	21	10	11	NA	NA	20	22	16	17	0	0	5
KE015982	Kenya	Female	Adult outpatient	18-24	UTI	Positive	Klebsiella sp.	Gram negative	Klebsiella sp.	1055982	23	24	27	18	7	17	18	28	18	20	NA	NA	17	19	13	13	10	12	NA	14	21	10	11	NA	NA	20	22	16	17	0	0	5
KE015991	Kenya	Female	Adult outpatient	18-24	UTI	Positive	Klebsiella sp.	Gram negative	Klebsiella sp.	1055991	31	26	18	22	22	16	22	32	18	21	NA	NA	17	19	13	13	10	12	NA	14	21	10	11	NA	NA	20	22	16	17	0	0	5
KE016002	Kenya	Female	Adult outpatient	45-54	UTI	Positive	Klebsiella sp.	Gram negative	Klebsiella sp.	1056002	24	25	27	19	20	18	20	28	19	22	NA	NA	17	19	13	13	10	12	NA	14	21	10	11	NA	NA	20	22	16	17	0	0	5
KE016010	Kenya	Female	Adult outpatient	25-34	UTI	Positive	Klebsiella sp.	Gram negative	Klebsiella sp.	1056010	18	11	6	17	23	11	24	32	15	23	NA	NA	17	19	13	13	10	12	NA	14	21	10	11	NA	NA	20	22	16	17	0	0	5
KE016019	Kenya	Female	Adult outpatient	25-34	UTI	Positive	Klebsiella sp.	Gram negative	Klebsiella sp.	1066019	26	26	27	18	6	18	20	30	20	10	NA	NA	17	19	13	13	10	12	NA	14	21	10	11	NA	NA	20	22	16	17	0	0	4
KE016022	Kenya	Female	Adult outpatient	45-54	UTI	Positive	Klebsiella sp.	Gram negative	Klebsiella sp.	1066022	31	30	27	18	30	20	22	26	8	6	NA	NA	17	19	13	13	10	12	NA	14	21	10	11	NA	NA	20	22	16	17	0	1	4
KE016047	Kenya	Male	Child outpatient	<18	UTI	Positive	Klebsiella sp.	Gram negative	Klebsiella sp.	1066047	32	32	6	20	6	22	24	32	16	8	NA	NA	17	19	13	13	10	12	NA	14	21	10	11	NA	NA	20	22	16	17	0	0	4
KE016115	Kenya	Female	Adult outpatient	25-34	UTI	Positive	Klebsiella sp.	Gram negative	Klebsiella sp.	1066115	26	30	27	20	7	22	26	26	23	8	NA	NA	17	19	13	13	10	12	NA	14	21	10	11	NA	NA	20	22	16	17	0	0	4
KE016141	Kenya	Female	Adult outpatient	18-24	UTI	Positive	Klebsiella sp.	Gram negative	Klebsiella sp.	1066141	31	28	20	32	6	27	30	30	23	16	NA	NA	17	19	13	13	10	12	NA	14	21	10	11	NA	NA	20	22	16	17	0	0	4
KE016156	Kenya	Female	Adult outpatient	25-34	UTI	Positive	Klebsiella sp.	Gram negative	Klebsiella sp.	1066156	29	30	12	17	17	15	22	30	20	30	NA	NA	17	19	13	13	10	12	NA	14	21	10	11	NA	NA	20	22	16	17	0	0	4
KE016166	Kenya	Male	Adult outpatient	45-54	UTI	Positive	Klebsiella sp.	Gram negative	Klebsiella sp.	1066166	31	30	27	21	17	18	24	31	20	7	NA	NA	17	19	13	13	10	12	NA	14	21	10	11	NA	NA	20	22	16	17	0	0	4
KE016192	Kenya	Female	Adult outpatient	35-44	UTI	Positive	Klebsiella sp.	Gram negative	Klebsiella sp.	1066192	20	10	6	17	17	11	22	27	28	6	NA	NA	17	19	13	13	10	12	NA	14	21	10	11	NA	NA	20	22	16	17	0	0	4
KE016213	Kenya	Female	Adult outpatient	45-54	UTI	Positive	Klebsiella sp.	Gram negative	Klebsiella sp.	1066213	14	10	6	13	17	18	22	7	20	8	NA	NA	17	19	13	13	10	12	NA	14	21	10	11	NA	NA	20	22	16	17	1	0	4
KE013097	Kenya	Female	Adult outpatient	65-74	UTI	Positive	Lactobacillus sp.	Gram positive	Lactobacillus sp.	1033097	32	32	32	32	6	16	32	12	16	NA	NA	NA	NA	NA	NA	NA	NA	NA	NA	NA	NA	NA	NA	NA	NA	NA	NA	NA	NA	NA	NA	5
KE013203	Kenya	Female	Adult outpatient	18-24	UTI	Positive	Lactobacillus sp.	Gram positive	Lactobacillus sp.	1033203	20	32	32	32	7	32	32	18	7	28	30	16	NA	NA	NA	NA	NA	NA	NA	NA	NA	NA	NA	NA	NA	NA	NA	NA	NA	NA	NA	5
KE014360	Kenya	Female	Adult outpatient	35-44	UTI	Positive	Lactobacillus sp.	Gram positive	Lactobacillus sp.	1014360	32	32	32	32	32	32	32	32	32	32	NA	NA	NA	NA	NA	NA	NA	NA	NA	NA	NA	NA	NA	NA	NA	NA	NA	NA	NA	NA	NA	5
KE014382	Kenya	Female	Adult outpatient	25-34	UTI	Positive	Lactobacillus sp.	Gram positive	Lactobacillus sp.	1014382	32	32	32	32	32	32	32	32	32	32	32	32	NA	NA	NA	NA	NA	NA	NA	NA	NA	NA	NA	NA	NA	NA	NA	NA	NA	NA	NA	5
KE014385	Kenya	Female	Adult outpatient	25-34	UTI	Positive	Lactobacillus sp.	Gram positive	Lactobacillus sp.	1014385	6	6	6	6	6	6	18	6	6	6	6	6	NA	NA	NA	NA	NA	NA	NA	NA	NA	NA	NA	NA	NA	NA	NA	NA	NA	NA	NA	5
KE014539	Kenya	Female	Adult inpatient	18-24	UTI	Positive	Lactobacillus sp.	Gram positive	Lactobacillus sp.	1014539	6	30	27	11	31	13	6	21	12	6	25	6	NA	NA	NA	NA	NA	NA	NA	NA	NA	NA	NA	NA	NA	NA	NA	NA	NA	NA	NA	5
KE013489	Kenya	Female	Adult outpatient	18-24	Contaminants	Negative	Enterococcus sp.	Gram positive	Enterococcus sp.	1063489	15	19	20	26	6	24	22	13	19	9	24	12	NA	NA	16	NA	NA	NA	NA	NA	15	14	14	19	13	NA	NA	16	NA	1	0	4
KE011299	Kenya	Female	Adult outpatient	18-24	Contaminants	Negative	Escherichia coli	Gram negative	Escherichia coli	1081299	30	30	20	22	23	26	16	26	22	24	NA	NA	17	19	13	13	10	12	NA	14	21	10	11	NA	NA	20	22	16	17	0	0	5
KE014337	Kenya	Male	Adult outpatient	55-64	No growth	Negative	Escherichia coli	Gram negative	Escherichia coli	1014337	14	14	6	7	6	18	22	16	16	22	NA	NA	17	19	13	13	10	12	NA	14	21	10	11	NA	NA	20	22	16	17	1	0	5
KE010046	Kenya	Female	Adult outpatient	25-34	No growth	Negative	NA	None significant	NA	1090046	NA	NA	NA	NA	NA	NA	NA	NA	NA	NA	NA	NA	NA	NA	NA	NA	NA	NA	NA	NA	NA	NA	NA	NA	NA	NA	NA	NA	NA	NA	NA	5
KE010068	Kenya	Male	Adult outpatient	25-34	Contaminants	Negative	NA	None significant	NA	1070068	NA	NA	NA	NA	NA	NA	NA	NA	NA	NA	NA	NA	NA	NA	NA	NA	NA	NA	NA	NA	NA	NA	NA	NA	NA	NA	NA	NA	NA	NA	NA	5
KE010069	Kenya	Female	Adult outpatient	25-34	No growth	Negative	NA	None significant	NA	1070069	NA	NA	NA	NA	NA	NA	NA	NA	NA	NA	NA	NA	NA	NA	NA	NA	NA	NA	NA	NA	NA	NA	NA	NA	NA	NA	NA	NA	NA	NA	NA	3
KE010070	Kenya	Female	Adult outpatient	18-24	No growth	Negative	NA	None significant	NA	1070070	NA	NA	NA	NA	NA	NA	NA	NA	NA	NA	NA	NA	NA	NA	NA	NA	NA	NA	NA	NA	NA	NA	NA	NA	NA	NA	NA	NA	NA	NA	NA	3
KE010072	Kenya	Female	Adult outpatient	25-34	No growth	Negative	NA	None significant	NA	1070072	NA	NA	NA	NA	NA	NA	NA	NA	NA	NA	NA	NA	NA	NA	NA	NA	NA	NA	NA	NA	NA	NA	NA	NA	NA	NA	NA	NA	NA	NA	NA	3
KE010081	Kenya	Female	Adult outpatient	18-24	No growth	Negative	NA	None significant	NA	1090081	NA	NA	NA	NA	NA	NA	NA	NA	NA	NA	NA	NA	NA	NA	NA	NA	NA	NA	NA	NA	NA	NA	NA	NA	NA	NA	NA	NA	NA	NA	NA	5
KE010117	Kenya	Female	Adult outpatient	25-34	No growth	Negative	NA	None significant	NA	1090117	NA	NA	NA	NA	NA	NA	NA	NA	NA	NA	NA	NA	NA	NA	NA	NA	NA	NA	NA	NA	NA	NA	NA	NA	NA	NA	NA	NA	NA	NA	NA	5
KE010138	Kenya	Female	Adult outpatient	25-34	No growth	Negative	NA	None significant	NA	1070138	NA	NA	NA	NA	NA	NA	NA	NA	NA	NA	NA	NA	NA	NA	NA	NA	NA	NA	NA	NA	NA	NA	NA	NA	NA	NA	NA	NA	NA	NA	NA	3
KE010139	Kenya	Female	Adult outpatient	25-34	No growth	Negative	NA	None significant	NA	1070139	NA	NA	NA	NA	NA	NA	NA	NA	NA	NA	NA	NA	NA	NA	NA	NA	NA	NA	NA	NA	NA	NA	NA	NA	NA	NA	NA	NA	NA	NA	NA	3
KE010141	Kenya	Male	Adult outpatient	<18	No growth	Negative	NA	None significant	NA	1070141	NA	NA	NA	NA	NA	NA	NA	NA	NA	NA	NA	NA	NA	NA	NA	NA	NA	NA	NA	NA	NA	NA	NA	NA	NA	NA	NA	NA	NA	NA	NA	3
KE010142	Kenya	Female	Adult outpatient	25-34	No growth	Negative	NA	None significant	NA	1070142	NA	NA	NA	NA	NA	NA	NA	NA	NA	NA	NA	NA	NA	NA	NA	NA	NA	NA	NA	NA	NA	NA	NA	NA	NA	NA	NA	NA	NA	NA	NA	3
KE010143	Kenya	Male	Adult outpatient	35-44	No growth	Negative	NA	None significant	NA	1070143	NA	NA	NA	NA	NA	NA	NA	NA	NA	NA	NA	NA	NA	NA	NA	NA	NA	NA	NA	NA	NA	NA	NA	NA	NA	NA	NA	NA	NA	NA	NA	3
KE010144	Kenya	Female	Adult outpatient	18-24	No growth	Negative	NA	None significant	NA	1070144	NA	NA	NA	NA	NA	NA	NA	NA	NA	NA	NA	NA	NA	NA	NA	NA	NA	NA	NA	NA	NA	NA	NA	NA	NA	NA	NA	NA	NA	NA	NA	3
KE010146	Kenya	Male	Adult outpatient	25-34	No growth	Negative	NA	None significant	NA	1070146	NA	NA	NA	NA	NA	NA	NA	NA	NA	NA	NA	NA	NA	NA	NA	NA	NA	NA	NA	NA	NA	NA	NA	NA	NA	NA	NA	NA	NA	NA	NA	3
KE010147	Kenya	Female	Adult outpatient	25-34	No growth	Negative	NA	None significant	NA	1070147	NA	NA	NA	NA	NA	NA	NA	NA	NA	NA	NA	NA	NA	NA	NA	NA	NA	NA	NA	NA	NA	NA	NA	NA	NA	NA	NA	NA	NA	NA	NA	3
KE010148	Kenya	Female	Adult outpatient	25-34	Contaminants	Negative	NA	None significant	NA	1070148	NA	NA	NA	NA	NA	NA	NA	NA	NA	NA	NA	NA	NA	NA	NA	NA	NA	NA	NA	NA	NA	NA	NA	NA	NA	NA	NA	NA	NA	NA	NA	3
KE010150	Kenya	Female	Adult outpatient	25-34	Contaminants	Negative	NA	None significant	NA	1070150	NA	NA	NA	NA	NA	NA	NA	NA	NA	NA	NA	NA	NA	NA	NA	NA	NA	NA	NA	NA	NA	NA	NA	NA	NA	NA	NA	NA	NA	NA	NA	3
KE010158	Kenya	Female	Adult outpatient	35-44	No growth	Negative	NA	None significant	NA	1070158	NA	NA	NA	NA	NA	NA	NA	NA	NA	NA	NA	NA	NA	NA	NA	NA	NA	NA	NA	NA	NA	NA	NA	NA	NA	NA	NA	NA	NA	NA	NA	3
KE010171	Kenya	Male	Adult outpatient	25-34	No growth	Negative	NA	None significant	NA	1070171	NA	NA	NA	NA	NA	NA	NA	NA	NA	NA	NA	NA	NA	NA	NA	NA	NA	NA	NA	NA	NA	NA	NA	NA	NA	NA	NA	NA	NA	NA	NA	3
KE010175	Kenya	Female	Adult outpatient	25-34	Contaminants	Negative	NA	None significant	NA	1070175	NA	NA	NA	NA	NA	NA	NA	NA	NA	NA	NA	NA	NA	NA	NA	NA	NA	NA	NA	NA	NA	NA	NA	NA	NA	NA	NA	NA	NA	NA	NA	3
KE010176	Kenya	Female	Adult outpatient	25-34	Contaminants	Negative	NA	None significant	NA	1070176	NA	NA	NA	NA	NA	NA	NA	NA	NA	NA	NA	NA	NA	NA	NA	NA	NA	NA	NA	NA	NA	NA	NA	NA	NA	NA	NA	NA	NA	NA	NA	5
KE010177	Kenya	Male	Adult outpatient	25-34	Contaminants	Negative	NA	None significant	NA	1070177	NA	NA	NA	NA	NA	NA	NA	NA	NA	NA	NA	NA	NA	NA	NA	NA	NA	NA	NA	NA	NA	NA	NA	NA	NA	NA	NA	NA	NA	NA	NA	3
KE010181	Kenya	Female	Adult outpatient	18-24	Contaminants	Negative	NA	None significant	NA	1070181	NA	NA	NA	NA	NA	NA	NA	NA	NA	NA	NA	NA	NA	NA	NA	NA	NA	NA	NA	NA	NA	NA	NA	NA	NA	NA	NA	NA	NA	NA	NA	3
KE010182	Kenya	Male	Adult outpatient	25-34	Contaminants	Negative	NA	None significant	NA	1070182	NA	NA	NA	NA	NA	NA	NA	NA	NA	NA	NA	NA	NA	NA	NA	NA	NA	NA	NA	NA	NA	NA	NA	NA	NA	NA	NA	NA	NA	NA	NA	3
KE010185	Kenya	Female	Adult outpatient	25-34	Contaminants	Negative	NA	None significant	NA	1070185	NA	NA	NA	NA	NA	NA	NA	NA	NA	NA	NA	NA	NA	NA	NA	NA	NA	NA	NA	NA	NA	NA	NA	NA	NA	NA	NA	NA	NA	NA	NA	5
KE010189	Kenya	Female	Adult outpatient	25-34	Contaminants	Negative	NA	None significant	NA	1070189	NA	NA	NA	NA	NA	NA	NA	NA	NA	NA	NA	NA	NA	NA	NA	NA	NA	NA	NA	NA	NA	NA	NA	NA	NA	NA	NA	NA	NA	NA	NA	3
KE010202	Kenya	Female	Adult outpatient	<18	No growth	Negative	NA	None significant	NA	1090202	NA	NA	NA	NA	NA	NA	NA	NA	NA	NA	NA	NA	NA	NA	NA	NA	NA	NA	NA	NA	NA	NA	NA	NA	NA	NA	NA	NA	NA	NA	NA	3
KE010207	Kenya	Female	Adult outpatient	18-24	No growth	Negative	NA	None significant	NA	1090207	NA	NA	NA	NA	NA	NA	NA	NA	NA	NA	NA	NA	NA	NA	NA	NA	NA	NA	NA	NA	NA	NA	NA	NA	NA	NA	NA	NA	NA	NA	NA	5
KE010208	Kenya	Male	Adult outpatient	18-24	Contaminants	Negative	NA	None significant	NA	1090208	NA	NA	NA	NA	NA	NA	NA	NA	NA	NA	NA	NA	NA	NA	NA	NA	NA	NA	NA	NA	NA	NA	NA	NA	NA	NA	NA	NA	NA	NA	NA	5
KE010231	Kenya	Male	Adult outpatient	25-34	No growth	Negative	NA	None significant	NA	1080231	NA	NA	NA	NA	NA	NA	NA	NA	NA	NA	NA	NA	NA	NA	NA	NA	NA	NA	NA	NA	NA	NA	NA	NA	NA	NA	NA	NA	NA	NA	NA	5
KE010241	Kenya	Female	Adult outpatient	25-34	Contaminants	Negative	NA	None significant	NA	1070241	NA	NA	NA	NA	NA	NA	NA	NA	NA	NA	NA	NA	NA	NA	NA	NA	NA	NA	NA	NA	NA	NA	NA	NA	NA	NA	NA	NA	NA	NA	NA	3
KE010256	Kenya	Female	Adult outpatient	35-44	Contaminants	Negative	NA	None significant	NA	1080256	NA	NA	NA	NA	NA	NA	NA	NA	NA	NA	NA	NA	NA	NA	NA	NA	NA	NA	NA	NA	NA	NA	NA	NA	NA	NA	NA	NA	NA	NA	NA	5
KE010264	Kenya	Male	Adult outpatient	35-44	No growth	Negative	NA	None significant	NA	1070264	NA	NA	NA	NA	NA	NA	NA	NA	NA	NA	NA	NA	NA	NA	NA	NA	NA	NA	NA	NA	NA	NA	NA	NA	NA	NA	NA	NA	NA	NA	NA	3
KE010269	Kenya	Female	Adult outpatient	35-44	No growth	Negative	NA	None significant	NA	1070269	NA	NA	NA	NA	NA	NA	NA	NA	NA	NA	NA	NA	NA	NA	NA	NA	NA	NA	NA	NA	NA	NA	NA	NA	NA	NA	NA	NA	NA	NA	NA	3
KE010277	Kenya	Female	Adult outpatient	18-24	No growth	Negative	NA	None significant	NA	1070277	NA	NA	NA	NA	NA	NA	NA	NA	NA	NA	NA	NA	NA	NA	NA	NA	NA	NA	NA	NA	NA	NA	NA	NA	NA	NA	NA	NA	NA	NA	NA	3
KE010278	Kenya	Male	Adult outpatient	25-34	Contaminants	Negative	NA	None significant	NA	1070278	NA	NA	NA	NA	NA	NA	NA	NA	NA	NA	NA	NA	NA	NA	NA	NA	NA	NA	NA	NA	NA	NA	NA	NA	NA	NA	NA	NA	NA	NA	NA	3
KE010279	Kenya	Female	Adult outpatient	25-34	No growth	Negative	NA	None significant	NA	1070279	NA	NA	NA	NA	NA	NA	NA	NA	NA	NA	NA	NA	NA	NA	NA	NA	NA	NA	NA	NA	NA	NA	NA	NA	NA	NA	NA	NA	NA	NA	NA	3
KE010284	Kenya	Female	Adult outpatient	25-34	No growth	Negative	NA	None significant	NA	1070284	NA	NA	NA	NA	NA	NA	NA	NA	NA	NA	NA	NA	NA	NA	NA	NA	NA	NA	NA	NA	NA	NA	NA	NA	NA	NA	NA	NA	NA	NA	NA	3
KE010288	Kenya	Female	Adult outpatient	18-24	Contaminants	Negative	NA	None significant	NA	1070288	NA	NA	NA	NA	NA	NA	NA	NA	NA	NA	NA	NA	NA	NA	NA	NA	NA	NA	NA	NA	NA	NA	NA	NA	NA	NA	NA	NA	NA	NA	NA	3
KE010290	Kenya	Female	Adult outpatient	25-34	No growth	Negative	NA	None significant	NA	1070290	NA	NA	NA	NA	NA	NA	NA	NA	NA	NA	NA	NA	NA	NA	NA	NA	NA	NA	NA	NA	NA	NA	NA	NA	NA	NA	NA	NA	NA	NA	NA	3
KE010313	Kenya	Female	Adult outpatient	25-34	Contaminants	Negative	NA	None significant	NA	1070313	NA	NA	NA	NA	NA	NA	NA	NA	NA	NA	NA	NA	NA	NA	NA	NA	NA	NA	NA	NA	NA	NA	NA	NA	NA	NA	NA	NA	NA	NA	NA	3
KE010330	Kenya	Female	Adult outpatient	18-24	No growth	Negative	NA	None significant	NA	1070330	NA	NA	NA	NA	NA	NA	NA	NA	NA	NA	NA	NA	NA	NA	NA	NA	NA	NA	NA	NA	NA	NA	NA	NA	NA	NA	NA	NA	NA	NA	NA	3
KE010339	Kenya	Female	Adult outpatient	25-34	No growth	Negative	NA	None significant	NA	1070339	NA	NA	NA	NA	NA	NA	NA	NA	NA	NA	NA	NA	NA	NA	NA	NA	NA	NA	NA	NA	NA	NA	NA	NA	NA	NA	NA	NA	NA	NA	NA	3
KE010340	Kenya	Female	Adult outpatient	35-44	No growth	Negative	NA	None significant	NA	1070340	NA	NA	NA	NA	NA	NA	NA	NA	NA	NA	NA	NA	NA	NA	NA	NA	NA	NA	NA	NA	NA	NA	NA	NA	NA	NA	NA	NA	NA	NA	NA	3
KE010341	Kenya	Male	Adult outpatient	18-24	No growth	Negative	NA	None significant	NA	1070341	NA	NA	NA	NA	NA	NA	NA	NA	NA	NA	NA	NA	NA	NA	NA	NA	NA	NA	NA	NA	NA	NA	NA	NA	NA	NA	NA	NA	NA	NA	NA	3
KE010342	Kenya	Male	Adult outpatient	25-34	No growth	Negative	NA	None significant	NA	1070342	NA	NA	NA	NA	NA	NA	NA	NA	NA	NA	NA	NA	NA	NA	NA	NA	NA	NA	NA	NA	NA	NA	NA	NA	NA	NA	NA	NA	NA	NA	NA	3
KE010344	Kenya	Female	Adult outpatient	25-34	No growth	Negative	NA	None significant	NA	1070344	NA	NA	NA	NA	NA	NA	NA	NA	NA	NA	NA	NA	NA	NA	NA	NA	NA	NA	NA	NA	NA	NA	NA	NA	NA	NA	NA	NA	NA	NA	NA	3
KE010346	Kenya	Female	Adult outpatient	25-34	No growth	Negative	NA	None significant	NA	1070346	NA	NA	NA	NA	NA	NA	NA	NA	NA	NA	NA	NA	NA	NA	NA	NA	NA	NA	NA	NA	NA	NA	NA	NA	NA	NA	NA	NA	NA	NA	NA	3
KE010347	Kenya	Female	Adult outpatient	25-34	No growth	Negative	NA	None significant	NA	1070347	NA	NA	NA	NA	NA	NA	NA	NA	NA	NA	NA	NA	NA	NA	NA	NA	NA	NA	NA	NA	NA	NA	NA	NA	NA	NA	NA	NA	NA	NA	NA	3
KE010348	Kenya	Female	Adult outpatient	35-44	No growth	Negative	NA	None significant	NA	1070348	NA	NA	NA	NA	NA	NA	NA	NA	NA	NA	NA	NA	NA	NA	NA	NA	NA	NA	NA	NA	NA	NA	NA	NA	NA	NA	NA	NA	NA	NA	NA	3
KE010352	Kenya	Female	Adult outpatient	<18	No growth	Negative	NA	None significant	NA	1070352	NA	NA	NA	NA	NA	NA	NA	NA	NA	NA	NA	NA	NA	NA	NA	NA	NA	NA	NA	NA	NA	NA	NA	NA	NA	NA	NA	NA	NA	NA	NA	3
KE010353	Kenya	Female	Adult outpatient	18-24	No growth	Negative	NA	None significant	NA	1070353	NA	NA	NA	NA	NA	NA	NA	NA	NA	NA	NA	NA	NA	NA	NA	NA	NA	NA	NA	NA	NA	NA	NA	NA	NA	NA	NA	NA	NA	NA	NA	3
KE010354	Kenya	Female	Adult outpatient	25-34	No growth	Negative	NA	None significant	NA	1070354	NA	NA	NA	NA	NA	NA	NA	NA	NA	NA	NA	NA	NA	NA	NA	NA	NA	NA	NA	NA	NA	NA	NA	NA	NA	NA	NA	NA	NA	NA	NA	3
KE010355	Kenya	Female	Adult outpatient	18-24	No growth	Negative	NA	None significant	NA	1080355	NA	NA	NA	NA	NA	NA	NA	NA	NA	NA	NA	NA	NA	NA	NA	NA	NA	NA	NA	NA	NA	NA	NA	NA	NA	NA	NA	NA	NA	NA	NA	5
KE010429	Kenya	Female	Adult outpatient	25-34	No growth	Negative	NA	None significant	NA	1070429	NA	NA	NA	NA	NA	NA	NA	NA	NA	NA	NA	NA	NA	NA	NA	NA	NA	NA	NA	NA	NA	NA	NA	NA	NA	NA	NA	NA	NA	NA	NA	3
KE010446	Kenya	Female	Adult outpatient	25-34	No growth	Negative	NA	None significant	NA	1070446	NA	NA	NA	NA	NA	NA	NA	NA	NA	NA	NA	NA	NA	NA	NA	NA	NA	NA	NA	NA	NA	NA	NA	NA	NA	NA	NA	NA	NA	NA	NA	3
KE010452	Kenya	Male	Adult outpatient	25-34	No growth	Negative	NA	None significant	NA	1070452	NA	NA	NA	NA	NA	NA	NA	NA	NA	NA	NA	NA	NA	NA	NA	NA	NA	NA	NA	NA	NA	NA	NA	NA	NA	NA	NA	NA	NA	NA	NA	3
KE010456	Kenya	Male	Adult outpatient	25-34	No growth	Negative	NA	None significant	NA	1070456	NA	NA	NA	NA	NA	NA	NA	NA	NA	NA	NA	NA	NA	NA	NA	NA	NA	NA	NA	NA	NA	NA	NA	NA	NA	NA	NA	NA	NA	NA	NA	3
KE010489	Kenya	Male	Adult outpatient	25-34	No growth	Negative	NA	None significant	NA	1070489	NA	NA	NA	NA	NA	NA	NA	NA	NA	NA	NA	NA	NA	NA	NA	NA	NA	NA	NA	NA	NA	NA	NA	NA	NA	NA	NA	NA	NA	NA	NA	3
KE010494	Kenya	Male	Adult outpatient	25-34	No growth	Negative	NA	None significant	NA	1070494	NA	NA	NA	NA	NA	NA	NA	NA	NA	NA	NA	NA	NA	NA	NA	NA	NA	NA	NA	NA	NA	NA	NA	NA	NA	NA	NA	NA	NA	NA	NA	3
KE010513	Kenya	Female	Adult outpatient	18-24	No growth	Negative	NA	None significant	NA	1070513	NA	NA	NA	NA	NA	NA	NA	NA	NA	NA	NA	NA	NA	NA	NA	NA	NA	NA	NA	NA	NA	NA	NA	NA	NA	NA	NA	NA	NA	NA	NA	3
KE010519	Kenya	Female	Adult outpatient	35-44	No growth	Negative	NA	None significant	NA	1070519	NA	NA	NA	NA	NA	NA	NA	NA	NA	NA	NA	NA	NA	NA	NA	NA	NA	NA	NA	NA	NA	NA	NA	NA	NA	NA	NA	NA	NA	NA	NA	3
KE010520	Kenya	Female	Adult outpatient	25-34	No growth	Negative	NA	None significant	NA	1070520	NA	NA	NA	NA	NA	NA	NA	NA	NA	NA	NA	NA	NA	NA	NA	NA	NA	NA	NA	NA	NA	NA	NA	NA	NA	NA	NA	NA	NA	NA	NA	3
KE010531	Kenya	Male	Adult outpatient	25-34	No growth	Negative	NA	None significant	NA	1070531	NA	NA	NA	NA	NA	NA	NA	NA	NA	NA	NA	NA	NA	NA	NA	NA	NA	NA	NA	NA	NA	NA	NA	NA	NA	NA	NA	NA	NA	NA	NA	3
KE010550	Kenya	Male	Adult outpatient	35-44	No growth	Negative	NA	None significant	NA	1070550	NA	NA	NA	NA	NA	NA	NA	NA	NA	NA	NA	NA	NA	NA	NA	NA	NA	NA	NA	NA	NA	NA	NA	NA	NA	NA	NA	NA	NA	NA	NA	3
KE010558	Kenya	Male	Adult outpatient	25-34	No growth	Negative	NA	None significant	NA	1070558	NA	NA	NA	NA	NA	NA	NA	NA	NA	NA	NA	NA	NA	NA	NA	NA	NA	NA	NA	NA	NA	NA	NA	NA	NA	NA	NA	NA	NA	NA	NA	3
KE010564	Kenya	Male	Adult outpatient	45-54	No growth	Negative	NA	None significant	NA	1070564	NA	NA	NA	NA	NA	NA	NA	NA	NA	NA	NA	NA	NA	NA	NA	NA	NA	NA	NA	NA	NA	NA	NA	NA	NA	NA	NA	NA	NA	NA	NA	3
KE010574	Kenya	Female	Child outpatient	<18	Contaminants	Negative	NA	None significant	NA	1070574	NA	NA	NA	NA	NA	NA	NA	NA	NA	NA	NA	NA	NA	NA	NA	NA	NA	NA	NA	NA	NA	NA	NA	NA	NA	NA	NA	NA	NA	NA	NA	3
KE010577	Kenya	Female	Adult outpatient	35-44	No growth	Negative	NA	None significant	NA	1070577	NA	NA	NA	NA	NA	NA	NA	NA	NA	NA	NA	NA	NA	NA	NA	NA	NA	NA	NA	NA	NA	NA	NA	NA	NA	NA	NA	NA	NA	NA	NA	3
KE010583	Kenya	Female	Adult outpatient	25-34	Contaminants	Negative	NA	None significant	NA	1070583	NA	NA	NA	NA	NA	NA	NA	NA	NA	NA	NA	NA	NA	NA	NA	NA	NA	NA	NA	NA	NA	NA	NA	NA	NA	NA	NA	NA	NA	NA	NA	3
KE010585	Kenya	Male	Adult outpatient	25-34	No growth	Negative	NA	None significant	NA	1070585	NA	NA	NA	NA	NA	NA	NA	NA	NA	NA	NA	NA	NA	NA	NA	NA	NA	NA	NA	NA	NA	NA	NA	NA	NA	NA	NA	NA	NA	NA	NA	3
KE010604	Kenya	Male	Adult outpatient	35-44	No growth	Negative	NA	None significant	NA	1070604	NA	NA	NA	NA	NA	NA	NA	NA	NA	NA	NA	NA	NA	NA	NA	NA	NA	NA	NA	NA	NA	NA	NA	NA	NA	NA	NA	NA	NA	NA	NA	3
KE010608	Kenya	Female	Adult outpatient	25-34	No growth	Negative	NA	None significant	NA	1070608	NA	NA	NA	NA	NA	NA	NA	NA	NA	NA	NA	NA	NA	NA	NA	NA	NA	NA	NA	NA	NA	NA	NA	NA	NA	NA	NA	NA	NA	NA	NA	3
KE010615	Kenya	Male	Adult outpatient	25-34	No growth	Negative	NA	None significant	NA	1070615	NA	NA	NA	NA	NA	NA	NA	NA	NA	NA	NA	NA	NA	NA	NA	NA	NA	NA	NA	NA	NA	NA	NA	NA	NA	NA	NA	NA	NA	NA	NA	3
KE010625	Kenya	Female	Adult outpatient	18-24	Contaminants	Negative	NA	None significant	NA	1070625	NA	NA	NA	NA	NA	NA	NA	NA	NA	NA	NA	NA	NA	NA	NA	NA	NA	NA	NA	NA	NA	NA	NA	NA	NA	NA	NA	NA	NA	NA	NA	3
KE010626	Kenya	Male	Adult outpatient	25-34	No growth	Negative	NA	None significant	NA	1070626	NA	NA	NA	NA	NA	NA	NA	NA	NA	NA	NA	NA	NA	NA	NA	NA	NA	NA	NA	NA	NA	NA	NA	NA	NA	NA	NA	NA	NA	NA	NA	3
KE010642	Kenya	Female	Adult outpatient	18-24	No growth	Negative	NA	None significant	NA	1070642	NA	NA	NA	NA	NA	NA	NA	NA	NA	NA	NA	NA	NA	NA	NA	NA	NA	NA	NA	NA	NA	NA	NA	NA	NA	NA	NA	NA	NA	NA	NA	3
KE010645	Kenya	Female	Adult outpatient	25-34	No growth	Negative	NA	None significant	NA	1070645	NA	NA	NA	NA	NA	NA	NA	NA	NA	NA	NA	NA	NA	NA	NA	NA	NA	NA	NA	NA	NA	NA	NA	NA	NA	NA	NA	NA	NA	NA	NA	3
KE010652	Kenya	Female	Adult outpatient	35-44	Contaminants	Negative	NA	None significant	NA	1070652	NA	NA	NA	NA	NA	NA	NA	NA	NA	NA	NA	NA	NA	NA	NA	NA	NA	NA	NA	NA	NA	NA	NA	NA	NA	NA	NA	NA	NA	NA	NA	5
KE010664	Kenya	Female	Adult outpatient	25-34	Contaminants	Negative	NA	None significant	NA	1070664	NA	NA	NA	NA	NA	NA	NA	NA	NA	NA	NA	NA	NA	NA	NA	NA	NA	NA	NA	NA	NA	NA	NA	NA	NA	NA	NA	NA	NA	NA	NA	3
KE010671	Kenya	Male	Adult outpatient	35-44	No growth	Negative	NA	None significant	NA	1070671	NA	NA	NA	NA	NA	NA	NA	NA	NA	NA	NA	NA	NA	NA	NA	NA	NA	NA	NA	NA	NA	NA	NA	NA	NA	NA	NA	NA	NA	NA	NA	3
KE010675	Kenya	Female	Adult outpatient	25-34	Contaminants	Negative	NA	None significant	NA	1070675	NA	NA	NA	NA	NA	NA	NA	NA	NA	NA	NA	NA	NA	NA	NA	NA	NA	NA	NA	NA	NA	NA	NA	NA	NA	NA	NA	NA	NA	NA	NA	3
KE010686	Kenya	Female	Adult outpatient	25-34	No growth	Negative	NA	None significant	NA	1070686	NA	NA	NA	NA	NA	NA	NA	NA	NA	NA	NA	NA	NA	NA	NA	NA	NA	NA	NA	NA	NA	NA	NA	NA	NA	NA	NA	NA	NA	NA	NA	3
KE010690	Kenya	Female	Adult outpatient	25-34	Contaminants	Negative	NA	None significant	NA	1070690	NA	NA	NA	NA	NA	NA	NA	NA	NA	NA	NA	NA	NA	NA	NA	NA	NA	NA	NA	NA	NA	NA	NA	NA	NA	NA	NA	NA	NA	NA	NA	3
KE010696	Kenya	Male	Adult outpatient	25-34	No growth	Negative	NA	None significant	NA	1070696	NA	NA	NA	NA	NA	NA	NA	NA	NA	NA	NA	NA	NA	NA	NA	NA	NA	NA	NA	NA	NA	NA	NA	NA	NA	NA	NA	NA	NA	NA	NA	3
KE010704	Kenya	Female	Adult outpatient	25-34	No growth	Negative	NA	None significant	NA	1070704	NA	NA	NA	NA	NA	NA	NA	NA	NA	NA	NA	NA	NA	NA	NA	NA	NA	NA	NA	NA	NA	NA	NA	NA	NA	NA	NA	NA	NA	NA	NA	3
KE010707	Kenya	Female	Adult outpatient	18-24	Contaminants	Negative	NA	None significant	NA	1070707	NA	NA	NA	NA	NA	NA	NA	NA	NA	NA	NA	NA	NA	NA	NA	NA	NA	NA	NA	NA	NA	NA	NA	NA	NA	NA	NA	NA	NA	NA	NA	3
KE010729	Kenya	Female	Adult outpatient	18-24	Contaminants	Negative	NA	None significant	NA	1070729	NA	NA	NA	NA	NA	NA	NA	NA	NA	NA	NA	NA	NA	NA	NA	NA	NA	NA	NA	NA	NA	NA	NA	NA	NA	NA	NA	NA	NA	NA	NA	3
KE010736	Kenya	Male	Adult outpatient	25-34	No growth	Negative	NA	None significant	NA	1080736	NA	NA	NA	NA	NA	NA	NA	NA	NA	NA	NA	NA	NA	NA	NA	NA	NA	NA	NA	NA	NA	NA	NA	NA	NA	NA	NA	NA	NA	NA	NA	5
KE010747	Kenya	Female	Adult outpatient	25-34	No growth	Negative	NA	None significant	NA	1080747	NA	NA	NA	NA	NA	NA	NA	NA	NA	NA	NA	NA	NA	NA	NA	NA	NA	NA	NA	NA	NA	NA	NA	NA	NA	NA	NA	NA	NA	NA	NA	5
KE010757	Kenya	Female	Adult outpatient	25-34	Contaminants	Negative	NA	None significant	NA	1070757	NA	NA	NA	NA	NA	NA	NA	NA	NA	NA	NA	NA	NA	NA	NA	NA	NA	NA	NA	NA	NA	NA	NA	NA	NA	NA	NA	NA	NA	NA	NA	3
KE010767	Kenya	Female	Adult outpatient	25-34	Contaminants	Negative	NA	None significant	NA	1080767	NA	NA	NA	NA	NA	NA	NA	NA	NA	NA	NA	NA	NA	NA	NA	NA	NA	NA	NA	NA	NA	NA	NA	NA	NA	NA	NA	NA	NA	NA	NA	5
KE010776	Kenya	Female	Adult outpatient	25-34	No growth	Negative	NA	None significant	NA	1080776	NA	NA	NA	NA	NA	NA	NA	NA	NA	NA	NA	NA	NA	NA	NA	NA	NA	NA	NA	NA	NA	NA	NA	NA	NA	NA	NA	NA	NA	NA	NA	5
KE010795	Kenya	Female	Adult outpatient	18-24	No growth	Negative	NA	None significant	NA	1070795	NA	NA	NA	NA	NA	NA	NA	NA	NA	NA	NA	NA	NA	NA	NA	NA	NA	NA	NA	NA	NA	NA	NA	NA	NA	NA	NA	NA	NA	NA	NA	3
KE010805	Kenya	Male	Adult outpatient	25-34	No growth	Negative	NA	None significant	NA	1070805	NA	NA	NA	NA	NA	NA	NA	NA	NA	NA	NA	NA	NA	NA	NA	NA	NA	NA	NA	NA	NA	NA	NA	NA	NA	NA	NA	NA	NA	NA	NA	3
KE010821	Kenya	Male	Adult outpatient	18-24	No growth	Negative	NA	None significant	NA	1070821	NA	NA	NA	NA	NA	NA	NA	NA	NA	NA	NA	NA	NA	NA	NA	NA	NA	NA	NA	NA	NA	NA	NA	NA	NA	NA	NA	NA	NA	NA	NA	3
KE010832	Kenya	Female	Adult outpatient	18-24	No growth	Negative	NA	None significant	NA	1070832	NA	NA	NA	NA	NA	NA	NA	NA	NA	NA	NA	NA	NA	NA	NA	NA	NA	NA	NA	NA	NA	NA	NA	NA	NA	NA	NA	NA	NA	NA	NA	3
KE010842	Kenya	Female	Adult outpatient	18-24	No growth	Negative	NA	None significant	NA	1070842	NA	NA	NA	NA	NA	NA	NA	NA	NA	NA	NA	NA	NA	NA	NA	NA	NA	NA	NA	NA	NA	NA	NA	NA	NA	NA	NA	NA	NA	NA	NA	3
KE010845	Kenya	Female	Adult outpatient	25-34	No growth	Negative	NA	None significant	NA	1070845	NA	NA	NA	NA	NA	NA	NA	NA	NA	NA	NA	NA	NA	NA	NA	NA	NA	NA	NA	NA	NA	NA	NA	NA	NA	NA	NA	NA	NA	NA	NA	3
KE010856	Kenya	Female	Adult outpatient	18-24	Contaminants	Negative	NA	None significant	NA	1070856	NA	NA	NA	NA	NA	NA	NA	NA	NA	NA	NA	NA	NA	NA	NA	NA	NA	NA	NA	NA	NA	NA	NA	NA	NA	NA	NA	NA	NA	NA	NA	3
KE010862	Kenya	Female	Adult outpatient	55-64	No growth	Negative	NA	None significant	NA	1070862	NA	NA	NA	NA	NA	NA	NA	NA	NA	NA	NA	NA	NA	NA	NA	NA	NA	NA	NA	NA	NA	NA	NA	NA	NA	NA	NA	NA	NA	NA	NA	3
KE010875	Kenya	Female	Adult outpatient	25-34	No growth	Negative	NA	None significant	NA	1070875	NA	NA	NA	NA	NA	NA	NA	NA	NA	NA	NA	NA	NA	NA	NA	NA	NA	NA	NA	NA	NA	NA	NA	NA	NA	NA	NA	NA	NA	NA	NA	3
KE010882	Kenya	Male	Adult outpatient	45-54	No growth	Negative	NA	None significant	NA	1070882	NA	NA	NA	NA	NA	NA	NA	NA	NA	NA	NA	NA	NA	NA	NA	NA	NA	NA	NA	NA	NA	NA	NA	NA	NA	NA	NA	NA	NA	NA	NA	3
KE010885	Kenya	Female	Adult outpatient	25-34	No growth	Negative	NA	None significant	NA	1070885	NA	NA	NA	NA	NA	NA	NA	NA	NA	NA	NA	NA	NA	NA	NA	NA	NA	NA	NA	NA	NA	NA	NA	NA	NA	NA	NA	NA	NA	NA	NA	3
KE010908	Kenya	Male	Adult outpatient	35-44	No growth	Negative	NA	None significant	NA	1070908	NA	NA	NA	NA	NA	NA	NA	NA	NA	NA	NA	NA	NA	NA	NA	NA	NA	NA	NA	NA	NA	NA	NA	NA	NA	NA	NA	NA	NA	NA	NA	3
KE010913	Kenya	Female	Adult outpatient	25-34	No growth	Negative	NA	None significant	NA	1070913	NA	NA	NA	NA	NA	NA	NA	NA	NA	NA	NA	NA	NA	NA	NA	NA	NA	NA	NA	NA	NA	NA	NA	NA	NA	NA	NA	NA	NA	NA	NA	3
KE010925	Kenya	Male	Adult outpatient	25-34	Contaminants	Negative	NA	None significant	NA	1070925	NA	NA	NA	NA	NA	NA	NA	NA	NA	NA	NA	NA	NA	NA	NA	NA	NA	NA	NA	NA	NA	NA	NA	NA	NA	NA	NA	NA	NA	NA	NA	3
KE010977	Kenya	Female	Adult outpatient	25-34	No growth	Negative	NA	None significant	NA	1070977	NA	NA	NA	NA	NA	NA	NA	NA	NA	NA	NA	NA	NA	NA	NA	NA	NA	NA	NA	NA	NA	NA	NA	NA	NA	NA	NA	NA	NA	NA	NA	3
KE010979	Kenya	Female	Adult outpatient	35-44	No growth	Negative	NA	None significant	NA	1070979	NA	NA	NA	NA	NA	NA	NA	NA	NA	NA	NA	NA	NA	NA	NA	NA	NA	NA	NA	NA	NA	NA	NA	NA	NA	NA	NA	NA	NA	NA	NA	3
KE010980	Kenya	Female	Adult outpatient	18-24	No growth	Negative	NA	None significant	NA	1070980	NA	NA	NA	NA	NA	NA	NA	NA	NA	NA	NA	NA	NA	NA	NA	NA	NA	NA	NA	NA	NA	NA	NA	NA	NA	NA	NA	NA	NA	NA	NA	3
KE010983	Kenya	Female	Adult outpatient	35-44	Contaminants	Negative	NA	None significant	NA	1070983	NA	NA	NA	NA	NA	NA	NA	NA	NA	NA	NA	NA	NA	NA	NA	NA	NA	NA	NA	NA	NA	NA	NA	NA	NA	NA	NA	NA	NA	NA	NA	3
KE010984	Kenya	Female	Adult outpatient	18-24	Contaminants	Negative	NA	None significant	NA	1070984	NA	NA	NA	NA	NA	NA	NA	NA	NA	NA	NA	NA	NA	NA	NA	NA	NA	NA	NA	NA	NA	NA	NA	NA	NA	NA	NA	NA	NA	NA	NA	3
KE010985	Kenya	Female	Adult outpatient	25-34	No growth	Negative	NA	None significant	NA	1070985	NA	NA	NA	NA	NA	NA	NA	NA	NA	NA	NA	NA	NA	NA	NA	NA	NA	NA	NA	NA	NA	NA	NA	NA	NA	NA	NA	NA	NA	NA	NA	3
KE010986	Kenya	Male	Adult outpatient	18-24	No growth	Negative	NA	None significant	NA	1070986	NA	NA	NA	NA	NA	NA	NA	NA	NA	NA	NA	NA	NA	NA	NA	NA	NA	NA	NA	NA	NA	NA	NA	NA	NA	NA	NA	NA	NA	NA	NA	3
KE010987	Kenya	Female	Adult outpatient	35-44	No growth	Negative	NA	None significant	NA	1070987	NA	NA	NA	NA	NA	NA	NA	NA	NA	NA	NA	NA	NA	NA	NA	NA	NA	NA	NA	NA	NA	NA	NA	NA	NA	NA	NA	NA	NA	NA	NA	3
KE010989	Kenya	Female	Adult outpatient	25-34	No growth	Negative	NA	None significant	NA	1070989	NA	NA	NA	NA	NA	NA	NA	NA	NA	NA	NA	NA	NA	NA	NA	NA	NA	NA	NA	NA	NA	NA	NA	NA	NA	NA	NA	NA	NA	NA	NA	3
KE010990	Kenya	Male	Adult outpatient	18-24	Contaminants	Negative	NA	None significant	NA	1070990	NA	NA	NA	NA	NA	NA	NA	NA	NA	NA	NA	NA	NA	NA	NA	NA	NA	NA	NA	NA	NA	NA	NA	NA	NA	NA	NA	NA	NA	NA	NA	3
KE010991	Kenya	Female	Adult outpatient	25-34	No growth	Negative	NA	None significant	NA	1070991	NA	NA	NA	NA	NA	NA	NA	NA	NA	NA	NA	NA	NA	NA	NA	NA	NA	NA	NA	NA	NA	NA	NA	NA	NA	NA	NA	NA	NA	NA	NA	3
KE011011	Kenya	Female	Adult outpatient	25-34	No growth	Negative	NA	None significant	NA	1071011	NA	NA	NA	NA	NA	NA	NA	NA	NA	NA	NA	NA	NA	NA	NA	NA	NA	NA	NA	NA	NA	NA	NA	NA	NA	NA	NA	NA	NA	NA	NA	3
KE011015	Kenya	Female	Adult outpatient	18-24	No growth	Negative	NA	None significant	NA	1071015	NA	NA	NA	NA	NA	NA	NA	NA	NA	NA	NA	NA	NA	NA	NA	NA	NA	NA	NA	NA	NA	NA	NA	NA	NA	NA	NA	NA	NA	NA	NA	3
KE011022	Kenya	Female	Adult outpatient	18-24	No growth	Negative	NA	None significant	NA	1071022	NA	NA	NA	NA	NA	NA	NA	NA	NA	NA	NA	NA	NA	NA	NA	NA	NA	NA	NA	NA	NA	NA	NA	NA	NA	NA	NA	NA	NA	NA	NA	3
KE011032	Kenya	Female	Adult outpatient	35-44	No growth	Negative	NA	None significant	NA	1071032	NA	NA	NA	NA	NA	NA	NA	NA	NA	NA	NA	NA	NA	NA	NA	NA	NA	NA	NA	NA	NA	NA	NA	NA	NA	NA	NA	NA	NA	NA	NA	3
KE011035	Kenya	Female	Adult outpatient	18-24	No growth	Negative	NA	None significant	NA	1071035	NA	NA	NA	NA	NA	NA	NA	NA	NA	NA	NA	NA	NA	NA	NA	NA	NA	NA	NA	NA	NA	NA	NA	NA	NA	NA	NA	NA	NA	NA	NA	3
KE011059	Kenya	Female	Adult outpatient	25-34	Contaminants	Negative	NA	None significant	NA	1071059	NA	NA	NA	NA	NA	NA	NA	NA	NA	NA	NA	NA	NA	NA	NA	NA	NA	NA	NA	NA	NA	NA	NA	NA	NA	NA	NA	NA	NA	NA	NA	3
KE011066	Kenya	Female	Adult outpatient	25-34	Contaminants	Negative	NA	None significant	NA	1071066	NA	NA	NA	NA	NA	NA	NA	NA	NA	NA	NA	NA	NA	NA	NA	NA	NA	NA	NA	NA	NA	NA	NA	NA	NA	NA	NA	NA	NA	NA	NA	3
KE011069	Kenya	Female	Adult outpatient	35-44	No growth	Negative	NA	None significant	NA	1071069	NA	NA	NA	NA	NA	NA	NA	NA	NA	NA	NA	NA	NA	NA	NA	NA	NA	NA	NA	NA	NA	NA	NA	NA	NA	NA	NA	NA	NA	NA	NA	3
KE011075	Kenya	Female	Adult outpatient	35-44	No growth	Negative	NA	None significant	NA	1071075	NA	NA	NA	NA	NA	NA	NA	NA	NA	NA	NA	NA	NA	NA	NA	NA	NA	NA	NA	NA	NA	NA	NA	NA	NA	NA	NA	NA	NA	NA	NA	3
KE011082	Kenya	Male	Adult outpatient	25-34	Contaminants	Negative	NA	None significant	NA	1071082	NA	NA	NA	NA	NA	NA	NA	NA	NA	NA	NA	NA	NA	NA	NA	NA	NA	NA	NA	NA	NA	NA	NA	NA	NA	NA	NA	NA	NA	NA	NA	3
KE011087	Kenya	Female	Child outpatient	<18	No growth	Negative	NA	None significant	NA	1071087	NA	NA	NA	NA	NA	NA	NA	NA	NA	NA	NA	NA	NA	NA	NA	NA	NA	NA	NA	NA	NA	NA	NA	NA	NA	NA	NA	NA	NA	NA	NA	3
KE011088	Kenya	Female	Adult outpatient	25-34	Contaminants	Negative	NA	None significant	NA	1071088	NA	NA	NA	NA	NA	NA	NA	NA	NA	NA	NA	NA	NA	NA	NA	NA	NA	NA	NA	NA	NA	NA	NA	NA	NA	NA	NA	NA	NA	NA	NA	3
KE011094	Kenya	Female	Adult outpatient	35-44	No growth	Negative	NA	None significant	NA	1081094	NA	NA	NA	NA	NA	NA	NA	NA	NA	NA	NA	NA	NA	NA	NA	NA	NA	NA	NA	NA	NA	NA	NA	NA	NA	NA	NA	NA	NA	NA	NA	5
KE011096	Kenya	Male	Adult outpatient	25-34	No growth	Negative	NA	None significant	NA	1091096	NA	NA	NA	NA	NA	NA	NA	NA	NA	NA	NA	NA	NA	NA	NA	NA	NA	NA	NA	NA	NA	NA	NA	NA	NA	NA	NA	NA	NA	NA	NA	3
KE011099	Kenya	Female	Adult outpatient	18-24	No growth	Negative	NA	None significant	NA	1071099	NA	NA	NA	NA	NA	NA	NA	NA	NA	NA	NA	NA	NA	NA	NA	NA	NA	NA	NA	NA	NA	NA	NA	NA	NA	NA	NA	NA	NA	NA	NA	3
KE011101	Kenya	Female	Adult outpatient	35-44	No growth	Negative	NA	None significant	NA	1071101	NA	NA	NA	NA	NA	NA	NA	NA	NA	NA	NA	NA	NA	NA	NA	NA	NA	NA	NA	NA	NA	NA	NA	NA	NA	NA	NA	NA	NA	NA	NA	3
KE011102	Kenya	Female	Adult outpatient	35-44	Contaminants	Negative	NA	None significant	NA	1071102	NA	NA	NA	NA	NA	NA	NA	NA	NA	NA	NA	NA	NA	NA	NA	NA	NA	NA	NA	NA	NA	NA	NA	NA	NA	NA	NA	NA	NA	NA	NA	3
KE011108	Kenya	Female	Adult outpatient	35-44	No growth	Negative	NA	None significant	NA	1071108	NA	NA	NA	NA	NA	NA	NA	NA	NA	NA	NA	NA	NA	NA	NA	NA	NA	NA	NA	NA	NA	NA	NA	NA	NA	NA	NA	NA	NA	NA	NA	3
KE011114	Kenya	Male	Adult outpatient	45-54	Contaminants	Negative	NA	None significant	NA	1071114	NA	NA	NA	NA	NA	NA	NA	NA	NA	NA	NA	NA	NA	NA	NA	NA	NA	NA	NA	NA	NA	NA	NA	NA	NA	NA	NA	NA	NA	NA	NA	3
KE011142	Kenya	Female	Adult outpatient	25-34	Contaminants	Negative	NA	None significant	NA	1071142	NA	NA	NA	NA	NA	NA	NA	NA	NA	NA	NA	NA	NA	NA	NA	NA	NA	NA	NA	NA	NA	NA	NA	NA	NA	NA	NA	NA	NA	NA	NA	3
KE011145	Kenya	Female	Adult outpatient	35-44	No growth	Negative	NA	None significant	NA	1071145	NA	NA	NA	NA	NA	NA	NA	NA	NA	NA	NA	NA	NA	NA	NA	NA	NA	NA	NA	NA	NA	NA	NA	NA	NA	NA	NA	NA	NA	NA	NA	3
KE011162	Kenya	Female	Adult outpatient	35-44	Contaminants	Negative	NA	None significant	NA	1071162	NA	NA	NA	NA	NA	NA	NA	NA	NA	NA	NA	NA	NA	NA	NA	NA	NA	NA	NA	NA	NA	NA	NA	NA	NA	NA	NA	NA	NA	NA	NA	3
KE011171	Kenya	Female	Adult outpatient	25-34	No growth	Negative	NA	None significant	NA	1071171	NA	NA	NA	NA	NA	NA	NA	NA	NA	NA	NA	NA	NA	NA	NA	NA	NA	NA	NA	NA	NA	NA	NA	NA	NA	NA	NA	NA	NA	NA	NA	3
KE011175	Kenya	Female	Adult outpatient	25-34	Contaminants	Negative	NA	None significant	NA	1071175	NA	NA	NA	NA	NA	NA	NA	NA	NA	NA	NA	NA	NA	NA	NA	NA	NA	NA	NA	NA	NA	NA	NA	NA	NA	NA	NA	NA	NA	NA	NA	3
KE011182	Kenya	Female	Adult outpatient	35-44	No growth	Negative	NA	None significant	NA	1071182	NA	NA	NA	NA	NA	NA	NA	NA	NA	NA	NA	NA	NA	NA	NA	NA	NA	NA	NA	NA	NA	NA	NA	NA	NA	NA	NA	NA	NA	NA	NA	3
KE011185	Kenya	Female	Adult outpatient	25-34	No growth	Negative	NA	None significant	NA	1071185	NA	NA	NA	NA	NA	NA	NA	NA	NA	NA	NA	NA	NA	NA	NA	NA	NA	NA	NA	NA	NA	NA	NA	NA	NA	NA	NA	NA	NA	NA	NA	3
KE011196	Kenya	Female	Adult outpatient	25-34	No growth	Negative	NA	None significant	NA	1071196	NA	NA	NA	NA	NA	NA	NA	NA	NA	NA	NA	NA	NA	NA	NA	NA	NA	NA	NA	NA	NA	NA	NA	NA	NA	NA	NA	NA	NA	NA	NA	3
KE011204	Kenya	Male	Adult outpatient	25-34	No growth	Negative	NA	None significant	NA	1071204	NA	NA	NA	NA	NA	NA	NA	NA	NA	NA	NA	NA	NA	NA	NA	NA	NA	NA	NA	NA	NA	NA	NA	NA	NA	NA	NA	NA	NA	NA	NA	3
KE011207	Kenya	Male	Adult outpatient	25-34	Contaminants	Negative	NA	None significant	NA	1071207	NA	NA	NA	NA	NA	NA	NA	NA	NA	NA	NA	NA	NA	NA	NA	NA	NA	NA	NA	NA	NA	NA	NA	NA	NA	NA	NA	NA	NA	NA	NA	3
KE011218	Kenya	Female	Adult outpatient	35-44	No growth	Negative	NA	None significant	NA	1071218	NA	NA	NA	NA	NA	NA	NA	NA	NA	NA	NA	NA	NA	NA	NA	NA	NA	NA	NA	NA	NA	NA	NA	NA	NA	NA	NA	NA	NA	NA	NA	3
KE011222	Kenya	Female	Adult outpatient	25-34	Contaminants	Negative	NA	None significant	NA	1071222	NA	NA	NA	NA	NA	NA	NA	NA	NA	NA	NA	NA	NA	NA	NA	NA	NA	NA	NA	NA	NA	NA	NA	NA	NA	NA	NA	NA	NA	NA	NA	3
KE011226	Kenya	Female	Adult outpatient	55-64	No growth	Negative	NA	None significant	NA	1071226	NA	NA	NA	NA	NA	NA	NA	NA	NA	NA	NA	NA	NA	NA	NA	NA	NA	NA	NA	NA	NA	NA	NA	NA	NA	NA	NA	NA	NA	NA	NA	3
KE011234	Kenya	Female	Adult outpatient	25-34	No growth	Negative	NA	None significant	NA	1071234	NA	NA	NA	NA	NA	NA	NA	NA	NA	NA	NA	NA	NA	NA	NA	NA	NA	NA	NA	NA	NA	NA	NA	NA	NA	NA	NA	NA	NA	NA	NA	3
KE011240	Kenya	Female	Adult outpatient	25-34	No growth	Negative	NA	None significant	NA	1071240	NA	NA	NA	NA	NA	NA	NA	NA	NA	NA	NA	NA	NA	NA	NA	NA	NA	NA	NA	NA	NA	NA	NA	NA	NA	NA	NA	NA	NA	NA	NA	3
KE011242	Kenya	Female	Adult outpatient	35-44	No growth	Negative	NA	None significant	NA	1071242	NA	NA	NA	NA	NA	NA	NA	NA	NA	NA	NA	NA	NA	NA	NA	NA	NA	NA	NA	NA	NA	NA	NA	NA	NA	NA	NA	NA	NA	NA	NA	3
KE011289	Kenya	Male	Adult outpatient	45-54	Contaminants	Negative	NA	None significant	NA	1071289	NA	NA	NA	NA	NA	NA	NA	NA	NA	NA	NA	NA	NA	NA	NA	NA	NA	NA	NA	NA	NA	NA	NA	NA	NA	NA	NA	NA	NA	NA	NA	3
KE011294	Kenya	Male	Adult outpatient	25-34	No growth	Negative	NA	None significant	NA	1071294	NA	NA	NA	NA	NA	NA	NA	NA	NA	NA	NA	NA	NA	NA	NA	NA	NA	NA	NA	NA	NA	NA	NA	NA	NA	NA	NA	NA	NA	NA	NA	3
KE011298	Kenya	Male	Adult outpatient	25-34	No growth	Negative	NA	None significant	NA	1091298	NA	NA	NA	NA	NA	NA	NA	NA	NA	NA	NA	NA	NA	NA	NA	NA	NA	NA	NA	NA	NA	NA	NA	NA	NA	NA	NA	NA	NA	NA	NA	5
KE011307	Kenya	Female	Adult outpatient	25-34	Contaminants	Negative	NA	None significant	NA	1081307	NA	NA	NA	NA	NA	NA	NA	NA	NA	NA	NA	NA	NA	NA	NA	NA	NA	NA	NA	NA	NA	NA	NA	NA	NA	NA	NA	NA	NA	NA	NA	5
KE011314	Kenya	Female	Adult outpatient	25-34	No growth	Negative	NA	None significant	NA	1071314	NA	NA	NA	NA	NA	NA	NA	NA	NA	NA	NA	NA	NA	NA	NA	NA	NA	NA	NA	NA	NA	NA	NA	NA	NA	NA	NA	NA	NA	NA	NA	3
KE011324	Kenya	Female	Adult outpatient	18-24	No growth	Negative	NA	None significant	NA	1071324	NA	NA	NA	NA	NA	NA	NA	NA	NA	NA	NA	NA	NA	NA	NA	NA	NA	NA	NA	NA	NA	NA	NA	NA	NA	NA	NA	NA	NA	NA	NA	3
KE011335	Kenya	Female	Adult outpatient	18-24	Contaminants	Negative	NA	None significant	NA	1071335	NA	NA	NA	NA	NA	NA	NA	NA	NA	NA	NA	NA	NA	NA	NA	NA	NA	NA	NA	NA	NA	NA	NA	NA	NA	NA	NA	NA	NA	NA	NA	3
KE011351	Kenya	Female	Adult outpatient	18-24	Contaminants	Negative	NA	None significant	NA	1071351	NA	NA	NA	NA	NA	NA	NA	NA	NA	NA	NA	NA	NA	NA	NA	NA	NA	NA	NA	NA	NA	NA	NA	NA	NA	NA	NA	NA	NA	NA	NA	3
KE011357	Kenya	Male	Adult outpatient	35-44	Contaminants	Negative	NA	None significant	NA	1071357	NA	NA	NA	NA	NA	NA	NA	NA	NA	NA	NA	NA	NA	NA	NA	NA	NA	NA	NA	NA	NA	NA	NA	NA	NA	NA	NA	NA	NA	NA	NA	3
KE011376	Kenya	Male	Adult outpatient	25-34	No growth	Negative	NA	None significant	NA	1091376	NA	NA	NA	NA	NA	NA	NA	NA	NA	NA	NA	NA	NA	NA	NA	NA	NA	NA	NA	NA	NA	NA	NA	NA	NA	NA	NA	NA	NA	NA	NA	5
KE011391	Kenya	Female	Adult outpatient	18-24	Contaminants	Negative	NA	None significant	NA	1071391	NA	NA	NA	NA	NA	NA	NA	NA	NA	NA	NA	NA	NA	NA	NA	NA	NA	NA	NA	NA	NA	NA	NA	NA	NA	NA	NA	NA	NA	NA	NA	3
KE011410	Kenya	Female	Adult outpatient	35-44	Contaminants	Negative	NA	None significant	NA	1071410	NA	NA	NA	NA	NA	NA	NA	NA	NA	NA	NA	NA	NA	NA	NA	NA	NA	NA	NA	NA	NA	NA	NA	NA	NA	NA	NA	NA	NA	NA	NA	3
KE011417	Kenya	Female	Child outpatient	<18	No growth	Negative	NA	None significant	NA	1071417	NA	NA	NA	NA	NA	NA	NA	NA	NA	NA	NA	NA	NA	NA	NA	NA	NA	NA	NA	NA	NA	NA	NA	NA	NA	NA	NA	NA	NA	NA	NA	3
KE011421	Kenya	Female	Adult outpatient	18-24	Contaminants	Negative	NA	None significant	NA	1071421	NA	NA	NA	NA	NA	NA	NA	NA	NA	NA	NA	NA	NA	NA	NA	NA	NA	NA	NA	NA	NA	NA	NA	NA	NA	NA	NA	NA	NA	NA	NA	3
KE011426	Kenya	Female	Adult outpatient	18-24	No growth	Negative	NA	None significant	NA	1071426	NA	NA	NA	NA	NA	NA	NA	NA	NA	NA	NA	NA	NA	NA	NA	NA	NA	NA	NA	NA	NA	NA	NA	NA	NA	NA	NA	NA	NA	NA	NA	3
KE011458	Kenya	Female	Adult outpatient	18-24	No growth	Negative	NA	None significant	NA	1071458	NA	NA	NA	NA	NA	NA	NA	NA	NA	NA	NA	NA	NA	NA	NA	NA	NA	NA	NA	NA	NA	NA	NA	NA	NA	NA	NA	NA	NA	NA	NA	3
KE011473	Kenya	Female	Adult outpatient	25-34	Contaminants	Negative	NA	None significant	NA	1091473	NA	NA	NA	NA	NA	NA	NA	NA	NA	NA	NA	NA	NA	NA	NA	NA	NA	NA	NA	NA	NA	NA	NA	NA	NA	NA	NA	NA	NA	NA	NA	5
KE011482	Kenya	Female	Adult outpatient	25-34	Contaminants	Negative	NA	None significant	NA	1071482	NA	NA	NA	NA	NA	NA	NA	NA	NA	NA	NA	NA	NA	NA	NA	NA	NA	NA	NA	NA	NA	NA	NA	NA	NA	NA	NA	NA	NA	NA	NA	3
KE011501	Kenya	Male	Adult outpatient	35-44	No growth	Negative	NA	None significant	NA	1091501	NA	NA	NA	NA	NA	NA	NA	NA	NA	NA	NA	NA	NA	NA	NA	NA	NA	NA	NA	NA	NA	NA	NA	NA	NA	NA	NA	NA	NA	NA	NA	5
KE011504	Kenya	Male	Adult outpatient	45-54	Contaminants	Negative	NA	None significant	NA	1081504	NA	NA	NA	NA	NA	NA	NA	NA	NA	NA	NA	NA	NA	NA	NA	NA	NA	NA	NA	NA	NA	NA	NA	NA	NA	NA	NA	NA	NA	NA	NA	5
KE011513	Kenya	Female	Child outpatient	<18	Contaminants	Negative	NA	None significant	NA	1081513	NA	NA	NA	NA	NA	NA	NA	NA	NA	NA	NA	NA	NA	NA	NA	NA	NA	NA	NA	NA	NA	NA	NA	NA	NA	NA	NA	NA	NA	NA	NA	5
KE011528	Kenya	Female	Adult outpatient	18-24	Contaminants	Negative	NA	None significant	NA	1071528	NA	NA	NA	NA	NA	NA	NA	NA	NA	NA	NA	NA	NA	NA	NA	NA	NA	NA	NA	NA	NA	NA	NA	NA	NA	NA	NA	NA	NA	NA	NA	3
KE011531	Kenya	Male	Adult outpatient	25-34	Contaminants	Negative	NA	None significant	NA	1071531	NA	NA	NA	NA	NA	NA	NA	NA	NA	NA	NA	NA	NA	NA	NA	NA	NA	NA	NA	NA	NA	NA	NA	NA	NA	NA	NA	NA	NA	NA	NA	3
KE011533	Kenya	Female	Adult outpatient	18-24	Contaminants	Negative	NA	None significant	NA	1071533	NA	NA	NA	NA	NA	NA	NA	NA	NA	NA	NA	NA	NA	NA	NA	NA	NA	NA	NA	NA	NA	NA	NA	NA	NA	NA	NA	NA	NA	NA	NA	3
KE011534	Kenya	Female	Adult outpatient	18-24	Contaminants	Negative	NA	None significant	NA	1071534	NA	NA	NA	NA	NA	NA	NA	NA	NA	NA	NA	NA	NA	NA	NA	NA	NA	NA	NA	NA	NA	NA	NA	NA	NA	NA	NA	NA	NA	NA	NA	3
KE011538	Kenya	Female	Adult outpatient	18-24	Contaminants	Negative	NA	None significant	NA	1071538	NA	NA	NA	NA	NA	NA	NA	NA	NA	NA	NA	NA	NA	NA	NA	NA	NA	NA	NA	NA	NA	NA	NA	NA	NA	NA	NA	NA	NA	NA	NA	3
KE011541	Kenya	Female	Adult outpatient	25-34	No growth	Negative	NA	None significant	NA	1071541	NA	NA	NA	NA	NA	NA	NA	NA	NA	NA	NA	NA	NA	NA	NA	NA	NA	NA	NA	NA	NA	NA	NA	NA	NA	NA	NA	NA	NA	NA	NA	3
KE011543	Kenya	Female	Adult outpatient	55-64	No growth	Negative	NA	None significant	NA	1071543	NA	NA	NA	NA	NA	NA	NA	NA	NA	NA	NA	NA	NA	NA	NA	NA	NA	NA	NA	NA	NA	NA	NA	NA	NA	NA	NA	NA	NA	NA	NA	3
KE011546	Kenya	Female	Adult outpatient	25-34	Contaminants	Negative	NA	None significant	NA	1071546	NA	NA	NA	NA	NA	NA	NA	NA	NA	NA	NA	NA	NA	NA	NA	NA	NA	NA	NA	NA	NA	NA	NA	NA	NA	NA	NA	NA	NA	NA	NA	3
KE011547	Kenya	Female	Adult outpatient	25-34	Contaminants	Negative	NA	None significant	NA	1071547	NA	NA	NA	NA	NA	NA	NA	NA	NA	NA	NA	NA	NA	NA	NA	NA	NA	NA	NA	NA	NA	NA	NA	NA	NA	NA	NA	NA	NA	NA	NA	3
KE011559	Kenya	Female	Adult outpatient	25-34	Contaminants	Negative	NA	None significant	NA	1071559	NA	NA	NA	NA	NA	NA	NA	NA	NA	NA	NA	NA	NA	NA	NA	NA	NA	NA	NA	NA	NA	NA	NA	NA	NA	NA	NA	NA	NA	NA	NA	3
KE011562	Kenya	Male	Adult outpatient	25-34	Contaminants	Negative	NA	None significant	NA	1071562	NA	NA	NA	NA	NA	NA	NA	NA	NA	NA	NA	NA	NA	NA	NA	NA	NA	NA	NA	NA	NA	NA	NA	NA	NA	NA	NA	NA	NA	NA	NA	3
KE011568	Kenya	Female	Adult outpatient	18-24	No growth	Negative	NA	None significant	NA	1071568	NA	NA	NA	NA	NA	NA	NA	NA	NA	NA	NA	NA	NA	NA	NA	NA	NA	NA	NA	NA	NA	NA	NA	NA	NA	NA	NA	NA	NA	NA	NA	3
KE011574	Kenya	Female	Adult outpatient	18-24	No growth	Negative	NA	None significant	NA	1071574	NA	NA	NA	NA	NA	NA	NA	NA	NA	NA	NA	NA	NA	NA	NA	NA	NA	NA	NA	NA	NA	NA	NA	NA	NA	NA	NA	NA	NA	NA	NA	3
KE011583	Kenya	Female	Adult outpatient	25-34	Contaminants	Negative	NA	None significant	NA	1071583	NA	NA	NA	NA	NA	NA	NA	NA	NA	NA	NA	NA	NA	NA	NA	NA	NA	NA	NA	NA	NA	NA	NA	NA	NA	NA	NA	NA	NA	NA	NA	3
KE011586	Kenya	Female	Adult outpatient	18-24	No growth	Negative	NA	None significant	NA	1071586	NA	NA	NA	NA	NA	NA	NA	NA	NA	NA	NA	NA	NA	NA	NA	NA	NA	NA	NA	NA	NA	NA	NA	NA	NA	NA	NA	NA	NA	NA	NA	3
KE011595	Kenya	Female	Adult outpatient	18-24	Contaminants	Negative	NA	None significant	NA	1071595	NA	NA	NA	NA	NA	NA	NA	NA	NA	NA	NA	NA	NA	NA	NA	NA	NA	NA	NA	NA	NA	NA	NA	NA	NA	NA	NA	NA	NA	NA	NA	3
KE011598	Kenya	Female	Adult outpatient	25-34	No growth	Negative	NA	None significant	NA	1071598	NA	NA	NA	NA	NA	NA	NA	NA	NA	NA	NA	NA	NA	NA	NA	NA	NA	NA	NA	NA	NA	NA	NA	NA	NA	NA	NA	NA	NA	NA	NA	3
KE011601	Kenya	Female	Adult outpatient	25-34	Contaminants	Negative	NA	None significant	NA	1071601	NA	NA	NA	NA	NA	NA	NA	NA	NA	NA	NA	NA	NA	NA	NA	NA	NA	NA	NA	NA	NA	NA	NA	NA	NA	NA	NA	NA	NA	NA	NA	3
KE011607	Kenya	Female	Adult outpatient	35-44	No growth	Negative	NA	None significant	NA	1071607	NA	NA	NA	NA	NA	NA	NA	NA	NA	NA	NA	NA	NA	NA	NA	NA	NA	NA	NA	NA	NA	NA	NA	NA	NA	NA	NA	NA	NA	NA	NA	3
KE011628	Kenya	Female	Adult outpatient	25-34	No growth	Negative	NA	None significant	NA	1071628	NA	NA	NA	NA	NA	NA	NA	NA	NA	NA	NA	NA	NA	NA	NA	NA	NA	NA	NA	NA	NA	NA	NA	NA	NA	NA	NA	NA	NA	NA	NA	3
KE011630	Kenya	Female	Adult outpatient	35-44	Contaminants	Negative	NA	None significant	NA	1071630	NA	NA	NA	NA	NA	NA	NA	NA	NA	NA	NA	NA	NA	NA	NA	NA	NA	NA	NA	NA	NA	NA	NA	NA	NA	NA	NA	NA	NA	NA	NA	3
KE011635	Kenya	Female	Adult outpatient	18-24	Contaminants	Negative	NA	None significant	NA	1071635	NA	NA	NA	NA	NA	NA	NA	NA	NA	NA	NA	NA	NA	NA	NA	NA	NA	NA	NA	NA	NA	NA	NA	NA	NA	NA	NA	NA	NA	NA	NA	3
KE011643	Kenya	Female	Adult outpatient	25-34	Contaminants	Negative	NA	None significant	NA	1071643	NA	NA	NA	NA	NA	NA	NA	NA	NA	NA	NA	NA	NA	NA	NA	NA	NA	NA	NA	NA	NA	NA	NA	NA	NA	NA	NA	NA	NA	NA	NA	3
KE011650	Kenya	Female	Adult outpatient	18-24	Contaminants	Negative	NA	None significant	NA	1071650	NA	NA	NA	NA	NA	NA	NA	NA	NA	NA	NA	NA	NA	NA	NA	NA	NA	NA	NA	NA	NA	NA	NA	NA	NA	NA	NA	NA	NA	NA	NA	3
KE011654	Kenya	Female	Adult outpatient	18-24	No growth	Negative	NA	None significant	NA	1071654	NA	NA	NA	NA	NA	NA	NA	NA	NA	NA	NA	NA	NA	NA	NA	NA	NA	NA	NA	NA	NA	NA	NA	NA	NA	NA	NA	NA	NA	NA	NA	3
KE011660	Kenya	Female	Adult outpatient	35-44	Contaminants	Negative	NA	None significant	NA	1071660	NA	NA	NA	NA	NA	NA	NA	NA	NA	NA	NA	NA	NA	NA	NA	NA	NA	NA	NA	NA	NA	NA	NA	NA	NA	NA	NA	NA	NA	NA	NA	3
KE011673	Kenya	Female	Adult outpatient	25-34	Contaminants	Negative	NA	None significant	NA	1071673	NA	NA	NA	NA	NA	NA	NA	NA	NA	NA	NA	NA	NA	NA	NA	NA	NA	NA	NA	NA	NA	NA	NA	NA	NA	NA	NA	NA	NA	NA	NA	3
KE011677	Kenya	Female	Adult outpatient	18-24	Contaminants	Negative	NA	None significant	NA	1071677	NA	NA	NA	NA	NA	NA	NA	NA	NA	NA	NA	NA	NA	NA	NA	NA	NA	NA	NA	NA	NA	NA	NA	NA	NA	NA	NA	NA	NA	NA	NA	3
KE011679	Kenya	Female	Adult outpatient	25-34	No growth	Negative	NA	None significant	NA	1071679	NA	NA	NA	NA	NA	NA	NA	NA	NA	NA	NA	NA	NA	NA	NA	NA	NA	NA	NA	NA	NA	NA	NA	NA	NA	NA	NA	NA	NA	NA	NA	3
KE011695	Kenya	Male	Adult outpatient	25-34	Contaminants	Negative	NA	None significant	NA	1091695	NA	NA	NA	NA	NA	NA	NA	NA	NA	NA	NA	NA	NA	NA	NA	NA	NA	NA	NA	NA	NA	NA	NA	NA	NA	NA	NA	NA	NA	NA	NA	5
KE011697	Kenya	Female	Adult outpatient	45-54	Contaminants	Negative	NA	None significant	NA	1091697	NA	NA	NA	NA	NA	NA	NA	NA	NA	NA	NA	NA	NA	NA	NA	NA	NA	NA	NA	NA	NA	NA	NA	NA	NA	NA	NA	NA	NA	NA	NA	5
KE011698	Kenya	Female	Adult outpatient	25-34	No growth	Negative	NA	None significant	NA	1071698	NA	NA	NA	NA	NA	NA	NA	NA	NA	NA	NA	NA	NA	NA	NA	NA	NA	NA	NA	NA	NA	NA	NA	NA	NA	NA	NA	NA	NA	NA	NA	3
KE011700	Kenya	Female	Adult outpatient	25-34	Contaminants	Negative	NA	None significant	NA	1081700	NA	NA	NA	NA	NA	NA	NA	NA	NA	NA	NA	NA	NA	NA	NA	NA	NA	NA	NA	NA	NA	NA	NA	NA	NA	NA	NA	NA	NA	NA	NA	5
KE011702	Kenya	Female	Adult outpatient	25-34	No growth	Negative	NA	None significant	NA	1071702	NA	NA	NA	NA	NA	NA	NA	NA	NA	NA	NA	NA	NA	NA	NA	NA	NA	NA	NA	NA	NA	NA	NA	NA	NA	NA	NA	NA	NA	NA	NA	3
KE011716	Kenya	Female	Adult outpatient	18-24	No growth	Negative	NA	None significant	NA	1071716	NA	NA	NA	NA	NA	NA	NA	NA	NA	NA	NA	NA	NA	NA	NA	NA	NA	NA	NA	NA	NA	NA	NA	NA	NA	NA	NA	NA	NA	NA	NA	3
KE011730	Kenya	Female	Adult outpatient	35-44	Contaminants	Negative	NA	None significant	NA	1071730	NA	NA	NA	NA	NA	NA	NA	NA	NA	NA	NA	NA	NA	NA	NA	NA	NA	NA	NA	NA	NA	NA	NA	NA	NA	NA	NA	NA	NA	NA	NA	3
KE011733	Kenya	Male	Adult outpatient	25-34	No growth	Negative	NA	None significant	NA	1071733	NA	NA	NA	NA	NA	NA	NA	NA	NA	NA	NA	NA	NA	NA	NA	NA	NA	NA	NA	NA	NA	NA	NA	NA	NA	NA	NA	NA	NA	NA	NA	3
KE011741	Kenya	Female	Adult outpatient	25-34	Contaminants	Negative	NA	None significant	NA	1071741	NA	NA	NA	NA	NA	NA	NA	NA	NA	NA	NA	NA	NA	NA	NA	NA	NA	NA	NA	NA	NA	NA	NA	NA	NA	NA	NA	NA	NA	NA	NA	3
KE011747	Kenya	Female	Adult outpatient	35-44	Contaminants	Negative	NA	None significant	NA	1071747	NA	NA	NA	NA	NA	NA	NA	NA	NA	NA	NA	NA	NA	NA	NA	NA	NA	NA	NA	NA	NA	NA	NA	NA	NA	NA	NA	NA	NA	NA	NA	3
KE011771	Kenya	Female	Adult outpatient	25-34	No growth	Negative	NA	None significant	NA	1071771	NA	NA	NA	NA	NA	NA	NA	NA	NA	NA	NA	NA	NA	NA	NA	NA	NA	NA	NA	NA	NA	NA	NA	NA	NA	NA	NA	NA	NA	NA	NA	3
KE011777	Kenya	Female	Adult outpatient	25-34	Contaminants	Negative	NA	None significant	NA	1071777	NA	NA	NA	NA	NA	NA	NA	NA	NA	NA	NA	NA	NA	NA	NA	NA	NA	NA	NA	NA	NA	NA	NA	NA	NA	NA	NA	NA	NA	NA	NA	5
KE011779	Kenya	Female	Adult outpatient	35-44	Contaminants	Negative	NA	None significant	NA	1071779	NA	NA	NA	NA	NA	NA	NA	NA	NA	NA	NA	NA	NA	NA	NA	NA	NA	NA	NA	NA	NA	NA	NA	NA	NA	NA	NA	NA	NA	NA	NA	3
KE011780	Kenya	Male	Adult outpatient	18-24	No growth	Negative	NA	None significant	NA	1071780	NA	NA	NA	NA	NA	NA	NA	NA	NA	NA	NA	NA	NA	NA	NA	NA	NA	NA	NA	NA	NA	NA	NA	NA	NA	NA	NA	NA	NA	NA	NA	3
KE011781	Kenya	Female	Adult outpatient	18-24	Contaminants	Negative	NA	None significant	NA	1071781	NA	NA	NA	NA	NA	NA	NA	NA	NA	NA	NA	NA	NA	NA	NA	NA	NA	NA	NA	NA	NA	NA	NA	NA	NA	NA	NA	NA	NA	NA	NA	3
KE011784	Kenya	Female	Adult outpatient	25-34	Contaminants	Negative	NA	None significant	NA	1071784	NA	NA	NA	NA	NA	NA	NA	NA	NA	NA	NA	NA	NA	NA	NA	NA	NA	NA	NA	NA	NA	NA	NA	NA	NA	NA	NA	NA	NA	NA	NA	3
KE011790	Kenya	Male	Adult outpatient	25-34	Contaminants	Negative	NA	None significant	NA	1071790	NA	NA	NA	NA	NA	NA	NA	NA	NA	NA	NA	NA	NA	NA	NA	NA	NA	NA	NA	NA	NA	NA	NA	NA	NA	NA	NA	NA	NA	NA	NA	3
KE011791	Kenya	Male	Adult outpatient	25-34	No growth	Negative	NA	None significant	NA	1081791	NA	NA	NA	NA	NA	NA	NA	NA	NA	NA	NA	NA	NA	NA	NA	NA	NA	NA	NA	NA	NA	NA	NA	NA	NA	NA	NA	NA	NA	NA	NA	5
KE011811	Kenya	Male	Adult outpatient	25-34	Contaminants	Negative	NA	None significant	NA	1091811	NA	NA	NA	NA	NA	NA	NA	NA	NA	NA	NA	NA	NA	NA	NA	NA	NA	NA	NA	NA	NA	NA	NA	NA	NA	NA	NA	NA	NA	NA	NA	5
KE011866	Kenya	Male	Adult outpatient	25-34	Contaminants	Negative	NA	None significant	NA	1071866	NA	NA	NA	NA	NA	NA	NA	NA	NA	NA	NA	NA	NA	NA	NA	NA	NA	NA	NA	NA	NA	NA	NA	NA	NA	NA	NA	NA	NA	NA	NA	3
KE011896	Kenya	Female	Adult outpatient	25-34	No growth	Negative	NA	None significant	NA	1081896	NA	NA	NA	NA	NA	NA	NA	NA	NA	NA	NA	NA	NA	NA	NA	NA	NA	NA	NA	NA	NA	NA	NA	NA	NA	NA	NA	NA	NA	NA	NA	5
KE011968	Kenya	Female	Adult outpatient	18-24	No growth	Negative	NA	None significant	NA	1071968	NA	NA	NA	NA	NA	NA	NA	NA	NA	NA	NA	NA	NA	NA	NA	NA	NA	NA	NA	NA	NA	NA	NA	NA	NA	NA	NA	NA	NA	NA	NA	3
KE011975	Kenya	Female	Adult outpatient	25-34	Contaminants	Negative	NA	None significant	NA	1071975	NA	NA	NA	NA	NA	NA	NA	NA	NA	NA	NA	NA	NA	NA	NA	NA	NA	NA	NA	NA	NA	NA	NA	NA	NA	NA	NA	NA	NA	NA	NA	3
KE011981	Kenya	Female	Adult outpatient	18-24	No growth	Negative	NA	None significant	NA	1091981	NA	NA	NA	NA	NA	NA	NA	NA	NA	NA	NA	NA	NA	NA	NA	NA	NA	NA	NA	NA	NA	NA	NA	NA	NA	NA	NA	NA	NA	NA	NA	5
KE011983	Kenya	Male	Adult outpatient	25-34	No growth	Negative	NA	None significant	NA	1071983	NA	NA	NA	NA	NA	NA	NA	NA	NA	NA	NA	NA	NA	NA	NA	NA	NA	NA	NA	NA	NA	NA	NA	NA	NA	NA	NA	NA	NA	NA	NA	3
KE011985	Kenya	Female	Adult outpatient	18-24	Contaminants	Negative	NA	None significant	NA	1071985	NA	NA	NA	NA	NA	NA	NA	NA	NA	NA	NA	NA	NA	NA	NA	NA	NA	NA	NA	NA	NA	NA	NA	NA	NA	NA	NA	NA	NA	NA	NA	3
KE011987	Kenya	Female	Adult outpatient	25-34	Contaminants	Negative	NA	None significant	NA	1071987	NA	NA	NA	NA	NA	NA	NA	NA	NA	NA	NA	NA	NA	NA	NA	NA	NA	NA	NA	NA	NA	NA	NA	NA	NA	NA	NA	NA	NA	NA	NA	3
KE011992	Kenya	Male	Adult outpatient	35-44	Contaminants	Negative	NA	None significant	NA	1071992	NA	NA	NA	NA	NA	NA	NA	NA	NA	NA	NA	NA	NA	NA	NA	NA	NA	NA	NA	NA	NA	NA	NA	NA	NA	NA	NA	NA	NA	NA	NA	3
KE011999	Kenya	Male	Adult outpatient	25-34	No growth	Negative	NA	None significant	NA	1071999	NA	NA	NA	NA	NA	NA	NA	NA	NA	NA	NA	NA	NA	NA	NA	NA	NA	NA	NA	NA	NA	NA	NA	NA	NA	NA	NA	NA	NA	NA	NA	3
KE012007	Kenya	Male	Adult outpatient	25-34	No growth	Negative	NA	None significant	NA	1072007	NA	NA	NA	NA	NA	NA	NA	NA	NA	NA	NA	NA	NA	NA	NA	NA	NA	NA	NA	NA	NA	NA	NA	NA	NA	NA	NA	NA	NA	NA	NA	3
KE012080	Kenya	Male	Adult outpatient	35-44	No growth	Negative	NA	None significant	NA	1072080	NA	NA	NA	NA	NA	NA	NA	NA	NA	NA	NA	NA	NA	NA	NA	NA	NA	NA	NA	NA	NA	NA	NA	NA	NA	NA	NA	NA	NA	NA	NA	3
KE012091	Kenya	Female	Adult outpatient	18-24	Contaminants	Negative	NA	None significant	NA	1072091	NA	NA	NA	NA	NA	NA	NA	NA	NA	NA	NA	NA	NA	NA	NA	NA	NA	NA	NA	NA	NA	NA	NA	NA	NA	NA	NA	NA	NA	NA	NA	3
KE012116	Kenya	Female	Adult outpatient	35-44	Contaminants	Negative	NA	None significant	NA	1072116	NA	NA	NA	NA	NA	NA	NA	NA	NA	NA	NA	NA	NA	NA	NA	NA	NA	NA	NA	NA	NA	NA	NA	NA	NA	NA	NA	NA	NA	NA	NA	3
KE012148	Kenya	Female	Adult outpatient	35-44	No growth	Negative	NA	None significant	NA	1072148	NA	NA	NA	NA	NA	NA	NA	NA	NA	NA	NA	NA	NA	NA	NA	NA	NA	NA	NA	NA	NA	NA	NA	NA	NA	NA	NA	NA	NA	NA	NA	3
KE012149	Kenya	Female	Adult outpatient	25-34	Contaminants	Negative	NA	None significant	NA	1072149	NA	NA	NA	NA	NA	NA	NA	NA	NA	NA	NA	NA	NA	NA	NA	NA	NA	NA	NA	NA	NA	NA	NA	NA	NA	NA	NA	NA	NA	NA	NA	3
KE012160	Kenya	Female	Adult outpatient	25-34	No growth	Negative	NA	None significant	NA	1072160	NA	NA	NA	NA	NA	NA	NA	NA	NA	NA	NA	NA	NA	NA	NA	NA	NA	NA	NA	NA	NA	NA	NA	NA	NA	NA	NA	NA	NA	NA	NA	3
KE012166	Kenya	Female	Adult outpatient	18-24	No growth	Negative	NA	None significant	NA	1072166	NA	NA	NA	NA	NA	NA	NA	NA	NA	NA	NA	NA	NA	NA	NA	NA	NA	NA	NA	NA	NA	NA	NA	NA	NA	NA	NA	NA	NA	NA	NA	3
KE012169	Kenya	Female	Adult outpatient	18-24	No growth	Negative	NA	None significant	NA	1072169	NA	NA	NA	NA	NA	NA	NA	NA	NA	NA	NA	NA	NA	NA	NA	NA	NA	NA	NA	NA	NA	NA	NA	NA	NA	NA	NA	NA	NA	NA	NA	3
KE012172	Kenya	Male	Adult outpatient	25-34	No growth	Negative	NA	None significant	NA	1072172	NA	NA	NA	NA	NA	NA	NA	NA	NA	NA	NA	NA	NA	NA	NA	NA	NA	NA	NA	NA	NA	NA	NA	NA	NA	NA	NA	NA	NA	NA	NA	3
KE012184	Kenya	Female	Adult outpatient	<18	Contaminants	Negative	NA	None significant	NA	1072184	NA	NA	NA	NA	NA	NA	NA	NA	NA	NA	NA	NA	NA	NA	NA	NA	NA	NA	NA	NA	NA	NA	NA	NA	NA	NA	NA	NA	NA	NA	NA	3
KE012214	Kenya	Male	Adult outpatient	35-44	No growth	Negative	NA	None significant	NA	1072214	NA	NA	NA	NA	NA	NA	NA	NA	NA	NA	NA	NA	NA	NA	NA	NA	NA	NA	NA	NA	NA	NA	NA	NA	NA	NA	NA	NA	NA	NA	NA	3
KE012216	Kenya	Female	Adult outpatient	18-24	No growth	Negative	NA	None significant	NA	1072216	NA	NA	NA	NA	NA	NA	NA	NA	NA	NA	NA	NA	NA	NA	NA	NA	NA	NA	NA	NA	NA	NA	NA	NA	NA	NA	NA	NA	NA	NA	NA	3
KE012240	Kenya	Female	Adult outpatient	25-34	Contaminants	Negative	NA	None significant	NA	1082240	NA	NA	NA	NA	NA	NA	NA	NA	NA	NA	NA	NA	NA	NA	NA	NA	NA	NA	NA	NA	NA	NA	NA	NA	NA	NA	NA	NA	NA	NA	NA	5
KE012246	Kenya	Female	Adult outpatient	25-34	Contaminants	Negative	NA	None significant	NA	1072246	NA	NA	NA	NA	NA	NA	NA	NA	NA	NA	NA	NA	NA	NA	NA	NA	NA	NA	NA	NA	NA	NA	NA	NA	NA	NA	NA	NA	NA	NA	NA	3
KE012247	Kenya	Male	Adult outpatient	18-24	Contaminants	Negative	NA	None significant	NA	1072247	NA	NA	NA	NA	NA	NA	NA	NA	NA	NA	NA	NA	NA	NA	NA	NA	NA	NA	NA	NA	NA	NA	NA	NA	NA	NA	NA	NA	NA	NA	NA	3
KE012264	Kenya	Female	Adult outpatient	25-34	Contaminants	Negative	NA	None significant	NA	1072264	NA	NA	NA	NA	NA	NA	NA	NA	NA	NA	NA	NA	NA	NA	NA	NA	NA	NA	NA	NA	NA	NA	NA	NA	NA	NA	NA	NA	NA	NA	NA	3
KE012265	Kenya	Female	Adult outpatient	18-24	Contaminants	Negative	NA	None significant	NA	1072265	NA	NA	NA	NA	NA	NA	NA	NA	NA	NA	NA	NA	NA	NA	NA	NA	NA	NA	NA	NA	NA	NA	NA	NA	NA	NA	NA	NA	NA	NA	NA	3
KE012270	Kenya	Male	Adult outpatient	25-34	No growth	Negative	NA	None significant	NA	1072270	NA	NA	NA	NA	NA	NA	NA	NA	NA	NA	NA	NA	NA	NA	NA	NA	NA	NA	NA	NA	NA	NA	NA	NA	NA	NA	NA	NA	NA	NA	NA	3
KE012271	Kenya	Female	Adult outpatient	18-24	Contaminants	Negative	NA	None significant	NA	1072271	NA	NA	NA	NA	NA	NA	NA	NA	NA	NA	NA	NA	NA	NA	NA	NA	NA	NA	NA	NA	NA	NA	NA	NA	NA	NA	NA	NA	NA	NA	NA	3
KE012276	Kenya	Female	Adult outpatient	25-34	Contaminants	Negative	NA	None significant	NA	1072276	NA	NA	NA	NA	NA	NA	NA	NA	NA	NA	NA	NA	NA	NA	NA	NA	NA	NA	NA	NA	NA	NA	NA	NA	NA	NA	NA	NA	NA	NA	NA	3
KE012277	Kenya	Male	Adult outpatient	<18	No growth	Negative	NA	None significant	NA	1072277	NA	NA	NA	NA	NA	NA	NA	NA	NA	NA	NA	NA	NA	NA	NA	NA	NA	NA	NA	NA	NA	NA	NA	NA	NA	NA	NA	NA	NA	NA	NA	3
KE012333	Kenya	Female	Adult outpatient	18-24	No growth	Negative	NA	None significant	NA	1072333	NA	NA	NA	NA	NA	NA	NA	NA	NA	NA	NA	NA	NA	NA	NA	NA	NA	NA	NA	NA	NA	NA	NA	NA	NA	NA	NA	NA	NA	NA	NA	5
KE012570	Kenya	Female	Adult outpatient	25-34	No growth	Negative	NA	None significant	NA	1092570	NA	NA	NA	NA	NA	NA	NA	NA	NA	NA	NA	NA	NA	NA	NA	NA	NA	NA	NA	NA	NA	NA	NA	NA	NA	NA	NA	NA	NA	NA	NA	5
KE012828	Kenya	Female	Adult outpatient	18-24	Contaminants	Negative	NA	None significant	NA	1072828	NA	NA	NA	NA	NA	NA	NA	NA	NA	NA	NA	NA	NA	NA	NA	NA	NA	NA	NA	NA	NA	NA	NA	NA	NA	NA	NA	NA	NA	NA	NA	5
KE012835	Kenya	Male	Adult outpatient	45-54	Contaminants	Negative	NA	None significant	NA	1022835	NA	NA	NA	NA	NA	NA	NA	NA	NA	NA	NA	NA	NA	NA	NA	NA	NA	NA	NA	NA	NA	NA	NA	NA	NA	NA	NA	NA	NA	NA	NA	5
KE012836	Kenya	Male	Adult outpatient	25-34	Contaminants	Negative	NA	None significant	NA	1022836	NA	NA	NA	NA	NA	NA	NA	NA	NA	NA	NA	NA	NA	NA	NA	NA	NA	NA	NA	NA	NA	NA	NA	NA	NA	NA	NA	NA	NA	NA	NA	5
KE012839	Kenya	Male	Adult outpatient	25-34	Contaminants	Negative	NA	None significant	NA	1022839	NA	NA	NA	NA	NA	NA	NA	NA	NA	NA	NA	NA	NA	NA	NA	NA	NA	NA	NA	NA	NA	NA	NA	NA	NA	NA	NA	NA	NA	NA	NA	5
KE012840	Kenya	Male	Adult outpatient	25-34	Contaminants	Negative	NA	None significant	NA	1022840	NA	NA	NA	NA	NA	NA	NA	NA	NA	NA	NA	NA	NA	NA	NA	NA	NA	NA	NA	NA	NA	NA	NA	NA	NA	NA	NA	NA	NA	NA	NA	5
KE012842	Kenya	Male	Adult outpatient	35-44	No growth	Negative	NA	None significant	NA	1022842	NA	NA	NA	NA	NA	NA	NA	NA	NA	NA	NA	NA	NA	NA	NA	NA	NA	NA	NA	NA	NA	NA	NA	NA	NA	NA	NA	NA	NA	NA	NA	5
KE012843	Kenya	Female	Adult outpatient	45-54	Contaminants	Negative	NA	None significant	NA	1022843	NA	NA	NA	NA	NA	NA	NA	NA	NA	NA	NA	NA	NA	NA	NA	NA	NA	NA	NA	NA	NA	NA	NA	NA	NA	NA	NA	NA	NA	NA	NA	5
KE012844	Kenya	Female	Adult outpatient	18-24	Contaminants	Negative	NA	None significant	NA	1022844	NA	NA	NA	NA	NA	NA	NA	NA	NA	NA	NA	NA	NA	NA	NA	NA	NA	NA	NA	NA	NA	NA	NA	NA	NA	NA	NA	NA	NA	NA	NA	5
KE012846	Kenya	Female	Adult outpatient	75 and more	Contaminants	Negative	NA	None significant	NA	1022846	NA	NA	NA	NA	NA	NA	NA	NA	NA	NA	NA	NA	NA	NA	NA	NA	NA	NA	NA	NA	NA	NA	NA	NA	NA	NA	NA	NA	NA	NA	NA	5
KE012847	Kenya	Female	Adult outpatient	45-54	No growth	Negative	NA	None significant	NA	1022847	NA	NA	NA	NA	NA	NA	NA	NA	NA	NA	NA	NA	NA	NA	NA	NA	NA	NA	NA	NA	NA	NA	NA	NA	NA	NA	NA	NA	NA	NA	NA	5
KE012848	Kenya	Male	Adult outpatient	55-64	No growth	Negative	NA	None significant	NA	1022848	NA	NA	NA	NA	NA	NA	NA	NA	NA	NA	NA	NA	NA	NA	NA	NA	NA	NA	NA	NA	NA	NA	NA	NA	NA	NA	NA	NA	NA	NA	NA	5
KE012852	Kenya	Female	Adult outpatient	25-34	No growth	Negative	NA	None significant	NA	1022852	NA	NA	NA	NA	NA	NA	NA	NA	NA	NA	NA	NA	NA	NA	NA	NA	NA	NA	NA	NA	NA	NA	NA	NA	NA	NA	NA	NA	NA	NA	NA	5
KE012854	Kenya	Male	Adult outpatient	25-34	No growth	Negative	NA	None significant	NA	1022854	NA	NA	NA	NA	NA	NA	NA	NA	NA	NA	NA	NA	NA	NA	NA	NA	NA	NA	NA	NA	NA	NA	NA	NA	NA	NA	NA	NA	NA	NA	NA	5
KE012857	Kenya	Female	Adult outpatient	25-34	No growth	Negative	NA	None significant	NA	1022857	NA	NA	NA	NA	NA	NA	NA	NA	NA	NA	NA	NA	NA	NA	NA	NA	NA	NA	NA	NA	NA	NA	NA	NA	NA	NA	NA	NA	NA	NA	NA	5
KE012860	Kenya	Female	Adult outpatient	25-34	Contaminants	Negative	NA	None significant	NA	1022860	NA	NA	NA	NA	NA	NA	NA	NA	NA	NA	NA	NA	NA	NA	NA	NA	NA	NA	NA	NA	NA	NA	NA	NA	NA	NA	NA	NA	NA	NA	NA	5
KE012876	Kenya	Female	Adult outpatient	25-34	No growth	Negative	NA	None significant	NA	1032876	NA	NA	NA	NA	NA	NA	NA	NA	NA	NA	NA	NA	NA	NA	NA	NA	NA	NA	NA	NA	NA	NA	NA	NA	NA	NA	NA	NA	NA	NA	NA	5
KE012884	Kenya	Female	Adult outpatient	25-34	Contaminants	Negative	NA	None significant	NA	1022884	NA	NA	NA	NA	NA	NA	NA	NA	NA	NA	NA	NA	NA	NA	NA	NA	NA	NA	NA	NA	NA	NA	NA	NA	NA	NA	NA	NA	NA	NA	NA	5
KE012888	Kenya	Male	Adult outpatient	35-44	No growth	Negative	NA	None significant	NA	1022888	NA	NA	NA	NA	NA	NA	NA	NA	NA	NA	NA	NA	NA	NA	NA	NA	NA	NA	NA	NA	NA	NA	NA	NA	NA	NA	NA	NA	NA	NA	NA	5
KE012894	Kenya	Male	Adult outpatient	35-44	No growth	Negative	NA	None significant	NA	1022894	NA	NA	NA	NA	NA	NA	NA	NA	NA	NA	NA	NA	NA	NA	NA	NA	NA	NA	NA	NA	NA	NA	NA	NA	NA	NA	NA	NA	NA	NA	NA	5
KE012895	Kenya	Female	Adult outpatient	35-44	No growth	Negative	NA	None significant	NA	1022895	NA	NA	NA	NA	NA	NA	NA	NA	NA	NA	NA	NA	NA	NA	NA	NA	NA	NA	NA	NA	NA	NA	NA	NA	NA	NA	NA	NA	NA	NA	NA	5
KE012899	Kenya	Female	Adult outpatient	35-44	Contaminants	Negative	NA	None significant	NA	1022899	NA	NA	NA	NA	NA	NA	NA	NA	NA	NA	NA	NA	NA	NA	NA	NA	NA	NA	NA	NA	NA	NA	NA	NA	NA	NA	NA	NA	NA	NA	NA	5
KE012900	Kenya	Female	Adult outpatient	25-34	Contaminants	Negative	NA	None significant	NA	1022900	NA	NA	NA	NA	NA	NA	NA	NA	NA	NA	NA	NA	NA	NA	NA	NA	NA	NA	NA	NA	NA	NA	NA	NA	NA	NA	NA	NA	NA	NA	NA	5
KE012902	Kenya	Male	Adult outpatient	25-34	Contaminants	Negative	NA	None significant	NA	1022902	NA	NA	NA	NA	NA	NA	NA	NA	NA	NA	NA	NA	NA	NA	NA	NA	NA	NA	NA	NA	NA	NA	NA	NA	NA	NA	NA	NA	NA	NA	NA	5
KE012903	Kenya	Male	Adult outpatient	25-34	No growth	Negative	NA	None significant	NA	1022903	NA	NA	NA	NA	NA	NA	NA	NA	NA	NA	NA	NA	NA	NA	NA	NA	NA	NA	NA	NA	NA	NA	NA	NA	NA	NA	NA	NA	NA	NA	NA	5
KE012905	Kenya	Female	Adult outpatient	25-34	Contaminants	Negative	NA	None significant	NA	1022905	NA	NA	NA	NA	NA	NA	NA	NA	NA	NA	NA	NA	NA	NA	NA	NA	NA	NA	NA	NA	NA	NA	NA	NA	NA	NA	NA	NA	NA	NA	NA	5
KE012925	Kenya	Male	Child outpatient	<18	No growth	Negative	NA	None significant	NA	1022925	NA	NA	NA	NA	NA	NA	NA	NA	NA	NA	NA	NA	NA	NA	NA	NA	NA	NA	NA	NA	NA	NA	NA	NA	NA	NA	NA	NA	NA	NA	NA	5
KE012929	Kenya	Male	Child outpatient	<18	No growth	Negative	NA	None significant	NA	1022929	NA	NA	NA	NA	NA	NA	NA	NA	NA	NA	NA	NA	NA	NA	NA	NA	NA	NA	NA	NA	NA	NA	NA	NA	NA	NA	NA	NA	NA	NA	NA	5
KE012934	Kenya	Female	Child outpatient	<18	Contaminants	Negative	NA	None significant	NA	1022934	NA	NA	NA	NA	NA	NA	NA	NA	NA	NA	NA	NA	NA	NA	NA	NA	NA	NA	NA	NA	NA	NA	NA	NA	NA	NA	NA	NA	NA	NA	NA	5
KE012935	Kenya	Female	Child outpatient	<18	No growth	Negative	NA	None significant	NA	1022935	NA	NA	NA	NA	NA	NA	NA	NA	NA	NA	NA	NA	NA	NA	NA	NA	NA	NA	NA	NA	NA	NA	NA	NA	NA	NA	NA	NA	NA	NA	NA	5
KE012937	Kenya	Female	Adult outpatient	65-74	No growth	Negative	NA	None significant	NA	1032937	NA	NA	NA	NA	NA	NA	NA	NA	NA	NA	NA	NA	NA	NA	NA	NA	NA	NA	NA	NA	NA	NA	NA	NA	NA	NA	NA	NA	NA	NA	NA	5
KE012938	Kenya	Female	Adult inpatient	35-44	No growth	Negative	NA	None significant	NA	1032938	NA	NA	NA	NA	NA	NA	NA	NA	NA	NA	NA	NA	NA	NA	NA	NA	NA	NA	NA	NA	NA	NA	NA	NA	NA	NA	NA	NA	NA	NA	NA	5
KE012939	Kenya	Female	Adult outpatient	35-44	No growth	Negative	NA	None significant	NA	1032939	NA	NA	NA	NA	NA	NA	NA	NA	NA	NA	NA	NA	NA	NA	NA	NA	NA	NA	NA	NA	NA	NA	NA	NA	NA	NA	NA	NA	NA	NA	NA	5
KE012951	Kenya	Female	Adult outpatient	25-34	No growth	Negative	NA	None significant	NA	1032951	NA	NA	NA	NA	NA	NA	NA	NA	NA	NA	NA	NA	NA	NA	NA	NA	NA	NA	NA	NA	NA	NA	NA	NA	NA	NA	NA	NA	NA	NA	NA	5
KE012960	Kenya	Male	Adult outpatient	18-24	No growth	Negative	NA	None significant	NA	1032960	NA	NA	NA	NA	NA	NA	NA	NA	NA	NA	NA	NA	NA	NA	NA	NA	NA	NA	NA	NA	NA	NA	NA	NA	NA	NA	NA	NA	NA	NA	NA	5
KE012972	Kenya	Male	Adult outpatient	45-54	No growth	Negative	NA	None significant	NA	1032972	NA	NA	NA	NA	NA	NA	NA	NA	NA	NA	NA	NA	NA	NA	NA	NA	NA	NA	NA	NA	NA	NA	NA	NA	NA	NA	NA	NA	NA	NA	NA	5
KE012979	Kenya	Female	Adult outpatient	25-34	No growth	Negative	NA	None significant	NA	1032979	NA	NA	NA	NA	NA	NA	NA	NA	NA	NA	NA	NA	NA	NA	NA	NA	NA	NA	NA	NA	NA	NA	NA	NA	NA	NA	NA	NA	NA	NA	NA	5
KE012986	Kenya	Male	Adult inpatient	25-34	No growth	Negative	NA	None significant	NA	1032986	NA	NA	NA	NA	NA	NA	NA	NA	NA	NA	NA	NA	NA	NA	NA	NA	NA	NA	NA	NA	NA	NA	NA	NA	NA	NA	NA	NA	NA	NA	NA	5
KE012989	Kenya	Male	Adult outpatient	45-54	No growth	Negative	NA	None significant	NA	1032989	NA	NA	NA	NA	NA	NA	NA	NA	NA	NA	NA	NA	NA	NA	NA	NA	NA	NA	NA	NA	NA	NA	NA	NA	NA	NA	NA	NA	NA	NA	NA	5
KE012998	Kenya	Female	Adult outpatient	25-34	No growth	Negative	NA	None significant	NA	1032998	NA	NA	NA	NA	NA	NA	NA	NA	NA	NA	NA	NA	NA	NA	NA	NA	NA	NA	NA	NA	NA	NA	NA	NA	NA	NA	NA	NA	NA	NA	NA	5
KE013001	Kenya	Female	Adult outpatient	35-44	No growth	Negative	NA	None significant	NA	1033001	NA	NA	NA	NA	NA	NA	NA	NA	NA	NA	NA	NA	NA	NA	NA	NA	NA	NA	NA	NA	NA	NA	NA	NA	NA	NA	NA	NA	NA	NA	NA	5
KE013004	Kenya	Female	Adult outpatient	25-34	No growth	Negative	NA	None significant	NA	1033004	NA	NA	NA	NA	NA	NA	NA	NA	NA	NA	NA	NA	NA	NA	NA	NA	NA	NA	NA	NA	NA	NA	NA	NA	NA	NA	NA	NA	NA	NA	NA	5
KE013007	Kenya	Female	Adult outpatient	25-34	No growth	Negative	NA	None significant	NA	1033007	NA	NA	NA	NA	NA	NA	NA	NA	NA	NA	NA	NA	NA	NA	NA	NA	NA	NA	NA	NA	NA	NA	NA	NA	NA	NA	NA	NA	NA	NA	NA	5
KE013009	Kenya	Female	Adult outpatient	25-34	Contaminants	Negative	NA	None significant	NA	1033009	NA	NA	NA	NA	NA	NA	NA	NA	NA	NA	NA	NA	NA	NA	NA	NA	NA	NA	NA	NA	NA	NA	NA	NA	NA	NA	NA	NA	NA	NA	NA	5
KE013011	Kenya	Female	Adult outpatient	18-24	No growth	Negative	NA	None significant	NA	1033011	NA	NA	NA	NA	NA	NA	NA	NA	NA	NA	NA	NA	NA	NA	NA	NA	NA	NA	NA	NA	NA	NA	NA	NA	NA	NA	NA	NA	NA	NA	NA	4
KE013013	Kenya	Male	Adult outpatient	25-34	No growth	Negative	NA	None significant	NA	1033013	NA	NA	NA	NA	NA	NA	NA	NA	NA	NA	NA	NA	NA	NA	NA	NA	NA	NA	NA	NA	NA	NA	NA	NA	NA	NA	NA	NA	NA	NA	NA	5
KE013015	Kenya	Female	Adult outpatient	45-54	No growth	Negative	NA	None significant	NA	1033015	NA	NA	NA	NA	NA	NA	NA	NA	NA	NA	NA	NA	NA	NA	NA	NA	NA	NA	NA	NA	NA	NA	NA	NA	NA	NA	NA	NA	NA	NA	NA	5
KE013016	Kenya	Female	Adult outpatient	55-64	No growth	Negative	NA	None significant	NA	1033016	NA	NA	NA	NA	NA	NA	NA	NA	NA	NA	NA	NA	NA	NA	NA	NA	NA	NA	NA	NA	NA	NA	NA	NA	NA	NA	NA	NA	NA	NA	NA	5
KE013022	Kenya	Female	Adult outpatient	35-44	No growth	Negative	NA	None significant	NA	1033022	NA	NA	NA	NA	NA	NA	NA	NA	NA	NA	NA	NA	NA	NA	NA	NA	NA	NA	NA	NA	NA	NA	NA	NA	NA	NA	NA	NA	NA	NA	NA	5
KE013023	Kenya	Female	Adult outpatient	35-44	Contaminants	Negative	NA	None significant	NA	1033023	NA	NA	NA	NA	NA	NA	NA	NA	NA	NA	NA	NA	NA	NA	NA	NA	NA	NA	NA	NA	NA	NA	NA	NA	NA	NA	NA	NA	NA	NA	NA	5
KE013024	Kenya	Female	Adult outpatient	25-34	No growth	Negative	NA	None significant	NA	1033024	NA	NA	NA	NA	NA	NA	NA	NA	NA	NA	NA	NA	NA	NA	NA	NA	NA	NA	NA	NA	NA	NA	NA	NA	NA	NA	NA	NA	NA	NA	NA	5
KE013031	Kenya	Male	Adult outpatient	25-34	No growth	Negative	NA	None significant	NA	1033031	NA	NA	NA	NA	NA	NA	NA	NA	NA	NA	NA	NA	NA	NA	NA	NA	NA	NA	NA	NA	NA	NA	NA	NA	NA	NA	NA	NA	NA	NA	NA	5
KE013036	Kenya	Female	Adult outpatient	18-24	Contaminants	Negative	NA	None significant	NA	1033036	NA	NA	NA	NA	NA	NA	NA	NA	NA	NA	NA	NA	NA	NA	NA	NA	NA	NA	NA	NA	NA	NA	NA	NA	NA	NA	NA	NA	NA	NA	NA	5
KE013037	Kenya	Male	Adult outpatient	45-54	Contaminants	Negative	NA	None significant	NA	1033037	NA	NA	NA	NA	NA	NA	NA	NA	NA	NA	NA	NA	NA	NA	NA	NA	NA	NA	NA	NA	NA	NA	NA	NA	NA	NA	NA	NA	NA	NA	NA	5
KE013038	Kenya	Female	Adult outpatient	25-34	No growth	Negative	NA	None significant	NA	1033038	NA	NA	NA	NA	NA	NA	NA	NA	NA	NA	NA	NA	NA	NA	NA	NA	NA	NA	NA	NA	NA	NA	NA	NA	NA	NA	NA	NA	NA	NA	NA	5
KE013040	Kenya	Female	Adult outpatient	25-34	Contaminants	Negative	NA	None significant	NA	1033040	NA	NA	NA	NA	NA	NA	NA	NA	NA	NA	NA	NA	NA	NA	NA	NA	NA	NA	NA	NA	NA	NA	NA	NA	NA	NA	NA	NA	NA	NA	NA	5
KE013042	Kenya	Male	Adult inpatient	25-34	No growth	Negative	NA	None significant	NA	1033042	NA	NA	NA	NA	NA	NA	NA	NA	NA	NA	NA	NA	NA	NA	NA	NA	NA	NA	NA	NA	NA	NA	NA	NA	NA	NA	NA	NA	NA	NA	NA	5
KE013043	Kenya	Male	Adult outpatient	18-24	Contaminants	Negative	NA	None significant	NA	1033043	NA	NA	NA	NA	NA	NA	NA	NA	NA	NA	NA	NA	NA	NA	NA	NA	NA	NA	NA	NA	NA	NA	NA	NA	NA	NA	NA	NA	NA	NA	NA	5
KE013047	Kenya	Male	Adult outpatient	25-34	Contaminants	Negative	NA	None significant	NA	1033047	NA	NA	NA	NA	NA	NA	NA	NA	NA	NA	NA	NA	NA	NA	NA	NA	NA	NA	NA	NA	NA	NA	NA	NA	NA	NA	NA	NA	NA	NA	NA	5
KE013051	Kenya	Female	Adult outpatient	35-44	Contaminants	Negative	NA	None significant	NA	1033051	NA	NA	NA	NA	NA	NA	NA	NA	NA	NA	NA	NA	NA	NA	NA	NA	NA	NA	NA	NA	NA	NA	NA	NA	NA	NA	NA	NA	NA	NA	NA	5
KE013054	Kenya	Male	Adult outpatient	45-54	Contaminants	Negative	NA	None significant	NA	1033054	NA	NA	NA	NA	NA	NA	NA	NA	NA	NA	NA	NA	NA	NA	NA	NA	NA	NA	NA	NA	NA	NA	NA	NA	NA	NA	NA	NA	NA	NA	NA	5
KE013056	Kenya	Female	Adult outpatient	35-44	No growth	Negative	NA	None significant	NA	1033056	NA	NA	NA	NA	NA	NA	NA	NA	NA	NA	NA	NA	NA	NA	NA	NA	NA	NA	NA	NA	NA	NA	NA	NA	NA	NA	NA	NA	NA	NA	NA	5
KE013058	Kenya	Female	Adult outpatient	45-54	Contaminants	Negative	NA	None significant	NA	1033058	NA	NA	NA	NA	NA	NA	NA	NA	NA	NA	NA	NA	NA	NA	NA	NA	NA	NA	NA	NA	NA	NA	NA	NA	NA	NA	NA	NA	NA	NA	NA	5
KE013059	Kenya	Male	Adult outpatient	25-34	No growth	Negative	NA	None significant	NA	1033059	NA	NA	NA	NA	NA	NA	NA	NA	NA	NA	NA	NA	NA	NA	NA	NA	NA	NA	NA	NA	NA	NA	NA	NA	NA	NA	NA	NA	NA	NA	NA	5
KE013060	Kenya	Male	Adult outpatient	55-64	No growth	Negative	NA	None significant	NA	1033060	NA	NA	NA	NA	NA	NA	NA	NA	NA	NA	NA	NA	NA	NA	NA	NA	NA	NA	NA	NA	NA	NA	NA	NA	NA	NA	NA	NA	NA	NA	NA	5
KE013067	Kenya	Female	Adult outpatient	45-54	Contaminants	Negative	NA	None significant	NA	1033067	NA	NA	NA	NA	NA	NA	NA	NA	NA	NA	NA	NA	NA	NA	NA	NA	NA	NA	NA	NA	NA	NA	NA	NA	NA	NA	NA	NA	NA	NA	NA	5
KE013071	Kenya	Male	Adult outpatient	18-24	No growth	Negative	NA	None significant	NA	1033071	NA	NA	NA	NA	NA	NA	NA	NA	NA	NA	NA	NA	NA	NA	NA	NA	NA	NA	NA	NA	NA	NA	NA	NA	NA	NA	NA	NA	NA	NA	NA	5
KE013072	Kenya	Female	Adult outpatient	18-24	No growth	Negative	NA	None significant	NA	1033072	NA	NA	NA	NA	NA	NA	NA	NA	NA	NA	NA	NA	NA	NA	NA	NA	NA	NA	NA	NA	NA	NA	NA	NA	NA	NA	NA	NA	NA	NA	NA	5
KE013073	Kenya	Male	Adult outpatient	45-54	No growth	Negative	NA	None significant	NA	1033073	NA	NA	NA	NA	NA	NA	NA	NA	NA	NA	NA	NA	NA	NA	NA	NA	NA	NA	NA	NA	NA	NA	NA	NA	NA	NA	NA	NA	NA	NA	NA	5
KE013076	Kenya	Male	Adult outpatient	75 and more	No growth	Negative	NA	None significant	NA	1033076	NA	NA	NA	NA	NA	NA	NA	NA	NA	NA	NA	NA	NA	NA	NA	NA	NA	NA	NA	NA	NA	NA	NA	NA	NA	NA	NA	NA	NA	NA	NA	5
KE013077	Kenya	Female	Adult outpatient	25-34	No growth	Negative	NA	None significant	NA	1033077	NA	NA	NA	NA	NA	NA	NA	NA	NA	NA	NA	NA	NA	NA	NA	NA	NA	NA	NA	NA	NA	NA	NA	NA	NA	NA	NA	NA	NA	NA	NA	5
KE013078	Kenya	Female	Adult outpatient	25-34	No growth	Negative	NA	None significant	NA	1033078	NA	NA	NA	NA	NA	NA	NA	NA	NA	NA	NA	NA	NA	NA	NA	NA	NA	NA	NA	NA	NA	NA	NA	NA	NA	NA	NA	NA	NA	NA	NA	5
KE013080	Kenya	Female	Adult outpatient	25-34	No growth	Negative	NA	None significant	NA	1033080	NA	NA	NA	NA	NA	NA	NA	NA	NA	NA	NA	NA	NA	NA	NA	NA	NA	NA	NA	NA	NA	NA	NA	NA	NA	NA	NA	NA	NA	NA	NA	5
KE013082	Kenya	Male	Adult outpatient	65-74	No growth	Negative	NA	None significant	NA	1033082	NA	NA	NA	NA	NA	NA	NA	NA	NA	NA	NA	NA	NA	NA	NA	NA	NA	NA	NA	NA	NA	NA	NA	NA	NA	NA	NA	NA	NA	NA	NA	5
KE013083	Kenya	Female	Adult outpatient	25-34	No growth	Negative	NA	None significant	NA	1033083	NA	NA	NA	NA	NA	NA	NA	NA	NA	NA	NA	NA	NA	NA	NA	NA	NA	NA	NA	NA	NA	NA	NA	NA	NA	NA	NA	NA	NA	NA	NA	5
KE013085	Kenya	Female	Adult outpatient	35-44	No growth	Negative	NA	None significant	NA	1033085	NA	NA	NA	NA	NA	NA	NA	NA	NA	NA	NA	NA	NA	NA	NA	NA	NA	NA	NA	NA	NA	NA	NA	NA	NA	NA	NA	NA	NA	NA	NA	5
KE013086	Kenya	Female	Adult outpatient	18-24	No growth	Negative	NA	None significant	NA	1033086	NA	NA	NA	NA	NA	NA	NA	NA	NA	NA	NA	NA	NA	NA	NA	NA	NA	NA	NA	NA	NA	NA	NA	NA	NA	NA	NA	NA	NA	NA	NA	5
KE013087	Kenya	Male	Adult inpatient	75 and more	No growth	Negative	NA	None significant	NA	1033087	NA	NA	NA	NA	NA	NA	NA	NA	NA	NA	NA	NA	NA	NA	NA	NA	NA	NA	NA	NA	NA	NA	NA	NA	NA	NA	NA	NA	NA	NA	NA	5
KE013089	Kenya	Male	Adult outpatient	55-64	No growth	Negative	NA	None significant	NA	1033089	NA	NA	NA	NA	NA	NA	NA	NA	NA	NA	NA	NA	NA	NA	NA	NA	NA	NA	NA	NA	NA	NA	NA	NA	NA	NA	NA	NA	NA	NA	NA	5
KE013090	Kenya	Female	Adult outpatient	25-34	No growth	Negative	NA	None significant	NA	1033090	NA	NA	NA	NA	NA	NA	NA	NA	NA	NA	NA	NA	NA	NA	NA	NA	NA	NA	NA	NA	NA	NA	NA	NA	NA	NA	NA	NA	NA	NA	NA	5
KE013093	Kenya	Male	Adult outpatient	18-24	Contaminants	Negative	NA	None significant	NA	1033093	NA	NA	NA	NA	NA	NA	NA	NA	NA	NA	NA	NA	NA	NA	NA	NA	NA	NA	NA	NA	NA	NA	NA	NA	NA	NA	NA	NA	NA	NA	NA	5
KE013094	Kenya	Female	Adult outpatient	25-34	Contaminants	Negative	NA	None significant	NA	1033094	NA	NA	NA	NA	NA	NA	NA	NA	NA	NA	NA	NA	NA	NA	NA	NA	NA	NA	NA	NA	NA	NA	NA	NA	NA	NA	NA	NA	NA	NA	NA	5
KE013098	Kenya	Female	Adult outpatient	18-24	No growth	Negative	NA	None significant	NA	1033098	NA	NA	NA	NA	NA	NA	NA	NA	NA	NA	NA	NA	NA	NA	NA	NA	NA	NA	NA	NA	NA	NA	NA	NA	NA	NA	NA	NA	NA	NA	NA	5
KE013100	Kenya	Female	Adult outpatient	35-44	No growth	Negative	NA	None significant	NA	1033100	NA	NA	NA	NA	NA	NA	NA	NA	NA	NA	NA	NA	NA	NA	NA	NA	NA	NA	NA	NA	NA	NA	NA	NA	NA	NA	NA	NA	NA	NA	NA	5
KE013101	Kenya	Female	Adult outpatient	25-34	Contaminants	Negative	NA	None significant	NA	1033101	NA	NA	NA	NA	NA	NA	NA	NA	NA	NA	NA	NA	NA	NA	NA	NA	NA	NA	NA	NA	NA	NA	NA	NA	NA	NA	NA	NA	NA	NA	NA	5
KE013104	Kenya	Female	Adult outpatient	18-24	No growth	Negative	NA	None significant	NA	1033104	NA	NA	NA	NA	NA	NA	NA	NA	NA	NA	NA	NA	NA	NA	NA	NA	NA	NA	NA	NA	NA	NA	NA	NA	NA	NA	NA	NA	NA	NA	NA	5
KE013105	Kenya	Female	Adult outpatient	35-44	No growth	Negative	NA	None significant	NA	1033105	NA	NA	NA	NA	NA	NA	NA	NA	NA	NA	NA	NA	NA	NA	NA	NA	NA	NA	NA	NA	NA	NA	NA	NA	NA	NA	NA	NA	NA	NA	NA	5
KE013107	Kenya	Female	Adult outpatient	18-24	No growth	Negative	NA	None significant	NA	1033107	NA	NA	NA	NA	NA	NA	NA	NA	NA	NA	NA	NA	NA	NA	NA	NA	NA	NA	NA	NA	NA	NA	NA	NA	NA	NA	NA	NA	NA	NA	NA	5
KE013108	Kenya	Male	Adult outpatient	65-74	No growth	Negative	NA	None significant	NA	1033108	NA	NA	NA	NA	NA	NA	NA	NA	NA	NA	NA	NA	NA	NA	NA	NA	NA	NA	NA	NA	NA	NA	NA	NA	NA	NA	NA	NA	NA	NA	NA	5
KE013109	Kenya	Female	Child outpatient	<18	No growth	Negative	NA	None significant	NA	1033109	NA	NA	NA	NA	NA	NA	NA	NA	NA	NA	NA	NA	NA	NA	NA	NA	NA	NA	NA	NA	NA	NA	NA	NA	NA	NA	NA	NA	NA	NA	NA	5
KE013114	Kenya	Female	Adult outpatient	18-24	No growth	Negative	NA	None significant	NA	1033114	NA	NA	NA	NA	NA	NA	NA	NA	NA	NA	NA	NA	NA	NA	NA	NA	NA	NA	NA	NA	NA	NA	NA	NA	NA	NA	NA	NA	NA	NA	NA	5
KE013116	Kenya	Male	Child outpatient	<18	No growth	Negative	NA	None significant	NA	1033116	NA	NA	NA	NA	NA	NA	NA	NA	NA	NA	NA	NA	NA	NA	NA	NA	NA	NA	NA	NA	NA	NA	NA	NA	NA	NA	NA	NA	NA	NA	NA	5
KE013121	Kenya	Male	Adult outpatient	18-24	No growth	Negative	NA	None significant	NA	1033121	NA	NA	NA	NA	NA	NA	NA	NA	NA	NA	NA	NA	NA	NA	NA	NA	NA	NA	NA	NA	NA	NA	NA	NA	NA	NA	NA	NA	NA	NA	NA	5
KE013122	Kenya	Female	Adult outpatient	18-24	No growth	Negative	NA	None significant	NA	1033122	NA	NA	NA	NA	NA	NA	NA	NA	NA	NA	NA	NA	NA	NA	NA	NA	NA	NA	NA	NA	NA	NA	NA	NA	NA	NA	NA	NA	NA	NA	NA	5
KE013126	Kenya	Female	Adult outpatient	25-34	Contaminants	Negative	NA	None significant	NA	1033126	NA	NA	NA	NA	NA	NA	NA	NA	NA	NA	NA	NA	NA	NA	NA	NA	NA	NA	NA	NA	NA	NA	NA	NA	NA	NA	NA	NA	NA	NA	NA	5
KE013127	Kenya	Female	Adult inpatient	25-34	No growth	Negative	NA	None significant	NA	1033127	NA	NA	NA	NA	NA	NA	NA	NA	NA	NA	NA	NA	NA	NA	NA	NA	NA	NA	NA	NA	NA	NA	NA	NA	NA	NA	NA	NA	NA	NA	NA	5
KE013131	Kenya	Female	Adult outpatient	25-34	No growth	Negative	NA	None significant	NA	1033131	NA	NA	NA	NA	NA	NA	NA	NA	NA	NA	NA	NA	NA	NA	NA	NA	NA	NA	NA	NA	NA	NA	NA	NA	NA	NA	NA	NA	NA	NA	NA	5
KE013132	Kenya	Female	Adult outpatient	35-44	Contaminants	Negative	NA	None significant	NA	1033132	NA	NA	NA	NA	NA	NA	NA	NA	NA	NA	NA	NA	NA	NA	NA	NA	NA	NA	NA	NA	NA	NA	NA	NA	NA	NA	NA	NA	NA	NA	NA	5
KE013133	Kenya	Male	Adult outpatient	18-24	No growth	Negative	NA	None significant	NA	1033133	NA	NA	NA	NA	NA	NA	NA	NA	NA	NA	NA	NA	NA	NA	NA	NA	NA	NA	NA	NA	NA	NA	NA	NA	NA	NA	NA	NA	NA	NA	NA	5
KE013134	Kenya	Female	Adult outpatient	45-54	Contaminants	Negative	NA	None significant	NA	1033134	NA	NA	NA	NA	NA	NA	NA	NA	NA	NA	NA	NA	NA	NA	NA	NA	NA	NA	NA	NA	NA	NA	NA	NA	NA	NA	NA	NA	NA	NA	NA	5
KE013135	Kenya	Female	Adult outpatient	18-24	No growth	Negative	NA	None significant	NA	1033135	NA	NA	NA	NA	NA	NA	NA	NA	NA	NA	NA	NA	NA	NA	NA	NA	NA	NA	NA	NA	NA	NA	NA	NA	NA	NA	NA	NA	NA	NA	NA	5
KE013136	Kenya	Female	Adult outpatient	25-34	Contaminants	Negative	NA	None significant	NA	1033136	NA	NA	NA	NA	NA	NA	NA	NA	NA	NA	NA	NA	NA	NA	NA	NA	NA	NA	NA	NA	NA	NA	NA	NA	NA	NA	NA	NA	NA	NA	NA	5
KE013137	Kenya	Female	Adult outpatient	35-44	No growth	Negative	NA	None significant	NA	1033137	NA	NA	NA	NA	NA	NA	NA	NA	NA	NA	NA	NA	NA	NA	NA	NA	NA	NA	NA	NA	NA	NA	NA	NA	NA	NA	NA	NA	NA	NA	NA	5
KE013138	Kenya	Female	Adult outpatient	25-34	No growth	Negative	NA	None significant	NA	1033138	NA	NA	NA	NA	NA	NA	NA	NA	NA	NA	NA	NA	NA	NA	NA	NA	NA	NA	NA	NA	NA	NA	NA	NA	NA	NA	NA	NA	NA	NA	NA	5
KE013139	Kenya	Female	Adult outpatient	25-34	No growth	Negative	NA	None significant	NA	1033139	NA	NA	NA	NA	NA	NA	NA	NA	NA	NA	NA	NA	NA	NA	NA	NA	NA	NA	NA	NA	NA	NA	NA	NA	NA	NA	NA	NA	NA	NA	NA	5
KE013142	Kenya	Female	Adult outpatient	25-34	No growth	Negative	NA	None significant	NA	1033142	NA	NA	NA	NA	NA	NA	NA	NA	NA	NA	NA	NA	NA	NA	NA	NA	NA	NA	NA	NA	NA	NA	NA	NA	NA	NA	NA	NA	NA	NA	NA	5
KE013143	Kenya	Female	Adult outpatient	18-24	No growth	Negative	NA	None significant	NA	1033143	NA	NA	NA	NA	NA	NA	NA	NA	NA	NA	NA	NA	NA	NA	NA	NA	NA	NA	NA	NA	NA	NA	NA	NA	NA	NA	NA	NA	NA	NA	NA	5
KE013144	Kenya	Female	Adult outpatient	<18	Contaminants	Negative	NA	None significant	NA	1033144	NA	NA	NA	NA	NA	NA	NA	NA	NA	NA	NA	NA	NA	NA	NA	NA	NA	NA	NA	NA	NA	NA	NA	NA	NA	NA	NA	NA	NA	NA	NA	5
KE013145	Kenya	Female	Adult outpatient	25-34	No growth	Negative	NA	None significant	NA	1033145	NA	NA	NA	NA	NA	NA	NA	NA	NA	NA	NA	NA	NA	NA	NA	NA	NA	NA	NA	NA	NA	NA	NA	NA	NA	NA	NA	NA	NA	NA	NA	5
KE013146	Kenya	Female	Adult inpatient	35-44	No growth	Negative	NA	None significant	NA	1033146	NA	NA	NA	NA	NA	NA	NA	NA	NA	NA	NA	NA	NA	NA	NA	NA	NA	NA	NA	NA	NA	NA	NA	NA	NA	NA	NA	NA	NA	NA	NA	5
KE013147	Kenya	Female	Adult outpatient	25-34	Contaminants	Negative	NA	None significant	NA	1033147	NA	NA	NA	NA	NA	NA	NA	NA	NA	NA	NA	NA	NA	NA	NA	NA	NA	NA	NA	NA	NA	NA	NA	NA	NA	NA	NA	NA	NA	NA	NA	5
KE013148	Kenya	Female	Adult outpatient	18-24	No growth	Negative	NA	None significant	NA	1033148	NA	NA	NA	NA	NA	NA	NA	NA	NA	NA	NA	NA	NA	NA	NA	NA	NA	NA	NA	NA	NA	NA	NA	NA	NA	NA	NA	NA	NA	NA	NA	5
KE013150	Kenya	Female	Adult outpatient	18-24	No growth	Negative	NA	None significant	NA	1033150	NA	NA	NA	NA	NA	NA	NA	NA	NA	NA	NA	NA	NA	NA	NA	NA	NA	NA	NA	NA	NA	NA	NA	NA	NA	NA	NA	NA	NA	NA	NA	5
KE013151	Kenya	Male	Adult outpatient	25-34	No growth	Negative	NA	None significant	NA	1033151	NA	NA	NA	NA	NA	NA	NA	NA	NA	NA	NA	NA	NA	NA	NA	NA	NA	NA	NA	NA	NA	NA	NA	NA	NA	NA	NA	NA	NA	NA	NA	5
KE013152	Kenya	Female	Adult outpatient	55-64	Contaminants	Negative	NA	None significant	NA	1033152	NA	NA	NA	NA	NA	NA	NA	NA	NA	NA	NA	NA	NA	NA	NA	NA	NA	NA	NA	NA	NA	NA	NA	NA	NA	NA	NA	NA	NA	NA	NA	5
KE013154	Kenya	Male	Adult outpatient	25-34	No growth	Negative	NA	None significant	NA	1033154	NA	NA	NA	NA	NA	NA	NA	NA	NA	NA	NA	NA	NA	NA	NA	NA	NA	NA	NA	NA	NA	NA	NA	NA	NA	NA	NA	NA	NA	NA	NA	5
KE013155	Kenya	Male	Adult outpatient	35-44	No growth	Negative	NA	None significant	NA	1033155	NA	NA	NA	NA	NA	NA	NA	NA	NA	NA	NA	NA	NA	NA	NA	NA	NA	NA	NA	NA	NA	NA	NA	NA	NA	NA	NA	NA	NA	NA	NA	5
KE013156	Kenya	Male	Adult outpatient	35-44	Contaminants	Negative	NA	None significant	NA	1033156	NA	NA	NA	NA	NA	NA	NA	NA	NA	NA	NA	NA	NA	NA	NA	NA	NA	NA	NA	NA	NA	NA	NA	NA	NA	NA	NA	NA	NA	NA	NA	5
KE013157	Kenya	Female	Adult outpatient	45-54	Contaminants	Negative	NA	None significant	NA	1033157	NA	NA	NA	NA	NA	NA	NA	NA	NA	NA	NA	NA	NA	NA	NA	NA	NA	NA	NA	NA	NA	NA	NA	NA	NA	NA	NA	NA	NA	NA	NA	5
KE013159	Kenya	Male	Adult outpatient	35-44	No growth	Negative	NA	None significant	NA	1033159	NA	NA	NA	NA	NA	NA	NA	NA	NA	NA	NA	NA	NA	NA	NA	NA	NA	NA	NA	NA	NA	NA	NA	NA	NA	NA	NA	NA	NA	NA	NA	5
KE013161	Kenya	Female	Adult outpatient	18-24	No growth	Negative	NA	None significant	NA	1033161	NA	NA	NA	NA	NA	NA	NA	NA	NA	NA	NA	NA	NA	NA	NA	NA	NA	NA	NA	NA	NA	NA	NA	NA	NA	NA	NA	NA	NA	NA	NA	5
KE013163	Kenya	Female	Adult inpatient	25-34	Contaminants	Negative	NA	None significant	NA	1033163	NA	NA	NA	NA	NA	NA	NA	NA	NA	NA	NA	NA	NA	NA	NA	NA	NA	NA	NA	NA	NA	NA	NA	NA	NA	NA	NA	NA	NA	NA	NA	5
KE013165	Kenya	Female	Adult outpatient	18-24	No growth	Negative	NA	None significant	NA	1033165	NA	NA	NA	NA	NA	NA	NA	NA	NA	NA	NA	NA	NA	NA	NA	NA	NA	NA	NA	NA	NA	NA	NA	NA	NA	NA	NA	NA	NA	NA	NA	5
KE013166	Kenya	Female	Adult outpatient	35-44	No growth	Negative	NA	None significant	NA	1033166	NA	NA	NA	NA	NA	NA	NA	NA	NA	NA	NA	NA	NA	NA	NA	NA	NA	NA	NA	NA	NA	NA	NA	NA	NA	NA	NA	NA	NA	NA	NA	5
KE013167	Kenya	Female	Adult outpatient	18-24	No growth	Negative	NA	None significant	NA	1033167	NA	NA	NA	NA	NA	NA	NA	NA	NA	NA	NA	NA	NA	NA	NA	NA	NA	NA	NA	NA	NA	NA	NA	NA	NA	NA	NA	NA	NA	NA	NA	5
KE013168	Kenya	Female	Adult outpatient	18-24	Contaminants	Negative	NA	None significant	NA	1033168	NA	NA	NA	NA	NA	NA	NA	NA	NA	NA	NA	NA	NA	NA	NA	NA	NA	NA	NA	NA	NA	NA	NA	NA	NA	NA	NA	NA	NA	NA	NA	5
KE013169	Kenya	Female	Adult outpatient	25-34	Contaminants	Negative	NA	None significant	NA	1033169	NA	NA	NA	NA	NA	NA	NA	NA	NA	NA	NA	NA	NA	NA	NA	NA	NA	NA	NA	NA	NA	NA	NA	NA	NA	NA	NA	NA	NA	NA	NA	5
KE013170	Kenya	Female	Adult outpatient	35-44	No growth	Negative	NA	None significant	NA	1033170	NA	NA	NA	NA	NA	NA	NA	NA	NA	NA	NA	NA	NA	NA	NA	NA	NA	NA	NA	NA	NA	NA	NA	NA	NA	NA	NA	NA	NA	NA	NA	5
KE013173	Kenya	Male	Adult outpatient	35-44	No growth	Negative	NA	None significant	NA	1033173	NA	NA	NA	NA	NA	NA	NA	NA	NA	NA	NA	NA	NA	NA	NA	NA	NA	NA	NA	NA	NA	NA	NA	NA	NA	NA	NA	NA	NA	NA	NA	5
KE013175	Kenya	Female	Adult outpatient	18-24	Contaminants	Negative	NA	None significant	NA	1033175	NA	NA	NA	NA	NA	NA	NA	NA	NA	NA	NA	NA	NA	NA	NA	NA	NA	NA	NA	NA	NA	NA	NA	NA	NA	NA	NA	NA	NA	NA	NA	5
KE013176	Kenya	Female	Adult outpatient	35-44	Contaminants	Negative	NA	None significant	NA	1033176	NA	NA	NA	NA	NA	NA	NA	NA	NA	NA	NA	NA	NA	NA	NA	NA	NA	NA	NA	NA	NA	NA	NA	NA	NA	NA	NA	NA	NA	NA	NA	5
KE013179	Kenya	Female	Adult outpatient	25-34	Contaminants	Negative	NA	None significant	NA	1033179	NA	NA	NA	NA	NA	NA	NA	NA	NA	NA	NA	NA	NA	NA	NA	NA	NA	NA	NA	NA	NA	NA	NA	NA	NA	NA	NA	NA	NA	NA	NA	5
KE013181	Kenya	Female	child inpatient	<18	Contaminants	Negative	NA	None significant	NA	1033181	NA	NA	NA	NA	NA	NA	NA	NA	NA	NA	NA	NA	NA	NA	NA	NA	NA	NA	NA	NA	NA	NA	NA	NA	NA	NA	NA	NA	NA	NA	NA	5
KE013182	Kenya	Male	Adult outpatient	35-44	Contaminants	Negative	NA	None significant	NA	1033182	NA	NA	NA	NA	NA	NA	NA	NA	NA	NA	NA	NA	NA	NA	NA	NA	NA	NA	NA	NA	NA	NA	NA	NA	NA	NA	NA	NA	NA	NA	NA	5
KE013184	Kenya	Female	Adult outpatient	45-54	Contaminants	Negative	NA	None significant	NA	1033184	NA	NA	NA	NA	NA	NA	NA	NA	NA	NA	NA	NA	NA	NA	NA	NA	NA	NA	NA	NA	NA	NA	NA	NA	NA	NA	NA	NA	NA	NA	NA	5
KE013185	Kenya	Female	Adult outpatient	18-24	No growth	Negative	NA	None significant	NA	1033185	NA	NA	NA	NA	NA	NA	NA	NA	NA	NA	NA	NA	NA	NA	NA	NA	NA	NA	NA	NA	NA	NA	NA	NA	NA	NA	NA	NA	NA	NA	NA	5
KE013187	Kenya	Male	Adult inpatient	75 and more	No growth	Negative	NA	None significant	NA	1033187	NA	NA	NA	NA	NA	NA	NA	NA	NA	NA	NA	NA	NA	NA	NA	NA	NA	NA	NA	NA	NA	NA	NA	NA	NA	NA	NA	NA	NA	NA	NA	5
KE013188	Kenya	Male	Adult inpatient	55-64	No growth	Negative	NA	None significant	NA	1033188	NA	NA	NA	NA	NA	NA	NA	NA	NA	NA	NA	NA	NA	NA	NA	NA	NA	NA	NA	NA	NA	NA	NA	NA	NA	NA	NA	NA	NA	NA	NA	5
KE013189	Kenya	Male	Adult outpatient	25-34	No growth	Negative	NA	None significant	NA	1033189	NA	NA	NA	NA	NA	NA	NA	NA	NA	NA	NA	NA	NA	NA	NA	NA	NA	NA	NA	NA	NA	NA	NA	NA	NA	NA	NA	NA	NA	NA	NA	5
KE013195	Kenya	Female	Adult outpatient	25-34	Contaminants	Negative	NA	None significant	NA	1033195	NA	NA	NA	NA	NA	NA	NA	NA	NA	NA	NA	NA	NA	NA	NA	NA	NA	NA	NA	NA	NA	NA	NA	NA	NA	NA	NA	NA	NA	NA	NA	5
KE013197	Kenya	Female	Adult outpatient	25-34	No growth	Negative	NA	None significant	NA	1033197	NA	NA	NA	NA	NA	NA	NA	NA	NA	NA	NA	NA	NA	NA	NA	NA	NA	NA	NA	NA	NA	NA	NA	NA	NA	NA	NA	NA	NA	NA	NA	5
KE013198	Kenya	Female	Adult outpatient	25-34	Contaminants	Negative	NA	None significant	NA	1033198	NA	NA	NA	NA	NA	NA	NA	NA	NA	NA	NA	NA	NA	NA	NA	NA	NA	NA	NA	NA	NA	NA	NA	NA	NA	NA	NA	NA	NA	NA	NA	5
KE013200	Kenya	Female	Adult outpatient	35-44	No growth	Negative	NA	None significant	NA	1033200	NA	NA	NA	NA	NA	NA	NA	NA	NA	NA	NA	NA	NA	NA	NA	NA	NA	NA	NA	NA	NA	NA	NA	NA	NA	NA	NA	NA	NA	NA	NA	5
KE013205	Kenya	Male	Child outpatient	<18	No growth	Negative	NA	None significant	NA	1033205	NA	NA	NA	NA	NA	NA	NA	NA	NA	NA	NA	NA	NA	NA	NA	NA	NA	NA	NA	NA	NA	NA	NA	NA	NA	NA	NA	NA	NA	NA	NA	5
KE013206	Kenya	Female	Adult outpatient	65-74	No growth	Negative	NA	None significant	NA	1063206	NA	NA	NA	NA	NA	NA	NA	NA	NA	NA	NA	NA	NA	NA	NA	NA	NA	NA	NA	NA	NA	NA	NA	NA	NA	NA	NA	NA	NA	NA	NA	4
KE013207	Kenya	Female	Adult outpatient	25-34	No growth	Negative	NA	None significant	NA	1063207	NA	NA	NA	NA	NA	NA	NA	NA	NA	NA	NA	NA	NA	NA	NA	NA	NA	NA	NA	NA	NA	NA	NA	NA	NA	NA	NA	NA	NA	NA	NA	4
KE013210	Kenya	Female	Adult outpatient	18-24	Contaminants	Negative	NA	None significant	NA	1063210	NA	NA	NA	NA	NA	NA	NA	NA	NA	NA	NA	NA	NA	NA	NA	NA	NA	NA	NA	NA	NA	NA	NA	NA	NA	NA	NA	NA	NA	NA	NA	4
KE013212	Kenya	Male	Adult outpatient	25-34	No growth	Negative	NA	None significant	NA	1063212	NA	NA	NA	NA	NA	NA	NA	NA	NA	NA	NA	NA	NA	NA	NA	NA	NA	NA	NA	NA	NA	NA	NA	NA	NA	NA	NA	NA	NA	NA	NA	4
KE013213	Kenya	Female	Adult outpatient	25-34	No growth	Negative	NA	None significant	NA	1063213	NA	NA	NA	NA	NA	NA	NA	NA	NA	NA	NA	NA	NA	NA	NA	NA	NA	NA	NA	NA	NA	NA	NA	NA	NA	NA	NA	NA	NA	NA	NA	4
KE013216	Kenya	Female	Adult outpatient	25-34	No growth	Negative	NA	None significant	NA	1033216	NA	NA	NA	NA	NA	NA	NA	NA	NA	NA	NA	NA	NA	NA	NA	NA	NA	NA	NA	NA	NA	NA	NA	NA	NA	NA	NA	NA	NA	NA	NA	5
KE013217	Kenya	Female	Adult outpatient	18-24	No growth	Negative	NA	None significant	NA	1033217	NA	NA	NA	NA	NA	NA	NA	NA	NA	NA	NA	NA	NA	NA	NA	NA	NA	NA	NA	NA	NA	NA	NA	NA	NA	NA	NA	NA	NA	NA	NA	5
KE013221	Kenya	Male	Adult outpatient	45-54	No growth	Negative	NA	None significant	NA	1033221	NA	NA	NA	NA	NA	NA	NA	NA	NA	NA	NA	NA	NA	NA	NA	NA	NA	NA	NA	NA	NA	NA	NA	NA	NA	NA	NA	NA	NA	NA	NA	5
KE013223	Kenya	Female	Adult outpatient	25-34	No growth	Negative	NA	None significant	NA	1033223	NA	NA	NA	NA	NA	NA	NA	NA	NA	NA	NA	NA	NA	NA	NA	NA	NA	NA	NA	NA	NA	NA	NA	NA	NA	NA	NA	NA	NA	NA	NA	5
KE013224	Kenya	Female	Adult outpatient	25-34	No growth	Negative	NA	None significant	NA	1063224	NA	NA	NA	NA	NA	NA	NA	NA	NA	NA	NA	NA	NA	NA	NA	NA	NA	NA	NA	NA	NA	NA	NA	NA	NA	NA	NA	NA	NA	NA	NA	4
KE013225	Kenya	Female	Adult outpatient	18-24	Contaminants	Negative	NA	None significant	NA	1033225	NA	NA	NA	NA	NA	NA	NA	NA	NA	NA	NA	NA	NA	NA	NA	NA	NA	NA	NA	NA	NA	NA	NA	NA	NA	NA	NA	NA	NA	NA	NA	5
KE013228	Kenya	Female	Adult outpatient	25-34	Contaminants	Negative	NA	None significant	NA	1063228	NA	NA	NA	NA	NA	NA	NA	NA	NA	NA	NA	NA	NA	NA	NA	NA	NA	NA	NA	NA	NA	NA	NA	NA	NA	NA	NA	NA	NA	NA	NA	4
KE013230	Kenya	Female	Adult outpatient	18-24	Contaminants	Negative	NA	None significant	NA	1033230	NA	NA	NA	NA	NA	NA	NA	NA	NA	NA	NA	NA	NA	NA	NA	NA	NA	NA	NA	NA	NA	NA	NA	NA	NA	NA	NA	NA	NA	NA	NA	5
KE013231	Kenya	Female	Adult outpatient	25-34	No growth	Negative	NA	None significant	NA	1033231	NA	NA	NA	NA	NA	NA	NA	NA	NA	NA	NA	NA	NA	NA	NA	NA	NA	NA	NA	NA	NA	NA	NA	NA	NA	NA	NA	NA	NA	NA	NA	5
KE013236	Kenya	Female	Adult outpatient	18-24	Contaminants	Negative	NA	None significant	NA	1063236	NA	NA	NA	NA	NA	NA	NA	NA	NA	NA	NA	NA	NA	NA	NA	NA	NA	NA	NA	NA	NA	NA	NA	NA	NA	NA	NA	NA	NA	NA	NA	4
KE013238	Kenya	Female	Adult outpatient	18-24	Contaminants	Negative	NA	None significant	NA	1063238	NA	NA	NA	NA	NA	NA	NA	NA	NA	NA	NA	NA	NA	NA	NA	NA	NA	NA	NA	NA	NA	NA	NA	NA	NA	NA	NA	NA	NA	NA	NA	4
KE013245	Kenya	Male	Adult outpatient	18-24	Contaminants	Negative	NA	None significant	NA	1063245	NA	NA	NA	NA	NA	NA	NA	NA	NA	NA	NA	NA	NA	NA	NA	NA	NA	NA	NA	NA	NA	NA	NA	NA	NA	NA	NA	NA	NA	NA	NA	4
KE013251	Kenya	Female	Adult outpatient	25-34	No growth	Negative	NA	None significant	NA	1063251	NA	NA	NA	NA	NA	NA	NA	NA	NA	NA	NA	NA	NA	NA	NA	NA	NA	NA	NA	NA	NA	NA	NA	NA	NA	NA	NA	NA	NA	NA	NA	4
KE013254	Kenya	Male	Adult outpatient	25-34	No growth	Negative	NA	None significant	NA	1063254	NA	NA	NA	NA	NA	NA	NA	NA	NA	NA	NA	NA	NA	NA	NA	NA	NA	NA	NA	NA	NA	NA	NA	NA	NA	NA	NA	NA	NA	NA	NA	4
KE013256	Kenya	Male	Adult outpatient	25-34	No growth	Negative	NA	None significant	NA	1063256	NA	NA	NA	NA	NA	NA	NA	NA	NA	NA	NA	NA	NA	NA	NA	NA	NA	NA	NA	NA	NA	NA	NA	NA	NA	NA	NA	NA	NA	NA	NA	4
KE013257	Kenya	Female	Child outpatient	<18	Contaminants	Negative	NA	None significant	NA	1063257	NA	NA	NA	NA	NA	NA	NA	NA	NA	NA	NA	NA	NA	NA	NA	NA	NA	NA	NA	NA	NA	NA	NA	NA	NA	NA	NA	NA	NA	NA	NA	4
KE013259	Kenya	Female	Adult outpatient	35-44	Contaminants	Negative	NA	None significant	NA	1063259	NA	NA	NA	NA	NA	NA	NA	NA	NA	NA	NA	NA	NA	NA	NA	NA	NA	NA	NA	NA	NA	NA	NA	NA	NA	NA	NA	NA	NA	NA	NA	4
KE013261	Kenya	Female	Adult outpatient	25-34	No growth	Negative	NA	None significant	NA	1063261	NA	NA	NA	NA	NA	NA	NA	NA	NA	NA	NA	NA	NA	NA	NA	NA	NA	NA	NA	NA	NA	NA	NA	NA	NA	NA	NA	NA	NA	NA	NA	4
KE013262	Kenya	Female	Adult outpatient	45-54	No growth	Negative	NA	None significant	NA	1063262	NA	NA	NA	NA	NA	NA	NA	NA	NA	NA	NA	NA	NA	NA	NA	NA	NA	NA	NA	NA	NA	NA	NA	NA	NA	NA	NA	NA	NA	NA	NA	4
KE013263	Kenya	Female	Adult outpatient	25-34	Contaminants	Negative	NA	None significant	NA	1063263	NA	NA	NA	NA	NA	NA	NA	NA	NA	NA	NA	NA	NA	NA	NA	NA	NA	NA	NA	NA	NA	NA	NA	NA	NA	NA	NA	NA	NA	NA	NA	4
KE013267	Kenya	Female	Adult outpatient	18-24	No growth	Negative	NA	None significant	NA	1063267	NA	NA	NA	NA	NA	NA	NA	NA	NA	NA	NA	NA	NA	NA	NA	NA	NA	NA	NA	NA	NA	NA	NA	NA	NA	NA	NA	NA	NA	NA	NA	4
KE013271	Kenya	Male	Adult outpatient	25-34	No growth	Negative	NA	None significant	NA	1063271	NA	NA	NA	NA	NA	NA	NA	NA	NA	NA	NA	NA	NA	NA	NA	NA	NA	NA	NA	NA	NA	NA	NA	NA	NA	NA	NA	NA	NA	NA	NA	4
KE013279	Kenya	Female	Adult outpatient	25-34	Contaminants	Negative	NA	None significant	NA	1033279	NA	NA	NA	NA	NA	NA	NA	NA	NA	NA	NA	NA	NA	NA	NA	NA	NA	NA	NA	NA	NA	NA	NA	NA	NA	NA	NA	NA	NA	NA	NA	5
KE013280	Kenya	Female	Adult outpatient	25-34	Contaminants	Negative	NA	None significant	NA	1033280	NA	NA	NA	NA	NA	NA	NA	NA	NA	NA	NA	NA	NA	NA	NA	NA	NA	NA	NA	NA	NA	NA	NA	NA	NA	NA	NA	NA	NA	NA	NA	5
KE013281	Kenya	Female	Adult outpatient	25-34	Contaminants	Negative	NA	None significant	NA	1063281	NA	NA	NA	NA	NA	NA	NA	NA	NA	NA	NA	NA	NA	NA	NA	NA	NA	NA	NA	NA	NA	NA	NA	NA	NA	NA	NA	NA	NA	NA	NA	4
KE013282	Kenya	Male	Child outpatient	<18	Contaminants	Negative	NA	None significant	NA	1033282	NA	NA	NA	NA	NA	NA	NA	NA	NA	NA	NA	NA	NA	NA	NA	NA	NA	NA	NA	NA	NA	NA	NA	NA	NA	NA	NA	NA	NA	NA	NA	5
KE013283	Kenya	Male	Adult outpatient	25-34	No growth	Negative	NA	None significant	NA	1033283	NA	NA	NA	NA	NA	NA	NA	NA	NA	NA	NA	NA	NA	NA	NA	NA	NA	NA	NA	NA	NA	NA	NA	NA	NA	NA	NA	NA	NA	NA	NA	5
KE013284	Kenya	Female	Adult outpatient	18-24	No growth	Negative	NA	None significant	NA	1033284	NA	NA	NA	NA	NA	NA	NA	NA	NA	NA	NA	NA	NA	NA	NA	NA	NA	NA	NA	NA	NA	NA	NA	NA	NA	NA	NA	NA	NA	NA	NA	5
KE013285	Kenya	Male	Adult outpatient	18-24	Contaminants	Negative	NA	None significant	NA	1033285	NA	NA	NA	NA	NA	NA	NA	NA	NA	NA	NA	NA	NA	NA	NA	NA	NA	NA	NA	NA	NA	NA	NA	NA	NA	NA	NA	NA	NA	NA	NA	5
KE013290	Kenya	Male	Adult outpatient	25-34	No growth	Negative	NA	None significant	NA	1063290	NA	NA	NA	NA	NA	NA	NA	NA	NA	NA	NA	NA	NA	NA	NA	NA	NA	NA	NA	NA	NA	NA	NA	NA	NA	NA	NA	NA	NA	NA	NA	4
KE013292	Kenya	Female	Adult outpatient	25-34	No growth	Negative	NA	None significant	NA	1063292	NA	NA	NA	NA	NA	NA	NA	NA	NA	NA	NA	NA	NA	NA	NA	NA	NA	NA	NA	NA	NA	NA	NA	NA	NA	NA	NA	NA	NA	NA	NA	4
KE013297	Kenya	Female	Adult outpatient	25-34	No growth	Negative	NA	None significant	NA	1063297	NA	NA	NA	NA	NA	NA	NA	NA	NA	NA	NA	NA	NA	NA	NA	NA	NA	NA	NA	NA	NA	NA	NA	NA	NA	NA	NA	NA	NA	NA	NA	4
KE013300	Kenya	Female	Adult inpatient	18-24	No growth	Negative	NA	None significant	NA	1063300	NA	NA	NA	NA	NA	NA	NA	NA	NA	NA	NA	NA	NA	NA	NA	NA	NA	NA	NA	NA	NA	NA	NA	NA	NA	NA	NA	NA	NA	NA	NA	4
KE013302	Kenya	Female	Adult outpatient	18-24	No growth	Negative	NA	None significant	NA	1063302	NA	NA	NA	NA	NA	NA	NA	NA	NA	NA	NA	NA	NA	NA	NA	NA	NA	NA	NA	NA	NA	NA	NA	NA	NA	NA	NA	NA	NA	NA	NA	4
KE013303	Kenya	Male	Adult outpatient	35-44	No growth	Negative	NA	None significant	NA	1063303	NA	NA	NA	NA	NA	NA	NA	NA	NA	NA	NA	NA	NA	NA	NA	NA	NA	NA	NA	NA	NA	NA	NA	NA	NA	NA	NA	NA	NA	NA	NA	4
KE013305	Kenya	Female	Adult outpatient	18-24	No growth	Negative	NA	None significant	NA	1063305	NA	NA	NA	NA	NA	NA	NA	NA	NA	NA	NA	NA	NA	NA	NA	NA	NA	NA	NA	NA	NA	NA	NA	NA	NA	NA	NA	NA	NA	NA	NA	4
KE013312	Kenya	Male	Adult outpatient	25-34	No growth	Negative	NA	None significant	NA	1063312	NA	NA	NA	NA	NA	NA	NA	NA	NA	NA	NA	NA	NA	NA	NA	NA	NA	NA	NA	NA	NA	NA	NA	NA	NA	NA	NA	NA	NA	NA	NA	4
KE013342	Kenya	Female	Adult inpatient	18-24	No growth	Negative	NA	None significant	NA	1063342	NA	NA	NA	NA	NA	NA	NA	NA	NA	NA	NA	NA	NA	NA	NA	NA	NA	NA	NA	NA	NA	NA	NA	NA	NA	NA	NA	NA	NA	NA	NA	4
KE013354	Kenya	Male	Adult outpatient	25-34	No growth	Negative	NA	None significant	NA	1063354	NA	NA	NA	NA	NA	NA	NA	NA	NA	NA	NA	NA	NA	NA	NA	NA	NA	NA	NA	NA	NA	NA	NA	NA	NA	NA	NA	NA	NA	NA	NA	4
KE013366	Kenya	Female	Adult outpatient	18-24	Contaminants	Negative	NA	None significant	NA	1063366	NA	NA	NA	NA	NA	NA	NA	NA	NA	NA	NA	NA	NA	NA	NA	NA	NA	NA	NA	NA	NA	NA	NA	NA	NA	NA	NA	NA	NA	NA	NA	4
KE013367	Kenya	Female	Adult inpatient	25-34	No growth	Negative	NA	None significant	NA	1063367	NA	NA	NA	NA	NA	NA	NA	NA	NA	NA	NA	NA	NA	NA	NA	NA	NA	NA	NA	NA	NA	NA	NA	NA	NA	NA	NA	NA	NA	NA	NA	4
KE013372	Kenya	Female	Adult outpatient	18-24	No growth	Negative	NA	None significant	NA	1063372	NA	NA	NA	NA	NA	NA	NA	NA	NA	NA	NA	NA	NA	NA	NA	NA	NA	NA	NA	NA	NA	NA	NA	NA	NA	NA	NA	NA	NA	NA	NA	4
KE013373	Kenya	Male	Adult outpatient	35-44	No growth	Negative	NA	None significant	NA	1063373	NA	NA	NA	NA	NA	NA	NA	NA	NA	NA	NA	NA	NA	NA	NA	NA	NA	NA	NA	NA	NA	NA	NA	NA	NA	NA	NA	NA	NA	NA	NA	4
KE013374	Kenya	Female	Adult outpatient	25-34	No growth	Negative	NA	None significant	NA	1063374	NA	NA	NA	NA	NA	NA	NA	NA	NA	NA	NA	NA	NA	NA	NA	NA	NA	NA	NA	NA	NA	NA	NA	NA	NA	NA	NA	NA	NA	NA	NA	4
KE013376	Kenya	Male	Adult outpatient	35-44	Contaminants	Negative	NA	None significant	NA	1063376	NA	NA	NA	NA	NA	NA	NA	NA	NA	NA	NA	NA	NA	NA	NA	NA	NA	NA	NA	NA	NA	NA	NA	NA	NA	NA	NA	NA	NA	NA	NA	4
KE013377	Kenya	Female	Adult inpatient	18-24	No growth	Negative	NA	None significant	NA	1063377	NA	NA	NA	NA	NA	NA	NA	NA	NA	NA	NA	NA	NA	NA	NA	NA	NA	NA	NA	NA	NA	NA	NA	NA	NA	NA	NA	NA	NA	NA	NA	4
KE013378	Kenya	Female	Adult inpatient	25-34	Contaminants	Negative	NA	None significant	NA	1063378	NA	NA	NA	NA	NA	NA	NA	NA	NA	NA	NA	NA	NA	NA	NA	NA	NA	NA	NA	NA	NA	NA	NA	NA	NA	NA	NA	NA	NA	NA	NA	4
KE013381	Kenya	Male	Adult outpatient	35-44	No growth	Negative	NA	None significant	NA	1063381	NA	NA	NA	NA	NA	NA	NA	NA	NA	NA	NA	NA	NA	NA	NA	NA	NA	NA	NA	NA	NA	NA	NA	NA	NA	NA	NA	NA	NA	NA	NA	4
KE013383	Kenya	Female	Adult outpatient	25-34	No growth	Negative	NA	None significant	NA	1063383	NA	NA	NA	NA	NA	NA	NA	NA	NA	NA	NA	NA	NA	NA	NA	NA	NA	NA	NA	NA	NA	NA	NA	NA	NA	NA	NA	NA	NA	NA	NA	4
KE013384	Kenya	Male	Adult outpatient	25-34	No growth	Negative	NA	None significant	NA	1063384	NA	NA	NA	NA	NA	NA	NA	NA	NA	NA	NA	NA	NA	NA	NA	NA	NA	NA	NA	NA	NA	NA	NA	NA	NA	NA	NA	NA	NA	NA	NA	4
KE013385	Kenya	Female	Adult outpatient	18-24	No growth	Negative	NA	None significant	NA	1063385	NA	NA	NA	NA	NA	NA	NA	NA	NA	NA	NA	NA	NA	NA	NA	NA	NA	NA	NA	NA	NA	NA	NA	NA	NA	NA	NA	NA	NA	NA	NA	4
KE013390	Kenya	Female	Adult outpatient	25-34	No growth	Negative	NA	None significant	NA	1063390	NA	NA	NA	NA	NA	NA	NA	NA	NA	NA	NA	NA	NA	NA	NA	NA	NA	NA	NA	NA	NA	NA	NA	NA	NA	NA	NA	NA	NA	NA	NA	4
KE013391	Kenya	Female	Adult outpatient	18-24	No growth	Negative	NA	None significant	NA	1063391	NA	NA	NA	NA	NA	NA	NA	NA	NA	NA	NA	NA	NA	NA	NA	NA	NA	NA	NA	NA	NA	NA	NA	NA	NA	NA	NA	NA	NA	NA	NA	4
KE013393	Kenya	Male	Adult outpatient	35-44	No growth	Negative	NA	None significant	NA	1063393	NA	NA	NA	NA	NA	NA	NA	NA	NA	NA	NA	NA	NA	NA	NA	NA	NA	NA	NA	NA	NA	NA	NA	NA	NA	NA	NA	NA	NA	NA	NA	4
KE013398	Kenya	Female	Adult outpatient	25-34	Contaminants	Negative	NA	None significant	NA	1063398	NA	NA	NA	NA	NA	NA	NA	NA	NA	NA	NA	NA	NA	NA	NA	NA	NA	NA	NA	NA	NA	NA	NA	NA	NA	NA	NA	NA	NA	NA	NA	4
KE013410	Kenya	Female	Adult outpatient	18-24	No growth	Negative	NA	None significant	NA	1063410	NA	NA	NA	NA	NA	NA	NA	NA	NA	NA	NA	NA	NA	NA	NA	NA	NA	NA	NA	NA	NA	NA	NA	NA	NA	NA	NA	NA	NA	NA	NA	4
KE013416	Kenya	Male	Adult outpatient	35-44	No growth	Negative	NA	None significant	NA	1063416	NA	NA	NA	NA	NA	NA	NA	NA	NA	NA	NA	NA	NA	NA	NA	NA	NA	NA	NA	NA	NA	NA	NA	NA	NA	NA	NA	NA	NA	NA	NA	4
KE013418	Kenya	Female	Adult outpatient	18-24	No growth	Negative	NA	None significant	NA	1063418	NA	NA	NA	NA	NA	NA	NA	NA	NA	NA	NA	NA	NA	NA	NA	NA	NA	NA	NA	NA	NA	NA	NA	NA	NA	NA	NA	NA	NA	NA	NA	4
KE013424	Kenya	Female	Adult outpatient	25-34	No growth	Negative	NA	None significant	NA	1063424	NA	NA	NA	NA	NA	NA	NA	NA	NA	NA	NA	NA	NA	NA	NA	NA	NA	NA	NA	NA	NA	NA	NA	NA	NA	NA	NA	NA	NA	NA	NA	4
KE013430	Kenya	Male	Adult outpatient	25-34	No growth	Negative	NA	None significant	NA	1063430	NA	NA	NA	NA	NA	NA	NA	NA	NA	NA	NA	NA	NA	NA	NA	NA	NA	NA	NA	NA	NA	NA	NA	NA	NA	NA	NA	NA	NA	NA	NA	4
KE013436	Kenya	Female	Adult outpatient	25-34	No growth	Negative	NA	None significant	NA	1063436	NA	NA	NA	NA	NA	NA	NA	NA	NA	NA	NA	NA	NA	NA	NA	NA	NA	NA	NA	NA	NA	NA	NA	NA	NA	NA	NA	NA	NA	NA	NA	4
KE013437	Kenya	Female	Adult outpatient	25-34	No growth	Negative	NA	None significant	NA	1063437	NA	NA	NA	NA	NA	NA	NA	NA	NA	NA	NA	NA	NA	NA	NA	NA	NA	NA	NA	NA	NA	NA	NA	NA	NA	NA	NA	NA	NA	NA	NA	4
KE013439	Kenya	Male	Adult outpatient	35-44	No growth	Negative	NA	None significant	NA	1063439	NA	NA	NA	NA	NA	NA	NA	NA	NA	NA	NA	NA	NA	NA	NA	NA	NA	NA	NA	NA	NA	NA	NA	NA	NA	NA	NA	NA	NA	NA	NA	4
KE013443	Kenya	Female	Adult outpatient	25-34	No growth	Negative	NA	None significant	NA	1063443	NA	NA	NA	NA	NA	NA	NA	NA	NA	NA	NA	NA	NA	NA	NA	NA	NA	NA	NA	NA	NA	NA	NA	NA	NA	NA	NA	NA	NA	NA	NA	4
KE013445	Kenya	Female	Adult outpatient	25-34	No growth	Negative	NA	None significant	NA	1063445	NA	NA	NA	NA	NA	NA	NA	NA	NA	NA	NA	NA	NA	NA	NA	NA	NA	NA	NA	NA	NA	NA	NA	NA	NA	NA	NA	NA	NA	NA	NA	4
KE013447	Kenya	Female	Adult outpatient	25-34	No growth	Negative	NA	None significant	NA	1063447	NA	NA	NA	NA	NA	NA	NA	NA	NA	NA	NA	NA	NA	NA	NA	NA	NA	NA	NA	NA	NA	NA	NA	NA	NA	NA	NA	NA	NA	NA	NA	4
KE013459	Kenya	Female	Adult outpatient	45-54	No growth	Negative	NA	None significant	NA	1063459	NA	NA	NA	NA	NA	NA	NA	NA	NA	NA	NA	NA	NA	NA	NA	NA	NA	NA	NA	NA	NA	NA	NA	NA	NA	NA	NA	NA	NA	NA	NA	4
KE013466	Kenya	Female	Adult outpatient	25-34	Contaminants	Negative	NA	None significant	NA	1063466	NA	NA	NA	NA	NA	NA	NA	NA	NA	NA	NA	NA	NA	NA	NA	NA	NA	NA	NA	NA	NA	NA	NA	NA	NA	NA	NA	NA	NA	NA	NA	4
KE013469	Kenya	Male	Adult outpatient	25-34	No growth	Negative	NA	None significant	NA	1063469	NA	NA	NA	NA	NA	NA	NA	NA	NA	NA	NA	NA	NA	NA	NA	NA	NA	NA	NA	NA	NA	NA	NA	NA	NA	NA	NA	NA	NA	NA	NA	4
KE013478	Kenya	Female	Adult outpatient	25-34	No growth	Negative	NA	None significant	NA	1063478	NA	NA	NA	NA	NA	NA	NA	NA	NA	NA	NA	NA	NA	NA	NA	NA	NA	NA	NA	NA	NA	NA	NA	NA	NA	NA	NA	NA	NA	NA	NA	4
KE013482	Kenya	Female	Adult outpatient	18-24	Contaminants	Negative	NA	None significant	NA	1063482	NA	NA	NA	NA	NA	NA	NA	NA	NA	NA	NA	NA	NA	NA	NA	NA	NA	NA	NA	NA	NA	NA	NA	NA	NA	NA	NA	NA	NA	NA	NA	4
KE013483	Kenya	Female	Adult outpatient	25-34	No growth	Negative	NA	None significant	NA	1063483	NA	NA	NA	NA	NA	NA	NA	NA	NA	NA	NA	NA	NA	NA	NA	NA	NA	NA	NA	NA	NA	NA	NA	NA	NA	NA	NA	NA	NA	NA	NA	4
KE013506	Kenya	Female	Adult outpatient	25-34	No growth	Negative	NA	None significant	NA	1063506	NA	NA	NA	NA	NA	NA	NA	NA	NA	NA	NA	NA	NA	NA	NA	NA	NA	NA	NA	NA	NA	NA	NA	NA	NA	NA	NA	NA	NA	NA	NA	4
KE013513	Kenya	Female	Adult inpatient	35-44	No growth	Negative	NA	None significant	NA	1053513	NA	NA	NA	NA	NA	NA	NA	NA	NA	NA	NA	NA	NA	NA	NA	NA	NA	NA	NA	NA	NA	NA	NA	NA	NA	NA	NA	NA	NA	NA	NA	5
KE013514	Kenya	Female	Adult outpatient	25-34	Contaminants	Negative	NA	None significant	NA	1053514	NA	NA	NA	NA	NA	NA	NA	NA	NA	NA	NA	NA	NA	NA	NA	NA	NA	NA	NA	NA	NA	NA	NA	NA	NA	NA	NA	NA	NA	NA	NA	5
KE013516	Kenya	Female	Adult outpatient	25-34	Contaminants	Negative	NA	None significant	NA	1053516	NA	NA	NA	NA	NA	NA	NA	NA	NA	NA	NA	NA	NA	NA	NA	NA	NA	NA	NA	NA	NA	NA	NA	NA	NA	NA	NA	NA	NA	NA	NA	5
KE013517	Kenya	Male	Adult outpatient	25-34	No growth	Negative	NA	None significant	NA	1053517	NA	NA	NA	NA	NA	NA	NA	NA	NA	NA	NA	NA	NA	NA	NA	NA	NA	NA	NA	NA	NA	NA	NA	NA	NA	NA	NA	NA	NA	NA	NA	5
KE013518	Kenya	Female	Adult outpatient	18-24	No growth	Negative	NA	None significant	NA	1053518	NA	NA	NA	NA	NA	NA	NA	NA	NA	NA	NA	NA	NA	NA	NA	NA	NA	NA	NA	NA	NA	NA	NA	NA	NA	NA	NA	NA	NA	NA	NA	5
KE013519	Kenya	Female	Adult outpatient	25-34	No growth	Negative	NA	None significant	NA	1053519	NA	NA	NA	NA	NA	NA	NA	NA	NA	NA	NA	NA	NA	NA	NA	NA	NA	NA	NA	NA	NA	NA	NA	NA	NA	NA	NA	NA	NA	NA	NA	5
KE013521	Kenya	Male	Adult outpatient	35-44	Contaminants	Negative	NA	None significant	NA	1053521	NA	NA	NA	NA	NA	NA	NA	NA	NA	NA	NA	NA	NA	NA	NA	NA	NA	NA	NA	NA	NA	NA	NA	NA	NA	NA	NA	NA	NA	NA	NA	5
KE013526	Kenya	Female	Adult outpatient	45-54	No growth	Negative	NA	None significant	NA	1053526	NA	NA	NA	NA	NA	NA	NA	NA	NA	NA	NA	NA	NA	NA	NA	NA	NA	NA	NA	NA	NA	NA	NA	NA	NA	NA	NA	NA	NA	NA	NA	5
KE013528	Kenya	Female	Adult outpatient	18-24	No growth	Negative	NA	None significant	NA	1053528	NA	NA	NA	NA	NA	NA	NA	NA	NA	NA	NA	NA	NA	NA	NA	NA	NA	NA	NA	NA	NA	NA	NA	NA	NA	NA	NA	NA	NA	NA	NA	5
KE013531	Kenya	Female	Adult outpatient	25-34	No growth	Negative	NA	None significant	NA	1053531	NA	NA	NA	NA	NA	NA	NA	NA	NA	NA	NA	NA	NA	NA	NA	NA	NA	NA	NA	NA	NA	NA	NA	NA	NA	NA	NA	NA	NA	NA	NA	5
KE013537	Kenya	Female	Adult outpatient	25-34	Contaminants	Negative	NA	None significant	NA	1053537	NA	NA	NA	NA	NA	NA	NA	NA	NA	NA	NA	NA	NA	NA	NA	NA	NA	NA	NA	NA	NA	NA	NA	NA	NA	NA	NA	NA	NA	NA	NA	5
KE013541	Kenya	Female	Adult outpatient	18-24	No growth	Negative	NA	None significant	NA	1053541	NA	NA	NA	NA	NA	NA	NA	NA	NA	NA	NA	NA	NA	NA	NA	NA	NA	NA	NA	NA	NA	NA	NA	NA	NA	NA	NA	NA	NA	NA	NA	5
KE013543	Kenya	Female	Adult inpatient	18-24	No growth	Negative	NA	None significant	NA	1053543	NA	NA	NA	NA	NA	NA	NA	NA	NA	NA	NA	NA	NA	NA	NA	NA	NA	NA	NA	NA	NA	NA	NA	NA	NA	NA	NA	NA	NA	NA	NA	5
KE013545	Kenya	Female	Adult outpatient	25-34	Contaminants	Negative	NA	None significant	NA	1053545	NA	NA	NA	NA	NA	NA	NA	NA	NA	NA	NA	NA	NA	NA	NA	NA	NA	NA	NA	NA	NA	NA	NA	NA	NA	NA	NA	NA	NA	NA	NA	5
KE013547	Kenya	Female	Adult outpatient	18-24	Contaminants	Negative	NA	None significant	NA	1053547	NA	NA	NA	NA	NA	NA	NA	NA	NA	NA	NA	NA	NA	NA	NA	NA	NA	NA	NA	NA	NA	NA	NA	NA	NA	NA	NA	NA	NA	NA	NA	5
KE013548	Kenya	Female	Adult outpatient	18-24	No growth	Negative	NA	None significant	NA	1053548	NA	NA	NA	NA	NA	NA	NA	NA	NA	NA	NA	NA	NA	NA	NA	NA	NA	NA	NA	NA	NA	NA	NA	NA	NA	NA	NA	NA	NA	NA	NA	5
KE013552	Kenya	Female	Adult outpatient	25-34	No growth	Negative	NA	None significant	NA	1053552	NA	NA	NA	NA	NA	NA	NA	NA	NA	NA	NA	NA	NA	NA	NA	NA	NA	NA	NA	NA	NA	NA	NA	NA	NA	NA	NA	NA	NA	NA	NA	5
KE013559	Kenya	Female	Adult outpatient	18-24	No growth	Negative	NA	None significant	NA	1053559	NA	NA	NA	NA	NA	NA	NA	NA	NA	NA	NA	NA	NA	NA	NA	NA	NA	NA	NA	NA	NA	NA	NA	NA	NA	NA	NA	NA	NA	NA	NA	5
KE013562	Kenya	Female	Adult inpatient	18-24	No growth	Negative	NA	None significant	NA	1053562	NA	NA	NA	NA	NA	NA	NA	NA	NA	NA	NA	NA	NA	NA	NA	NA	NA	NA	NA	NA	NA	NA	NA	NA	NA	NA	NA	NA	NA	NA	NA	5
KE013564	Kenya	Female	Adult outpatient	25-34	No growth	Negative	NA	None significant	NA	1053564	NA	NA	NA	NA	NA	NA	NA	NA	NA	NA	NA	NA	NA	NA	NA	NA	NA	NA	NA	NA	NA	NA	NA	NA	NA	NA	NA	NA	NA	NA	NA	5
KE013578	Kenya	Female	Adult outpatient	18-24	Contaminants	Negative	NA	None significant	NA	1053578	NA	NA	NA	NA	NA	NA	NA	NA	NA	NA	NA	NA	NA	NA	NA	NA	NA	NA	NA	NA	NA	NA	NA	NA	NA	NA	NA	NA	NA	NA	NA	5
KE013579	Kenya	Female	Adult outpatient	25-34	No growth	Negative	NA	None significant	NA	1053579	NA	NA	NA	NA	NA	NA	NA	NA	NA	NA	NA	NA	NA	NA	NA	NA	NA	NA	NA	NA	NA	NA	NA	NA	NA	NA	NA	NA	NA	NA	NA	5
KE013580	Kenya	Female	Adult outpatient	25-34	Contaminants	Negative	NA	None significant	NA	1053580	NA	NA	NA	NA	NA	NA	NA	NA	NA	NA	NA	NA	NA	NA	NA	NA	NA	NA	NA	NA	NA	NA	NA	NA	NA	NA	NA	NA	NA	NA	NA	5
KE013588	Kenya	Female	Adult outpatient	18-24	No growth	Negative	NA	None significant	NA	1053588	NA	NA	NA	NA	NA	NA	NA	NA	NA	NA	NA	NA	NA	NA	NA	NA	NA	NA	NA	NA	NA	NA	NA	NA	NA	NA	NA	NA	NA	NA	NA	5
KE013598	Kenya	Female	Adult outpatient	25-34	Contaminants	Negative	NA	None significant	NA	1053598	NA	NA	NA	NA	NA	NA	NA	NA	NA	NA	NA	NA	NA	NA	NA	NA	NA	NA	NA	NA	NA	NA	NA	NA	NA	NA	NA	NA	NA	NA	NA	5
KE013601	Kenya	Male	Adult outpatient	65-74	No growth	Negative	NA	None significant	NA	1053601	NA	NA	NA	NA	NA	NA	NA	NA	NA	NA	NA	NA	NA	NA	NA	NA	NA	NA	NA	NA	NA	NA	NA	NA	NA	NA	NA	NA	NA	NA	NA	5
KE013603	Kenya	Female	Adult outpatient	35-44	Contaminants	Negative	NA	None significant	NA	1053603	NA	NA	NA	NA	NA	NA	NA	NA	NA	NA	NA	NA	NA	NA	NA	NA	NA	NA	NA	NA	NA	NA	NA	NA	NA	NA	NA	NA	NA	NA	NA	5
KE013604	Kenya	Male	Adult outpatient	35-44	No growth	Negative	NA	None significant	NA	1053604	NA	NA	NA	NA	NA	NA	NA	NA	NA	NA	NA	NA	NA	NA	NA	NA	NA	NA	NA	NA	NA	NA	NA	NA	NA	NA	NA	NA	NA	NA	NA	5
KE013609	Kenya	Female	Adult outpatient	45-54	No growth	Negative	NA	None significant	NA	1053609	NA	NA	NA	NA	NA	NA	NA	NA	NA	NA	NA	NA	NA	NA	NA	NA	NA	NA	NA	NA	NA	NA	NA	NA	NA	NA	NA	NA	NA	NA	NA	5
KE013610	Kenya	Male	Adult outpatient	35-44	No growth	Negative	NA	None significant	NA	1053610	NA	NA	NA	NA	NA	NA	NA	NA	NA	NA	NA	NA	NA	NA	NA	NA	NA	NA	NA	NA	NA	NA	NA	NA	NA	NA	NA	NA	NA	NA	NA	5
KE013611	Kenya	Female	Adult outpatient	18-24	No growth	Negative	NA	None significant	NA	1053611	NA	NA	NA	NA	NA	NA	NA	NA	NA	NA	NA	NA	NA	NA	NA	NA	NA	NA	NA	NA	NA	NA	NA	NA	NA	NA	NA	NA	NA	NA	NA	5
KE013613	Kenya	Female	Adult outpatient	25-34	Contaminants	Negative	NA	None significant	NA	1053613	NA	NA	NA	NA	NA	NA	NA	NA	NA	NA	NA	NA	NA	NA	NA	NA	NA	NA	NA	NA	NA	NA	NA	NA	NA	NA	NA	NA	NA	NA	NA	5
KE013622	Kenya	Female	Adult outpatient	25-34	No growth	Negative	NA	None significant	NA	1053622	NA	NA	NA	NA	NA	NA	NA	NA	NA	NA	NA	NA	NA	NA	NA	NA	NA	NA	NA	NA	NA	NA	NA	NA	NA	NA	NA	NA	NA	NA	NA	5
KE013632	Kenya	Female	Adult outpatient	25-34	No growth	Negative	NA	None significant	NA	1053632	NA	NA	NA	NA	NA	NA	NA	NA	NA	NA	NA	NA	NA	NA	NA	NA	NA	NA	NA	NA	NA	NA	NA	NA	NA	NA	NA	NA	NA	NA	NA	5
KE013637	Kenya	Female	Adult outpatient	25-34	No growth	Negative	NA	None significant	NA	1053637	NA	NA	NA	NA	NA	NA	NA	NA	NA	NA	NA	NA	NA	NA	NA	NA	NA	NA	NA	NA	NA	NA	NA	NA	NA	NA	NA	NA	NA	NA	NA	5
KE013638	Kenya	Female	Adult outpatient	25-34	Contaminants	Negative	NA	None significant	NA	1053638	NA	NA	NA	NA	NA	NA	NA	NA	NA	NA	NA	NA	NA	NA	NA	NA	NA	NA	NA	NA	NA	NA	NA	NA	NA	NA	NA	NA	NA	NA	NA	5
KE013639	Kenya	Female	Adult outpatient	25-34	No growth	Negative	NA	None significant	NA	1053639	NA	NA	NA	NA	NA	NA	NA	NA	NA	NA	NA	NA	NA	NA	NA	NA	NA	NA	NA	NA	NA	NA	NA	NA	NA	NA	NA	NA	NA	NA	NA	5
KE013640	Kenya	Female	Adult inpatient	18-24	No growth	Negative	NA	None significant	NA	1053640	NA	NA	NA	NA	NA	NA	NA	NA	NA	NA	NA	NA	NA	NA	NA	NA	NA	NA	NA	NA	NA	NA	NA	NA	NA	NA	NA	NA	NA	NA	NA	5
KE013643	Kenya	Female	Adult outpatient	18-24	Contaminants	Negative	NA	None significant	NA	1053643	NA	NA	NA	NA	NA	NA	NA	NA	NA	NA	NA	NA	NA	NA	NA	NA	NA	NA	NA	NA	NA	NA	NA	NA	NA	NA	NA	NA	NA	NA	NA	5
KE013645	Kenya	Female	Adult outpatient	25-34	No growth	Negative	NA	None significant	NA	1053645	NA	NA	NA	NA	NA	NA	NA	NA	NA	NA	NA	NA	NA	NA	NA	NA	NA	NA	NA	NA	NA	NA	NA	NA	NA	NA	NA	NA	NA	NA	NA	5
KE013646	Kenya	Male	Adult inpatient	25-34	Contaminants	Negative	NA	None significant	NA	1053646	NA	NA	NA	NA	NA	NA	NA	NA	NA	NA	NA	NA	NA	NA	NA	NA	NA	NA	NA	NA	NA	NA	NA	NA	NA	NA	NA	NA	NA	NA	NA	5
KE013652	Kenya	Female	Adult outpatient	18-24	No growth	Negative	NA	None significant	NA	1053652	NA	NA	NA	NA	NA	NA	NA	NA	NA	NA	NA	NA	NA	NA	NA	NA	NA	NA	NA	NA	NA	NA	NA	NA	NA	NA	NA	NA	NA	NA	NA	5
KE013655	Kenya	Female	Adult outpatient	18-24	Contaminants	Negative	NA	None significant	NA	1053655	NA	NA	NA	NA	NA	NA	NA	NA	NA	NA	NA	NA	NA	NA	NA	NA	NA	NA	NA	NA	NA	NA	NA	NA	NA	NA	NA	NA	NA	NA	NA	5
KE013657	Kenya	Female	Adult outpatient	35-44	No growth	Negative	NA	None significant	NA	1053657	NA	NA	NA	NA	NA	NA	NA	NA	NA	NA	NA	NA	NA	NA	NA	NA	NA	NA	NA	NA	NA	NA	NA	NA	NA	NA	NA	NA	NA	NA	NA	5
KE013664	Kenya	Female	Adult outpatient	25-34	No growth	Negative	NA	None significant	NA	1053664	NA	NA	NA	NA	NA	NA	NA	NA	NA	NA	NA	NA	NA	NA	NA	NA	NA	NA	NA	NA	NA	NA	NA	NA	NA	NA	NA	NA	NA	NA	NA	5
KE013665	Kenya	Female	Adult outpatient	25-34	No growth	Negative	NA	None significant	NA	1053665	NA	NA	NA	NA	NA	NA	NA	NA	NA	NA	NA	NA	NA	NA	NA	NA	NA	NA	NA	NA	NA	NA	NA	NA	NA	NA	NA	NA	NA	NA	NA	5
KE013668	Kenya	Female	Adult outpatient	25-34	Contaminants	Negative	NA	None significant	NA	1053668	NA	NA	NA	NA	NA	NA	NA	NA	NA	NA	NA	NA	NA	NA	NA	NA	NA	NA	NA	NA	NA	NA	NA	NA	NA	NA	NA	NA	NA	NA	NA	5
KE013669	Kenya	Female	Adult inpatient	18-24	No growth	Negative	NA	None significant	NA	1053669	NA	NA	NA	NA	NA	NA	NA	NA	NA	NA	NA	NA	NA	NA	NA	NA	NA	NA	NA	NA	NA	NA	NA	NA	NA	NA	NA	NA	NA	NA	NA	5
KE013670	Kenya	Female	Adult outpatient	35-44	Contaminants	Negative	NA	None significant	NA	1053670	NA	NA	NA	NA	NA	NA	NA	NA	NA	NA	NA	NA	NA	NA	NA	NA	NA	NA	NA	NA	NA	NA	NA	NA	NA	NA	NA	NA	NA	NA	NA	5
KE013671	Kenya	Female	Adult outpatient	25-34	No growth	Negative	NA	None significant	NA	1053671	NA	NA	NA	NA	NA	NA	NA	NA	NA	NA	NA	NA	NA	NA	NA	NA	NA	NA	NA	NA	NA	NA	NA	NA	NA	NA	NA	NA	NA	NA	NA	5
KE013677	Kenya	Female	Adult outpatient	35-44	Contaminants	Negative	NA	None significant	NA	1053677	NA	NA	NA	NA	NA	NA	NA	NA	NA	NA	NA	NA	NA	NA	NA	NA	NA	NA	NA	NA	NA	NA	NA	NA	NA	NA	NA	NA	NA	NA	NA	5
KE013678	Kenya	Female	Adult outpatient	45-54	No growth	Negative	NA	None significant	NA	1053678	NA	NA	NA	NA	NA	NA	NA	NA	NA	NA	NA	NA	NA	NA	NA	NA	NA	NA	NA	NA	NA	NA	NA	NA	NA	NA	NA	NA	NA	NA	NA	5
KE013683	Kenya	Male	Adult outpatient	45-54	Contaminants	Negative	NA	None significant	NA	1053683	NA	NA	NA	NA	NA	NA	NA	NA	NA	NA	NA	NA	NA	NA	NA	NA	NA	NA	NA	NA	NA	NA	NA	NA	NA	NA	NA	NA	NA	NA	NA	5
KE013688	Kenya	Female	Adult outpatient	18-24	No growth	Negative	NA	None significant	NA	1053688	NA	NA	NA	NA	NA	NA	NA	NA	NA	NA	NA	NA	NA	NA	NA	NA	NA	NA	NA	NA	NA	NA	NA	NA	NA	NA	NA	NA	NA	NA	NA	5
KE013689	Kenya	Female	Adult outpatient	35-44	No growth	Negative	NA	None significant	NA	1053689	NA	NA	NA	NA	NA	NA	NA	NA	NA	NA	NA	NA	NA	NA	NA	NA	NA	NA	NA	NA	NA	NA	NA	NA	NA	NA	NA	NA	NA	NA	NA	5
KE013694	Kenya	Female	Adult outpatient	25-34	Contaminants	Negative	NA	None significant	NA	1053694	NA	NA	NA	NA	NA	NA	NA	NA	NA	NA	NA	NA	NA	NA	NA	NA	NA	NA	NA	NA	NA	NA	NA	NA	NA	NA	NA	NA	NA	NA	NA	5
KE013696	Kenya	Female	Adult outpatient	25-34	No growth	Negative	NA	None significant	NA	1053696	NA	NA	NA	NA	NA	NA	NA	NA	NA	NA	NA	NA	NA	NA	NA	NA	NA	NA	NA	NA	NA	NA	NA	NA	NA	NA	NA	NA	NA	NA	NA	5
KE013701	Kenya	Male	Adult outpatient	45-54	No growth	Negative	NA	None significant	NA	1053701	NA	NA	NA	NA	NA	NA	NA	NA	NA	NA	NA	NA	NA	NA	NA	NA	NA	NA	NA	NA	NA	NA	NA	NA	NA	NA	NA	NA	NA	NA	NA	5
KE013704	Kenya	Female	Adult outpatient	18-24	No growth	Negative	NA	None significant	NA	1053704	NA	NA	NA	NA	NA	NA	NA	NA	NA	NA	NA	NA	NA	NA	NA	NA	NA	NA	NA	NA	NA	NA	NA	NA	NA	NA	NA	NA	NA	NA	NA	5
KE013705	Kenya	Female	Adult outpatient	18-24	No growth	Negative	NA	None significant	NA	1053705	NA	NA	NA	NA	NA	NA	NA	NA	NA	NA	NA	NA	NA	NA	NA	NA	NA	NA	NA	NA	NA	NA	NA	NA	NA	NA	NA	NA	NA	NA	NA	5
KE013708	Kenya	Female	Adult outpatient	25-34	No growth	Negative	NA	None significant	NA	1053708	NA	NA	NA	NA	NA	NA	NA	NA	NA	NA	NA	NA	NA	NA	NA	NA	NA	NA	NA	NA	NA	NA	NA	NA	NA	NA	NA	NA	NA	NA	NA	5
KE013711	Kenya	Female	Adult outpatient	18-24	No growth	Negative	NA	None significant	NA	1053711	NA	NA	NA	NA	NA	NA	NA	NA	NA	NA	NA	NA	NA	NA	NA	NA	NA	NA	NA	NA	NA	NA	NA	NA	NA	NA	NA	NA	NA	NA	NA	5
KE013719	Kenya	Male	Adult outpatient	25-34	No growth	Negative	NA	None significant	NA	1053719	NA	NA	NA	NA	NA	NA	NA	NA	NA	NA	NA	NA	NA	NA	NA	NA	NA	NA	NA	NA	NA	NA	NA	NA	NA	NA	NA	NA	NA	NA	NA	5
KE013733	Kenya	Female	Adult outpatient	18-24	No growth	Negative	NA	None significant	NA	1053733	NA	NA	NA	NA	NA	NA	NA	NA	NA	NA	NA	NA	NA	NA	NA	NA	NA	NA	NA	NA	NA	NA	NA	NA	NA	NA	NA	NA	NA	NA	NA	5
KE013761	Kenya	Female	Adult outpatient	25-34	No growth	Negative	NA	None significant	NA	1053761	NA	NA	NA	NA	NA	NA	NA	NA	NA	NA	NA	NA	NA	NA	NA	NA	NA	NA	NA	NA	NA	NA	NA	NA	NA	NA	NA	NA	NA	NA	NA	5
KE013763	Kenya	Male	Adult outpatient	25-34	Contaminants	Negative	NA	None significant	NA	1053763	NA	NA	NA	NA	NA	NA	NA	NA	NA	NA	NA	NA	NA	NA	NA	NA	NA	NA	NA	NA	NA	NA	NA	NA	NA	NA	NA	NA	NA	NA	NA	5
KE013764	Kenya	Female	Child outpatient	<18	No growth	Negative	NA	None significant	NA	1053764	NA	NA	NA	NA	NA	NA	NA	NA	NA	NA	NA	NA	NA	NA	NA	NA	NA	NA	NA	NA	NA	NA	NA	NA	NA	NA	NA	NA	NA	NA	NA	5
KE013766	Kenya	Female	Adult outpatient	18-24	No growth	Negative	NA	None significant	NA	1053766	NA	NA	NA	NA	NA	NA	NA	NA	NA	NA	NA	NA	NA	NA	NA	NA	NA	NA	NA	NA	NA	NA	NA	NA	NA	NA	NA	NA	NA	NA	NA	5
KE014002	Kenya	Female	Adult outpatient	25-34	Contaminants	Negative	NA	None significant	NA	1014002	NA	NA	NA	NA	NA	NA	NA	NA	NA	NA	NA	NA	NA	NA	NA	NA	NA	NA	NA	NA	NA	NA	NA	NA	NA	NA	NA	NA	NA	NA	NA	5
KE014004	Kenya	Male	Adult outpatient	25-34	Contaminants	Negative	NA	None significant	NA	1014004	NA	NA	NA	NA	NA	NA	NA	NA	NA	NA	NA	NA	NA	NA	NA	NA	NA	NA	NA	NA	NA	NA	NA	NA	NA	NA	NA	NA	NA	NA	NA	5
KE014017	Kenya	Female	Adult outpatient	35-44	No growth	Negative	NA	None significant	NA	1014017	NA	NA	NA	NA	NA	NA	NA	NA	NA	NA	NA	NA	NA	NA	NA	NA	NA	NA	NA	NA	NA	NA	NA	NA	NA	NA	NA	NA	NA	NA	NA	5
KE014021	Kenya	Female	Adult outpatient	55-64	No growth	Negative	NA	None significant	NA	1014021	NA	NA	NA	NA	NA	NA	NA	NA	NA	NA	NA	NA	NA	NA	NA	NA	NA	NA	NA	NA	NA	NA	NA	NA	NA	NA	NA	NA	NA	NA	NA	5
KE014025	Kenya	Female	Adult outpatient	35-44	No growth	Negative	NA	None significant	NA	1014025	NA	NA	NA	NA	NA	NA	NA	NA	NA	NA	NA	NA	NA	NA	NA	NA	NA	NA	NA	NA	NA	NA	NA	NA	NA	NA	NA	NA	NA	NA	NA	5
KE014057	Kenya	Male	Adult outpatient	25-34	No growth	Negative	NA	None significant	NA	1024057	NA	NA	NA	NA	NA	NA	NA	NA	NA	NA	NA	NA	NA	NA	NA	NA	NA	NA	NA	NA	NA	NA	NA	NA	NA	NA	NA	NA	NA	NA	NA	5
KE014060	Kenya	Female	Adult outpatient	25-34	No growth	Negative	NA	None significant	NA	1024060	NA	NA	NA	NA	NA	NA	NA	NA	NA	NA	NA	NA	NA	NA	NA	NA	NA	NA	NA	NA	NA	NA	NA	NA	NA	NA	NA	NA	NA	NA	NA	5
KE014066	Kenya	Male	Adult outpatient	25-34	Contaminants	Negative	NA	None significant	NA	1024066	NA	NA	NA	NA	NA	NA	NA	NA	NA	NA	NA	NA	NA	NA	NA	NA	NA	NA	NA	NA	NA	NA	NA	NA	NA	NA	NA	NA	NA	NA	NA	5
KE014067	Kenya	Male	Adult outpatient	35-44	Contaminants	Negative	NA	None significant	NA	1024067	NA	NA	NA	NA	NA	NA	NA	NA	NA	NA	NA	NA	NA	NA	NA	NA	NA	NA	NA	NA	NA	NA	NA	NA	NA	NA	NA	NA	NA	NA	NA	5
KE014070	Kenya	Female	Adult outpatient	25-34	No growth	Negative	NA	None significant	NA	1024070	NA	NA	NA	NA	NA	NA	NA	NA	NA	NA	NA	NA	NA	NA	NA	NA	NA	NA	NA	NA	NA	NA	NA	NA	NA	NA	NA	NA	NA	NA	NA	5
KE014074	Kenya	Male	Adult outpatient	35-44	No growth	Negative	NA	None significant	NA	1024074	NA	NA	NA	NA	NA	NA	NA	NA	NA	NA	NA	NA	NA	NA	NA	NA	NA	NA	NA	NA	NA	NA	NA	NA	NA	NA	NA	NA	NA	NA	NA	5
KE014076	Kenya	Male	Adult outpatient	35-44	No growth	Negative	NA	None significant	NA	1024076	NA	NA	NA	NA	NA	NA	NA	NA	NA	NA	NA	NA	NA	NA	NA	NA	NA	NA	NA	NA	NA	NA	NA	NA	NA	NA	NA	NA	NA	NA	NA	5
KE014079	Kenya	Female	Adult outpatient	25-34	No growth	Negative	NA	None significant	NA	1024079	NA	NA	NA	NA	NA	NA	NA	NA	NA	NA	NA	NA	NA	NA	NA	NA	NA	NA	NA	NA	NA	NA	NA	NA	NA	NA	NA	NA	NA	NA	NA	5
KE014082	Kenya	Female	Adult outpatient	25-34	No growth	Negative	NA	None significant	NA	1024082	NA	NA	NA	NA	NA	NA	NA	NA	NA	NA	NA	NA	NA	NA	NA	NA	NA	NA	NA	NA	NA	NA	NA	NA	NA	NA	NA	NA	NA	NA	NA	5
KE014085	Kenya	Female	Adult outpatient	25-34	No growth	Negative	NA	None significant	NA	1024085	NA	NA	NA	NA	NA	NA	NA	NA	NA	NA	NA	NA	NA	NA	NA	NA	NA	NA	NA	NA	NA	NA	NA	NA	NA	NA	NA	NA	NA	NA	NA	5
KE014088	Kenya	Male	Adult outpatient	18-24	No growth	Negative	NA	None significant	NA	1024088	NA	NA	NA	NA	NA	NA	NA	NA	NA	NA	NA	NA	NA	NA	NA	NA	NA	NA	NA	NA	NA	NA	NA	NA	NA	NA	NA	NA	NA	NA	NA	5
KE014091	Kenya	Male	Adult outpatient	35-44	No growth	Negative	NA	None significant	NA	1024091	NA	NA	NA	NA	NA	NA	NA	NA	NA	NA	NA	NA	NA	NA	NA	NA	NA	NA	NA	NA	NA	NA	NA	NA	NA	NA	NA	NA	NA	NA	NA	5
KE014092	Kenya	Female	Adult outpatient	25-34	No growth	Negative	NA	None significant	NA	1024092	NA	NA	NA	NA	NA	NA	NA	NA	NA	NA	NA	NA	NA	NA	NA	NA	NA	NA	NA	NA	NA	NA	NA	NA	NA	NA	NA	NA	NA	NA	NA	5
KE014100	Kenya	Female	Adult outpatient	35-44	Contaminants	Negative	NA	None significant	NA	1024100	NA	NA	NA	NA	NA	NA	NA	NA	NA	NA	NA	NA	NA	NA	NA	NA	NA	NA	NA	NA	NA	NA	NA	NA	NA	NA	NA	NA	NA	NA	NA	5
KE014103	Kenya	Female	Adult outpatient	25-34	No growth	Negative	NA	None significant	NA	1024103	NA	NA	NA	NA	NA	NA	NA	NA	NA	NA	NA	NA	NA	NA	NA	NA	NA	NA	NA	NA	NA	NA	NA	NA	NA	NA	NA	NA	NA	NA	NA	5
KE014109	Kenya	Female	Adult outpatient	35-44	No growth	Negative	NA	None significant	NA	1024109	NA	NA	NA	NA	NA	NA	NA	NA	NA	NA	NA	NA	NA	NA	NA	NA	NA	NA	NA	NA	NA	NA	NA	NA	NA	NA	NA	NA	NA	NA	NA	5
KE014112	Kenya	Female	Adult outpatient	35-44	No growth	Negative	NA	None significant	NA	1024112	NA	NA	NA	NA	NA	NA	NA	NA	NA	NA	NA	NA	NA	NA	NA	NA	NA	NA	NA	NA	NA	NA	NA	NA	NA	NA	NA	NA	NA	NA	NA	5
KE014116	Kenya	Male	Adult outpatient	25-34	No growth	Negative	NA	None significant	NA	1024116	NA	NA	NA	NA	NA	NA	NA	NA	NA	NA	NA	NA	NA	NA	NA	NA	NA	NA	NA	NA	NA	NA	NA	NA	NA	NA	NA	NA	NA	NA	NA	5
KE014121	Kenya	Female	Adult outpatient	25-34	Contaminants	Negative	NA	None significant	NA	1014121	NA	NA	NA	NA	NA	NA	NA	NA	NA	NA	NA	NA	NA	NA	NA	NA	NA	NA	NA	NA	NA	NA	NA	NA	NA	NA	NA	NA	NA	NA	NA	5
KE014133	Kenya	Female	Adult outpatient	18-24	Contaminants	Negative	NA	None significant	NA	1014133	NA	NA	NA	NA	NA	NA	NA	NA	NA	NA	NA	NA	NA	NA	NA	NA	NA	NA	NA	NA	NA	NA	NA	NA	NA	NA	NA	NA	NA	NA	NA	5
KE014137	Kenya	Male	Adult outpatient	25-34	No growth	Negative	NA	None significant	NA	1014137	NA	NA	NA	NA	NA	NA	NA	NA	NA	NA	NA	NA	NA	NA	NA	NA	NA	NA	NA	NA	NA	NA	NA	NA	NA	NA	NA	NA	NA	NA	NA	5
KE014141	Kenya	Female	Adult outpatient	25-34	Contaminants	Negative	NA	None significant	NA	1014141	NA	NA	NA	NA	NA	NA	NA	NA	NA	NA	NA	NA	NA	NA	NA	NA	NA	NA	NA	NA	NA	NA	NA	NA	NA	NA	NA	NA	NA	NA	NA	5
KE014145	Kenya	Female	Adult outpatient	25-34	Contaminants	Negative	NA	None significant	NA	1014145	NA	NA	NA	NA	NA	NA	NA	NA	NA	NA	NA	NA	NA	NA	NA	NA	NA	NA	NA	NA	NA	NA	NA	NA	NA	NA	NA	NA	NA	NA	NA	5
KE014160	Kenya	Male	Adult outpatient	18-24	Contaminants	Negative	NA	None significant	NA	1014160	NA	NA	NA	NA	NA	NA	NA	NA	NA	NA	NA	NA	NA	NA	NA	NA	NA	NA	NA	NA	NA	NA	NA	NA	NA	NA	NA	NA	NA	NA	NA	5
KE014169	Kenya	Female	Adult outpatient	25-34	No growth	Negative	NA	None significant	NA	1034169	NA	NA	NA	NA	NA	NA	NA	NA	NA	NA	NA	NA	NA	NA	NA	NA	NA	NA	NA	NA	NA	NA	NA	NA	NA	NA	NA	NA	NA	NA	NA	5
KE014184	Kenya	Female	Adult outpatient	18-24	No growth	Negative	NA	None significant	NA	1034184	NA	NA	NA	NA	NA	NA	NA	NA	NA	NA	NA	NA	NA	NA	NA	NA	NA	NA	NA	NA	NA	NA	NA	NA	NA	NA	NA	NA	NA	NA	NA	5
KE014190	Kenya	Female	Adult outpatient	25-34	No growth	Negative	NA	None significant	NA	1034190	NA	NA	NA	NA	NA	NA	NA	NA	NA	NA	NA	NA	NA	NA	NA	NA	NA	NA	NA	NA	NA	NA	NA	NA	NA	NA	NA	NA	NA	NA	NA	5
KE014199	Kenya	Female	Adult outpatient	25-34	No growth	Negative	NA	None significant	NA	1034199	NA	NA	NA	NA	NA	NA	NA	NA	NA	NA	NA	NA	NA	NA	NA	NA	NA	NA	NA	NA	NA	NA	NA	NA	NA	NA	NA	NA	NA	NA	NA	5
KE014201	Kenya	Male	Adult outpatient	25-34	No growth	Negative	NA	None significant	NA	1034201	NA	NA	NA	NA	NA	NA	NA	NA	NA	NA	NA	NA	NA	NA	NA	NA	NA	NA	NA	NA	NA	NA	NA	NA	NA	NA	NA	NA	NA	NA	NA	5
KE014206	Kenya	Female	Adult outpatient	25-34	No growth	Negative	NA	None significant	NA	1014206	NA	NA	NA	NA	NA	NA	NA	NA	NA	NA	NA	NA	NA	NA	NA	NA	NA	NA	NA	NA	NA	NA	NA	NA	NA	NA	NA	NA	NA	NA	NA	5
KE014263	Kenya	Female	Adult outpatient	25-34	Contaminants	Negative	NA	None significant	NA	1034263	NA	NA	NA	NA	NA	NA	NA	NA	NA	NA	NA	NA	NA	NA	NA	NA	NA	NA	NA	NA	NA	NA	NA	NA	NA	NA	NA	NA	NA	NA	NA	5
KE014264	Kenya	Female	Adult outpatient	35-44	Contaminants	Negative	NA	None significant	NA	1014264	NA	NA	NA	NA	NA	NA	NA	NA	NA	NA	NA	NA	NA	NA	NA	NA	NA	NA	NA	NA	NA	NA	NA	NA	NA	NA	NA	NA	NA	NA	NA	5
KE014265	Kenya	Male	Adult outpatient	25-34	No growth	Negative	NA	None significant	NA	1024265	NA	NA	NA	NA	NA	NA	NA	NA	NA	NA	NA	NA	NA	NA	NA	NA	NA	NA	NA	NA	NA	NA	NA	NA	NA	NA	NA	NA	NA	NA	NA	5
KE014266	Kenya	Female	Adult outpatient	35-44	No growth	Negative	NA	None significant	NA	1024266	NA	NA	NA	NA	NA	NA	NA	NA	NA	NA	NA	NA	NA	NA	NA	NA	NA	NA	NA	NA	NA	NA	NA	NA	NA	NA	NA	NA	NA	NA	NA	5
KE014267	Kenya	Female	Adult outpatient	25-34	No growth	Negative	NA	None significant	NA	1024267	NA	NA	NA	NA	NA	NA	NA	NA	NA	NA	NA	NA	NA	NA	NA	NA	NA	NA	NA	NA	NA	NA	NA	NA	NA	NA	NA	NA	NA	NA	NA	5
KE014268	Kenya	Male	Adult outpatient	45-54	No growth	Negative	NA	None significant	NA	1024268	NA	NA	NA	NA	NA	NA	NA	NA	NA	NA	NA	NA	NA	NA	NA	NA	NA	NA	NA	NA	NA	NA	NA	NA	NA	NA	NA	NA	NA	NA	NA	5
KE014270	Kenya	Male	Adult outpatient	25-34	No growth	Negative	NA	None significant	NA	1024270	NA	NA	NA	NA	NA	NA	NA	NA	NA	NA	NA	NA	NA	NA	NA	NA	NA	NA	NA	NA	NA	NA	NA	NA	NA	NA	NA	NA	NA	NA	NA	5
KE014271	Kenya	Female	Adult outpatient	25-34	No growth	Negative	NA	None significant	NA	1024271	NA	NA	NA	NA	NA	NA	NA	NA	NA	NA	NA	NA	NA	NA	NA	NA	NA	NA	NA	NA	NA	NA	NA	NA	NA	NA	NA	NA	NA	NA	NA	5
KE014274	Kenya	Male	Adult outpatient	18-24	No growth	Negative	NA	None significant	NA	1024274	NA	NA	NA	NA	NA	NA	NA	NA	NA	NA	NA	NA	NA	NA	NA	NA	NA	NA	NA	NA	NA	NA	NA	NA	NA	NA	NA	NA	NA	NA	NA	5
KE014275	Kenya	Female	Adult outpatient	35-44	No growth	Negative	NA	None significant	NA	1014275	NA	NA	NA	NA	NA	NA	NA	NA	NA	NA	NA	NA	NA	NA	NA	NA	NA	NA	NA	NA	NA	NA	NA	NA	NA	NA	NA	NA	NA	NA	NA	5
KE014276	Kenya	Female	Adult outpatient	25-34	No growth	Negative	NA	None significant	NA	1024276	NA	NA	NA	NA	NA	NA	NA	NA	NA	NA	NA	NA	NA	NA	NA	NA	NA	NA	NA	NA	NA	NA	NA	NA	NA	NA	NA	NA	NA	NA	NA	5
KE014277	Kenya	Female	Adult outpatient	35-44	No growth	Negative	NA	None significant	NA	1024277	NA	NA	NA	NA	NA	NA	NA	NA	NA	NA	NA	NA	NA	NA	NA	NA	NA	NA	NA	NA	NA	NA	NA	NA	NA	NA	NA	NA	NA	NA	NA	5
KE014278	Kenya	Female	Adult outpatient	18-24	No growth	Negative	NA	None significant	NA	1024278	NA	NA	NA	NA	NA	NA	NA	NA	NA	NA	NA	NA	NA	NA	NA	NA	NA	NA	NA	NA	NA	NA	NA	NA	NA	NA	NA	NA	NA	NA	NA	5
KE014280	Kenya	Female	Adult outpatient	25-34	Contaminants	Negative	NA	None significant	NA	1024280	NA	NA	NA	NA	NA	NA	NA	NA	NA	NA	NA	NA	NA	NA	NA	NA	NA	NA	NA	NA	NA	NA	NA	NA	NA	NA	NA	NA	NA	NA	NA	5
KE014281	Kenya	Male	Adult outpatient	25-34	No growth	Negative	NA	None significant	NA	1024281	NA	NA	NA	NA	NA	NA	NA	NA	NA	NA	NA	NA	NA	NA	NA	NA	NA	NA	NA	NA	NA	NA	NA	NA	NA	NA	NA	NA	NA	NA	NA	5
KE014282	Kenya	Female	Adult outpatient	45-54	No growth	Negative	NA	None significant	NA	1024282	NA	NA	NA	NA	NA	NA	NA	NA	NA	NA	NA	NA	NA	NA	NA	NA	NA	NA	NA	NA	NA	NA	NA	NA	NA	NA	NA	NA	NA	NA	NA	5
KE014284	Kenya	Female	Adult inpatient	18-24	Contaminants	Negative	NA	None significant	NA	1024284	NA	NA	NA	NA	NA	NA	NA	NA	NA	NA	NA	NA	NA	NA	NA	NA	NA	NA	NA	NA	NA	NA	NA	NA	NA	NA	NA	NA	NA	NA	NA	5
KE014287	Kenya	Male	Adult outpatient	35-44	Contaminants	Negative	NA	None significant	NA	1024287	NA	NA	NA	NA	NA	NA	NA	NA	NA	NA	NA	NA	NA	NA	NA	NA	NA	NA	NA	NA	NA	NA	NA	NA	NA	NA	NA	NA	NA	NA	NA	5
KE014291	Kenya	Male	Adult outpatient	35-44	No growth	Negative	NA	None significant	NA	1024291	NA	NA	NA	NA	NA	NA	NA	NA	NA	NA	NA	NA	NA	NA	NA	NA	NA	NA	NA	NA	NA	NA	NA	NA	NA	NA	NA	NA	NA	NA	NA	5
KE014292	Kenya	Female	Adult outpatient	25-34	No growth	Negative	NA	None significant	NA	1024292	NA	NA	NA	NA	NA	NA	NA	NA	NA	NA	NA	NA	NA	NA	NA	NA	NA	NA	NA	NA	NA	NA	NA	NA	NA	NA	NA	NA	NA	NA	NA	5
KE014293	Kenya	Female	Adult outpatient	35-44	No growth	Negative	NA	None significant	NA	1024293	NA	NA	NA	NA	NA	NA	NA	NA	NA	NA	NA	NA	NA	NA	NA	NA	NA	NA	NA	NA	NA	NA	NA	NA	NA	NA	NA	NA	NA	NA	NA	5
KE014294	Kenya	Female	Adult outpatient	18-24	No growth	Negative	NA	None significant	NA	1024294	NA	NA	NA	NA	NA	NA	NA	NA	NA	NA	NA	NA	NA	NA	NA	NA	NA	NA	NA	NA	NA	NA	NA	NA	NA	NA	NA	NA	NA	NA	NA	5
KE014297	Kenya	Female	Adult inpatient	25-34	No growth	Negative	NA	None significant	NA	1024297	NA	NA	NA	NA	NA	NA	NA	NA	NA	NA	NA	NA	NA	NA	NA	NA	NA	NA	NA	NA	NA	NA	NA	NA	NA	NA	NA	NA	NA	NA	NA	5
KE014298	Kenya	Female	Adult outpatient	25-34	Contaminants	Negative	NA	None significant	NA	1024298	NA	NA	NA	NA	NA	NA	NA	NA	NA	NA	NA	NA	NA	NA	NA	NA	NA	NA	NA	NA	NA	NA	NA	NA	NA	NA	NA	NA	NA	NA	NA	5
KE014299	Kenya	Female	Adult outpatient	25-34	No growth	Negative	NA	None significant	NA	1024299	NA	NA	NA	NA	NA	NA	NA	NA	NA	NA	NA	NA	NA	NA	NA	NA	NA	NA	NA	NA	NA	NA	NA	NA	NA	NA	NA	NA	NA	NA	NA	5
KE014300	Kenya	Female	Adult outpatient	25-34	Contaminants	Negative	NA	None significant	NA	1024300	NA	NA	NA	NA	NA	NA	NA	NA	NA	NA	NA	NA	NA	NA	NA	NA	NA	NA	NA	NA	NA	NA	NA	NA	NA	NA	NA	NA	NA	NA	NA	5
KE014301	Kenya	Female	Adult outpatient	45-54	Contaminants	Negative	NA	None significant	NA	1024301	NA	NA	NA	NA	NA	NA	NA	NA	NA	NA	NA	NA	NA	NA	NA	NA	NA	NA	NA	NA	NA	NA	NA	NA	NA	NA	NA	NA	NA	NA	NA	5
KE014302	Kenya	Female	Adult outpatient	25-34	No growth	Negative	NA	None significant	NA	1024302	NA	NA	NA	NA	NA	NA	NA	NA	NA	NA	NA	NA	NA	NA	NA	NA	NA	NA	NA	NA	NA	NA	NA	NA	NA	NA	NA	NA	NA	NA	NA	5
KE014303	Kenya	Female	Adult outpatient	18-24	No growth	Negative	NA	None significant	NA	1024303	NA	NA	NA	NA	NA	NA	NA	NA	NA	NA	NA	NA	NA	NA	NA	NA	NA	NA	NA	NA	NA	NA	NA	NA	NA	NA	NA	NA	NA	NA	NA	5
KE014306	Kenya	Female	Adult outpatient	35-44	No growth	Negative	NA	None significant	NA	1024306	NA	NA	NA	NA	NA	NA	NA	NA	NA	NA	NA	NA	NA	NA	NA	NA	NA	NA	NA	NA	NA	NA	NA	NA	NA	NA	NA	NA	NA	NA	NA	5
KE014307	Kenya	Female	Adult outpatient	65-74	Contaminants	Negative	NA	None significant	NA	1024307	NA	NA	NA	NA	NA	NA	NA	NA	NA	NA	NA	NA	NA	NA	NA	NA	NA	NA	NA	NA	NA	NA	NA	NA	NA	NA	NA	NA	NA	NA	NA	5
KE014309	Kenya	Male	Adult outpatient	35-44	Contaminants	Negative	NA	None significant	NA	1024309	NA	NA	NA	NA	NA	NA	NA	NA	NA	NA	NA	NA	NA	NA	NA	NA	NA	NA	NA	NA	NA	NA	NA	NA	NA	NA	NA	NA	NA	NA	NA	5
KE014310	Kenya	Female	Adult outpatient	25-34	Contaminants	Negative	NA	None significant	NA	1024310	NA	NA	NA	NA	NA	NA	NA	NA	NA	NA	NA	NA	NA	NA	NA	NA	NA	NA	NA	NA	NA	NA	NA	NA	NA	NA	NA	NA	NA	NA	NA	5
KE014311	Kenya	Female	Adult outpatient	35-44	No growth	Negative	NA	None significant	NA	1024311	NA	NA	NA	NA	NA	NA	NA	NA	NA	NA	NA	NA	NA	NA	NA	NA	NA	NA	NA	NA	NA	NA	NA	NA	NA	NA	NA	NA	NA	NA	NA	5
KE014312	Kenya	Female	Adult outpatient	25-34	No growth	Negative	NA	None significant	NA	1024312	NA	NA	NA	NA	NA	NA	NA	NA	NA	NA	NA	NA	NA	NA	NA	NA	NA	NA	NA	NA	NA	NA	NA	NA	NA	NA	NA	NA	NA	NA	NA	5
KE014314	Kenya	Female	Adult outpatient	18-24	Contaminants	Negative	NA	None significant	NA	1024314	NA	NA	NA	NA	NA	NA	NA	NA	NA	NA	NA	NA	NA	NA	NA	NA	NA	NA	NA	NA	NA	NA	NA	NA	NA	NA	NA	NA	NA	NA	NA	5
KE014316	Kenya	Female	Adult outpatient	25-34	Contaminants	Negative	NA	None significant	NA	1024316	NA	NA	NA	NA	NA	NA	NA	NA	NA	NA	NA	NA	NA	NA	NA	NA	NA	NA	NA	NA	NA	NA	NA	NA	NA	NA	NA	NA	NA	NA	NA	5
KE014317	Kenya	Female	Adult outpatient	18-24	Contaminants	Negative	NA	None significant	NA	1024317	NA	NA	NA	NA	NA	NA	NA	NA	NA	NA	NA	NA	NA	NA	NA	NA	NA	NA	NA	NA	NA	NA	NA	NA	NA	NA	NA	NA	NA	NA	NA	5
KE014320	Kenya	Male	Adult outpatient	35-44	No growth	Negative	NA	None significant	NA	1024320	NA	NA	NA	NA	NA	NA	NA	NA	NA	NA	NA	NA	NA	NA	NA	NA	NA	NA	NA	NA	NA	NA	NA	NA	NA	NA	NA	NA	NA	NA	NA	5
KE014323	Kenya	Female	Adult outpatient	18-24	No growth	Negative	NA	None significant	NA	1024323	NA	NA	NA	NA	NA	NA	NA	NA	NA	NA	NA	NA	NA	NA	NA	NA	NA	NA	NA	NA	NA	NA	NA	NA	NA	NA	NA	NA	NA	NA	NA	5
KE014325	Kenya	Female	Adult outpatient	35-44	No growth	Negative	NA	None significant	NA	1024325	NA	NA	NA	NA	NA	NA	NA	NA	NA	NA	NA	NA	NA	NA	NA	NA	NA	NA	NA	NA	NA	NA	NA	NA	NA	NA	NA	NA	NA	NA	NA	5
KE014327	Kenya	Male	Adult outpatient	35-44	No growth	Negative	NA	None significant	NA	1024327	NA	NA	NA	NA	NA	NA	NA	NA	NA	NA	NA	NA	NA	NA	NA	NA	NA	NA	NA	NA	NA	NA	NA	NA	NA	NA	NA	NA	NA	NA	NA	5
KE014328	Kenya	Female	Adult outpatient	18-24	Contaminants	Negative	NA	None significant	NA	1024328	NA	NA	NA	NA	NA	NA	NA	NA	NA	NA	NA	NA	NA	NA	NA	NA	NA	NA	NA	NA	NA	NA	NA	NA	NA	NA	NA	NA	NA	NA	NA	5
KE014331	Kenya	Female	Adult outpatient	25-34	No growth	Negative	NA	None significant	NA	1024331	NA	NA	NA	NA	NA	NA	NA	NA	NA	NA	NA	NA	NA	NA	NA	NA	NA	NA	NA	NA	NA	NA	NA	NA	NA	NA	NA	NA	NA	NA	NA	5
KE014332	Kenya	Female	Adult outpatient	18-24	No growth	Negative	NA	None significant	NA	1024332	NA	NA	NA	NA	NA	NA	NA	NA	NA	NA	NA	NA	NA	NA	NA	NA	NA	NA	NA	NA	NA	NA	NA	NA	NA	NA	NA	NA	NA	NA	NA	5
KE014333	Kenya	Female	Adult outpatient	45-54	No growth	Negative	NA	None significant	NA	1024333	NA	NA	NA	NA	NA	NA	NA	NA	NA	NA	NA	NA	NA	NA	NA	NA	NA	NA	NA	NA	NA	NA	NA	NA	NA	NA	NA	NA	NA	NA	NA	5
KE014334	Kenya	Male	Adult outpatient	35-44	No growth	Negative	NA	None significant	NA	1014334	NA	NA	NA	NA	NA	NA	NA	NA	NA	NA	NA	NA	NA	NA	NA	NA	NA	NA	NA	NA	NA	NA	NA	NA	NA	NA	NA	NA	NA	NA	NA	5
KE014335	Kenya	Male	Adult outpatient	45-54	No growth	Negative	NA	None significant	NA	1014335	NA	NA	NA	NA	NA	NA	NA	NA	NA	NA	NA	NA	NA	NA	NA	NA	NA	NA	NA	NA	NA	NA	NA	NA	NA	NA	NA	NA	NA	NA	NA	5
KE014336	Kenya	Female	Adult outpatient	25-34	Contaminants	Negative	NA	None significant	NA	1014336	NA	NA	NA	NA	NA	NA	NA	NA	NA	NA	NA	NA	NA	NA	NA	NA	NA	NA	NA	NA	NA	NA	NA	NA	NA	NA	NA	NA	NA	NA	NA	5
KE014338	Kenya	Female	Adult outpatient	18-24	No growth	Negative	NA	None significant	NA	1014338	NA	NA	NA	NA	NA	NA	NA	NA	NA	NA	NA	NA	NA	NA	NA	NA	NA	NA	NA	NA	NA	NA	NA	NA	NA	NA	NA	NA	NA	NA	NA	5
KE014341	Kenya	Female	Adult outpatient	25-34	Contaminants	Negative	NA	None significant	NA	1034341	NA	NA	NA	NA	NA	NA	NA	NA	NA	NA	NA	NA	NA	NA	NA	NA	NA	NA	NA	NA	NA	NA	NA	NA	NA	NA	NA	NA	NA	NA	NA	5
KE014342	Kenya	Female	child inpatient	<18	No growth	Negative	NA	None significant	NA	1014342	NA	NA	NA	NA	NA	NA	NA	NA	NA	NA	NA	NA	NA	NA	NA	NA	NA	NA	NA	NA	NA	NA	NA	NA	NA	NA	NA	NA	NA	NA	NA	5
KE014343	Kenya	Female	Adult outpatient	18-24	No growth	Negative	NA	None significant	NA	1024343	NA	NA	NA	NA	NA	NA	NA	NA	NA	NA	NA	NA	NA	NA	NA	NA	NA	NA	NA	NA	NA	NA	NA	NA	NA	NA	NA	NA	NA	NA	NA	5
KE014346	Kenya	Female	Adult outpatient	25-34	No growth	Negative	NA	None significant	NA	1014346	NA	NA	NA	NA	NA	NA	NA	NA	NA	NA	NA	NA	NA	NA	NA	NA	NA	NA	NA	NA	NA	NA	NA	NA	NA	NA	NA	NA	NA	NA	NA	5
KE014347	Kenya	Female	Adult outpatient	18-24	No growth	Negative	NA	None significant	NA	1014347	NA	NA	NA	NA	NA	NA	NA	NA	NA	NA	NA	NA	NA	NA	NA	NA	NA	NA	NA	NA	NA	NA	NA	NA	NA	NA	NA	NA	NA	NA	NA	5
KE014357	Kenya	Male	Adult outpatient	25-34	No growth	Negative	NA	None significant	NA	1014357	NA	NA	NA	NA	NA	NA	NA	NA	NA	NA	NA	NA	NA	NA	NA	NA	NA	NA	NA	NA	NA	NA	NA	NA	NA	NA	NA	NA	NA	NA	NA	5
KE014361	Kenya	Female	Adult outpatient	18-24	No growth	Negative	NA	None significant	NA	1014361	NA	NA	NA	NA	NA	NA	NA	NA	NA	NA	NA	NA	NA	NA	NA	NA	NA	NA	NA	NA	NA	NA	NA	NA	NA	NA	NA	NA	NA	NA	NA	5
KE014362	Kenya	Female	Adult outpatient	25-34	No growth	Negative	NA	None significant	NA	1014362	NA	NA	NA	NA	NA	NA	NA	NA	NA	NA	NA	NA	NA	NA	NA	NA	NA	NA	NA	NA	NA	NA	NA	NA	NA	NA	NA	NA	NA	NA	NA	5
KE014363	Kenya	Female	Adult outpatient	18-24	No growth	Negative	NA	None significant	NA	1014363	NA	NA	NA	NA	NA	NA	NA	NA	NA	NA	NA	NA	NA	NA	NA	NA	NA	NA	NA	NA	NA	NA	NA	NA	NA	NA	NA	NA	NA	NA	NA	5
KE014364	Kenya	Male	Adult outpatient	55-64	No growth	Negative	NA	None significant	NA	1014364	NA	NA	NA	NA	NA	NA	NA	NA	NA	NA	NA	NA	NA	NA	NA	NA	NA	NA	NA	NA	NA	NA	NA	NA	NA	NA	NA	NA	NA	NA	NA	5
KE014365	Kenya	Female	Adult outpatient	25-34	Contaminants	Negative	NA	None significant	NA	1014365	NA	NA	NA	NA	NA	NA	NA	NA	NA	NA	NA	NA	NA	NA	NA	NA	NA	NA	NA	NA	NA	NA	NA	NA	NA	NA	NA	NA	NA	NA	NA	5
KE014367	Kenya	Female	Adult outpatient	25-34	Contaminants	Negative	NA	None significant	NA	1014367	NA	NA	NA	NA	NA	NA	NA	NA	NA	NA	NA	NA	NA	NA	NA	NA	NA	NA	NA	NA	NA	NA	NA	NA	NA	NA	NA	NA	NA	NA	NA	5
KE014384	Kenya	Female	Adult outpatient	25-34	No growth	Negative	NA	None significant	NA	1014384	NA	NA	NA	NA	NA	NA	NA	NA	NA	NA	NA	NA	NA	NA	NA	NA	NA	NA	NA	NA	NA	NA	NA	NA	NA	NA	NA	NA	NA	NA	NA	5
KE014386	Kenya	Female	Adult outpatient	25-34	No growth	Negative	NA	None significant	NA	1014386	NA	NA	NA	NA	NA	NA	NA	NA	NA	NA	NA	NA	NA	NA	NA	NA	NA	NA	NA	NA	NA	NA	NA	NA	NA	NA	NA	NA	NA	NA	NA	5
KE014387	Kenya	Female	Adult outpatient	55-64	No growth	Negative	NA	None significant	NA	1014387	NA	NA	NA	NA	NA	NA	NA	NA	NA	NA	NA	NA	NA	NA	NA	NA	NA	NA	NA	NA	NA	NA	NA	NA	NA	NA	NA	NA	NA	NA	NA	5
KE014388	Kenya	Female	Adult outpatient	25-34	No growth	Negative	NA	None significant	NA	1014388	NA	NA	NA	NA	NA	NA	NA	NA	NA	NA	NA	NA	NA	NA	NA	NA	NA	NA	NA	NA	NA	NA	NA	NA	NA	NA	NA	NA	NA	NA	NA	5
KE014398	Kenya	Female	Adult outpatient	25-34	No growth	Negative	NA	None significant	NA	1014398	NA	NA	NA	NA	NA	NA	NA	NA	NA	NA	NA	NA	NA	NA	NA	NA	NA	NA	NA	NA	NA	NA	NA	NA	NA	NA	NA	NA	NA	NA	NA	5
KE014400	Kenya	Female	Adult outpatient	35-44	No growth	Negative	NA	None significant	NA	1014400	NA	NA	NA	NA	NA	NA	NA	NA	NA	NA	NA	NA	NA	NA	NA	NA	NA	NA	NA	NA	NA	NA	NA	NA	NA	NA	NA	NA	NA	NA	NA	5
KE014401	Kenya	Male	Adult outpatient	35-44	Contaminants	Negative	NA	None significant	NA	1014401	NA	NA	NA	NA	NA	NA	NA	NA	NA	NA	NA	NA	NA	NA	NA	NA	NA	NA	NA	NA	NA	NA	NA	NA	NA	NA	NA	NA	NA	NA	NA	5
KE014402	Kenya	Female	Adult outpatient	35-44	Contaminants	Negative	NA	None significant	NA	1014402	NA	NA	NA	NA	NA	NA	NA	NA	NA	NA	NA	NA	NA	NA	NA	NA	NA	NA	NA	NA	NA	NA	NA	NA	NA	NA	NA	NA	NA	NA	NA	5
KE014403	Kenya	Male	Adult outpatient	45-54	No growth	Negative	NA	None significant	NA	1014403	NA	NA	NA	NA	NA	NA	NA	NA	NA	NA	NA	NA	NA	NA	NA	NA	NA	NA	NA	NA	NA	NA	NA	NA	NA	NA	NA	NA	NA	NA	NA	5
KE014407	Kenya	Female	Adult outpatient	18-24	No growth	Negative	NA	None significant	NA	1014407	NA	NA	NA	NA	NA	NA	NA	NA	NA	NA	NA	NA	NA	NA	NA	NA	NA	NA	NA	NA	NA	NA	NA	NA	NA	NA	NA	NA	NA	NA	NA	5
KE014408	Kenya	Female	Adult outpatient	35-44	No growth	Negative	NA	None significant	NA	1014408	NA	NA	NA	NA	NA	NA	NA	NA	NA	NA	NA	NA	NA	NA	NA	NA	NA	NA	NA	NA	NA	NA	NA	NA	NA	NA	NA	NA	NA	NA	NA	5
KE014409	Kenya	Male	Adult outpatient	25-34	No growth	Negative	NA	None significant	NA	1014409	NA	NA	NA	NA	NA	NA	NA	NA	NA	NA	NA	NA	NA	NA	NA	NA	NA	NA	NA	NA	NA	NA	NA	NA	NA	NA	NA	NA	NA	NA	NA	5
KE014410	Kenya	Male	Adult outpatient	45-54	No growth	Negative	NA	None significant	NA	1014410	NA	NA	NA	NA	NA	NA	NA	NA	NA	NA	NA	NA	NA	NA	NA	NA	NA	NA	NA	NA	NA	NA	NA	NA	NA	NA	NA	NA	NA	NA	NA	5
KE014412	Kenya	Male	Adult outpatient	55-64	No growth	Negative	NA	None significant	NA	1014412	NA	NA	NA	NA	NA	NA	NA	NA	NA	NA	NA	NA	NA	NA	NA	NA	NA	NA	NA	NA	NA	NA	NA	NA	NA	NA	NA	NA	NA	NA	NA	5
KE014415	Kenya	Male	Adult outpatient	35-44	Contaminants	Negative	NA	None significant	NA	1014415	NA	NA	NA	NA	NA	NA	NA	NA	NA	NA	NA	NA	NA	NA	NA	NA	NA	NA	NA	NA	NA	NA	NA	NA	NA	NA	NA	NA	NA	NA	NA	3
KE014417	Kenya	Female	Adult outpatient	25-34	No growth	Negative	NA	None significant	NA	1014417	NA	NA	NA	NA	NA	NA	NA	NA	NA	NA	NA	NA	NA	NA	NA	NA	NA	NA	NA	NA	NA	NA	NA	NA	NA	NA	NA	NA	NA	NA	NA	5
KE014418	Kenya	Male	Adult outpatient	25-34	No growth	Negative	NA	None significant	NA	1014418	NA	NA	NA	NA	NA	NA	NA	NA	NA	NA	NA	NA	NA	NA	NA	NA	NA	NA	NA	NA	NA	NA	NA	NA	NA	NA	NA	NA	NA	NA	NA	5
KE014419	Kenya	Male	Adult outpatient	65-74	No growth	Negative	NA	None significant	NA	1014419	NA	NA	NA	NA	NA	NA	NA	NA	NA	NA	NA	NA	NA	NA	NA	NA	NA	NA	NA	NA	NA	NA	NA	NA	NA	NA	NA	NA	NA	NA	NA	5
KE014420	Kenya	Male	Adult outpatient	25-34	No growth	Negative	NA	None significant	NA	1014420	NA	NA	NA	NA	NA	NA	NA	NA	NA	NA	NA	NA	NA	NA	NA	NA	NA	NA	NA	NA	NA	NA	NA	NA	NA	NA	NA	NA	NA	NA	NA	5
KE014424	Kenya	Male	Adult outpatient	55-64	No growth	Negative	NA	None significant	NA	1014424	NA	NA	NA	NA	NA	NA	NA	NA	NA	NA	NA	NA	NA	NA	NA	NA	NA	NA	NA	NA	NA	NA	NA	NA	NA	NA	NA	NA	NA	NA	NA	5
KE014425	Kenya	Female	Adult outpatient	25-34	No growth	Negative	NA	None significant	NA	1014425	NA	NA	NA	NA	NA	NA	NA	NA	NA	NA	NA	NA	NA	NA	NA	NA	NA	NA	NA	NA	NA	NA	NA	NA	NA	NA	NA	NA	NA	NA	NA	5
KE014427	Kenya	Female	Adult outpatient	25-34	No growth	Negative	NA	None significant	NA	1014427	NA	NA	NA	NA	NA	NA	NA	NA	NA	NA	NA	NA	NA	NA	NA	NA	NA	NA	NA	NA	NA	NA	NA	NA	NA	NA	NA	NA	NA	NA	NA	5
KE014428	Kenya	Female	Adult outpatient	25-34	Contaminants	Negative	NA	None significant	NA	1014428	NA	NA	NA	NA	NA	NA	NA	NA	NA	NA	NA	NA	NA	NA	NA	NA	NA	NA	NA	NA	NA	NA	NA	NA	NA	NA	NA	NA	NA	NA	NA	5
KE014429	Kenya	Female	Adult outpatient	18-24	No growth	Negative	NA	None significant	NA	1024429	NA	NA	NA	NA	NA	NA	NA	NA	NA	NA	NA	NA	NA	NA	NA	NA	NA	NA	NA	NA	NA	NA	NA	NA	NA	NA	NA	NA	NA	NA	NA	5
KE014431	Kenya	Male	Adult outpatient	25-34	No growth	Negative	NA	None significant	NA	1024431	NA	NA	NA	NA	NA	NA	NA	NA	NA	NA	NA	NA	NA	NA	NA	NA	NA	NA	NA	NA	NA	NA	NA	NA	NA	NA	NA	NA	NA	NA	NA	5
KE014437	Kenya	Female	Adult outpatient	25-34	No growth	Negative	NA	None significant	NA	1024437	NA	NA	NA	NA	NA	NA	NA	NA	NA	NA	NA	NA	NA	NA	NA	NA	NA	NA	NA	NA	NA	NA	NA	NA	NA	NA	NA	NA	NA	NA	NA	5
KE014441	Kenya	Male	Adult outpatient	25-34	No growth	Negative	NA	None significant	NA	1024441	NA	NA	NA	NA	NA	NA	NA	NA	NA	NA	NA	NA	NA	NA	NA	NA	NA	NA	NA	NA	NA	NA	NA	NA	NA	NA	NA	NA	NA	NA	NA	5
KE014442	Kenya	Female	Adult outpatient	25-34	No growth	Negative	NA	None significant	NA	1024442	NA	NA	NA	NA	NA	NA	NA	NA	NA	NA	NA	NA	NA	NA	NA	NA	NA	NA	NA	NA	NA	NA	NA	NA	NA	NA	NA	NA	NA	NA	NA	5
KE014443	Kenya	Female	Adult outpatient	25-34	No growth	Negative	NA	None significant	NA	1024443	NA	NA	NA	NA	NA	NA	NA	NA	NA	NA	NA	NA	NA	NA	NA	NA	NA	NA	NA	NA	NA	NA	NA	NA	NA	NA	NA	NA	NA	NA	NA	5
KE014444	Kenya	Female	Adult outpatient	18-24	No growth	Negative	NA	None significant	NA	1024444	NA	NA	NA	NA	NA	NA	NA	NA	NA	NA	NA	NA	NA	NA	NA	NA	NA	NA	NA	NA	NA	NA	NA	NA	NA	NA	NA	NA	NA	NA	NA	5
KE014445	Kenya	Female	Adult outpatient	18-24	No growth	Negative	NA	None significant	NA	1024445	NA	NA	NA	NA	NA	NA	NA	NA	NA	NA	NA	NA	NA	NA	NA	NA	NA	NA	NA	NA	NA	NA	NA	NA	NA	NA	NA	NA	NA	NA	NA	5
KE014446	Kenya	Female	Adult outpatient	25-34	No growth	Negative	NA	None significant	NA	1024446	NA	NA	NA	NA	NA	NA	NA	NA	NA	NA	NA	NA	NA	NA	NA	NA	NA	NA	NA	NA	NA	NA	NA	NA	NA	NA	NA	NA	NA	NA	NA	5
KE014447	Kenya	Female	Adult outpatient	25-34	No growth	Negative	NA	None significant	NA	1024447	NA	NA	NA	NA	NA	NA	NA	NA	NA	NA	NA	NA	NA	NA	NA	NA	NA	NA	NA	NA	NA	NA	NA	NA	NA	NA	NA	NA	NA	NA	NA	5
KE014448	Kenya	Female	Adult outpatient	18-24	No growth	Negative	NA	None significant	NA	1024448	NA	NA	NA	NA	NA	NA	NA	NA	NA	NA	NA	NA	NA	NA	NA	NA	NA	NA	NA	NA	NA	NA	NA	NA	NA	NA	NA	NA	NA	NA	NA	5
KE014450	Kenya	Male	Adult outpatient	18-24	No growth	Negative	NA	None significant	NA	1024450	NA	NA	NA	NA	NA	NA	NA	NA	NA	NA	NA	NA	NA	NA	NA	NA	NA	NA	NA	NA	NA	NA	NA	NA	NA	NA	NA	NA	NA	NA	NA	5
KE014451	Kenya	Female	Adult outpatient	25-34	No growth	Negative	NA	None significant	NA	1024451	NA	NA	NA	NA	NA	NA	NA	NA	NA	NA	NA	NA	NA	NA	NA	NA	NA	NA	NA	NA	NA	NA	NA	NA	NA	NA	NA	NA	NA	NA	NA	5
KE014452	Kenya	Female	Adult outpatient	35-44	Contaminants	Negative	NA	None significant	NA	1024452	NA	NA	NA	NA	NA	NA	NA	NA	NA	NA	NA	NA	NA	NA	NA	NA	NA	NA	NA	NA	NA	NA	NA	NA	NA	NA	NA	NA	NA	NA	NA	5
KE014453	Kenya	Female	Adult outpatient	25-34	Contaminants	Negative	NA	None significant	NA	1024453	NA	NA	NA	NA	NA	NA	NA	NA	NA	NA	NA	NA	NA	NA	NA	NA	NA	NA	NA	NA	NA	NA	NA	NA	NA	NA	NA	NA	NA	NA	NA	5
KE014454	Kenya	Male	Adult outpatient	25-34	No growth	Negative	NA	None significant	NA	1024454	NA	NA	NA	NA	NA	NA	NA	NA	NA	NA	NA	NA	NA	NA	NA	NA	NA	NA	NA	NA	NA	NA	NA	NA	NA	NA	NA	NA	NA	NA	NA	5
KE014456	Kenya	Male	Adult outpatient	35-44	No growth	Negative	NA	None significant	NA	1024456	NA	NA	NA	NA	NA	NA	NA	NA	NA	NA	NA	NA	NA	NA	NA	NA	NA	NA	NA	NA	NA	NA	NA	NA	NA	NA	NA	NA	NA	NA	NA	5
KE014457	Kenya	Male	Adult outpatient	35-44	No growth	Negative	NA	None significant	NA	1024457	NA	NA	NA	NA	NA	NA	NA	NA	NA	NA	NA	NA	NA	NA	NA	NA	NA	NA	NA	NA	NA	NA	NA	NA	NA	NA	NA	NA	NA	NA	NA	5
KE014458	Kenya	Female	Adult outpatient	55-64	No growth	Negative	NA	None significant	NA	1024458	NA	NA	NA	NA	NA	NA	NA	NA	NA	NA	NA	NA	NA	NA	NA	NA	NA	NA	NA	NA	NA	NA	NA	NA	NA	NA	NA	NA	NA	NA	NA	5
KE014461	Kenya	Female	Adult outpatient	18-24	No growth	Negative	NA	None significant	NA	1024461	NA	NA	NA	NA	NA	NA	NA	NA	NA	NA	NA	NA	NA	NA	NA	NA	NA	NA	NA	NA	NA	NA	NA	NA	NA	NA	NA	NA	NA	NA	NA	5
KE014465	Kenya	Female	Adult outpatient	18-24	Contaminants	Negative	NA	None significant	NA	1024465	NA	NA	NA	NA	NA	NA	NA	NA	NA	NA	NA	NA	NA	NA	NA	NA	NA	NA	NA	NA	NA	NA	NA	NA	NA	NA	NA	NA	NA	NA	NA	5
KE014466	Kenya	Female	Adult outpatient	25-34	No growth	Negative	NA	None significant	NA	1024466	NA	NA	NA	NA	NA	NA	NA	NA	NA	NA	NA	NA	NA	NA	NA	NA	NA	NA	NA	NA	NA	NA	NA	NA	NA	NA	NA	NA	NA	NA	NA	5
KE014471	Kenya	Male	Adult outpatient	18-24	No growth	Negative	NA	None significant	NA	1014471	NA	NA	NA	NA	NA	NA	NA	NA	NA	NA	NA	NA	NA	NA	NA	NA	NA	NA	NA	NA	NA	NA	NA	NA	NA	NA	NA	NA	NA	NA	NA	5
KE014474	Kenya	Female	Adult outpatient	18-24	Contaminants	Negative	NA	None significant	NA	1014474	NA	NA	NA	NA	NA	NA	NA	NA	NA	NA	NA	NA	NA	NA	NA	NA	NA	NA	NA	NA	NA	NA	NA	NA	NA	NA	NA	NA	NA	NA	NA	5
KE014477	Kenya	Male	Adult inpatient	55-64	No growth	Negative	NA	None significant	NA	1014477	NA	NA	NA	NA	NA	NA	NA	NA	NA	NA	NA	NA	NA	NA	NA	NA	NA	NA	NA	NA	NA	NA	NA	NA	NA	NA	NA	NA	NA	NA	NA	5
KE014478	Kenya	Male	Adult inpatient	18-24	No growth	Negative	NA	None significant	NA	1014478	NA	NA	NA	NA	NA	NA	NA	NA	NA	NA	NA	NA	NA	NA	NA	NA	NA	NA	NA	NA	NA	NA	NA	NA	NA	NA	NA	NA	NA	NA	NA	5
KE014479	Kenya	Female	child inpatient	<18	No growth	Negative	NA	None significant	NA	1014479	NA	NA	NA	NA	NA	NA	NA	NA	NA	NA	NA	NA	NA	NA	NA	NA	NA	NA	NA	NA	NA	NA	NA	NA	NA	NA	NA	NA	NA	NA	NA	5
KE014481	Kenya	Female	Adult outpatient	25-34	No growth	Negative	NA	None significant	NA	1014481	NA	NA	NA	NA	NA	NA	NA	NA	NA	NA	NA	NA	NA	NA	NA	NA	NA	NA	NA	NA	NA	NA	NA	NA	NA	NA	NA	NA	NA	NA	NA	5
KE014482	Kenya	Female	Adult outpatient	25-34	Contaminants	Negative	NA	None significant	NA	1014482	NA	NA	NA	NA	NA	NA	NA	NA	NA	NA	NA	NA	NA	NA	NA	NA	NA	NA	NA	NA	NA	NA	NA	NA	NA	NA	NA	NA	NA	NA	NA	5
KE014483	Kenya	Male	Adult inpatient	25-34	No growth	Negative	NA	None significant	NA	1014483	NA	NA	NA	NA	NA	NA	NA	NA	NA	NA	NA	NA	NA	NA	NA	NA	NA	NA	NA	NA	NA	NA	NA	NA	NA	NA	NA	NA	NA	NA	NA	5
KE014484	Kenya	Female	child inpatient	<18	No growth	Negative	NA	None significant	NA	1014484	NA	NA	NA	NA	NA	NA	NA	NA	NA	NA	NA	NA	NA	NA	NA	NA	NA	NA	NA	NA	NA	NA	NA	NA	NA	NA	NA	NA	NA	NA	NA	5
KE014485	Kenya	Male	Adult inpatient	35-44	No growth	Negative	NA	None significant	NA	1014485	NA	NA	NA	NA	NA	NA	NA	NA	NA	NA	NA	NA	NA	NA	NA	NA	NA	NA	NA	NA	NA	NA	NA	NA	NA	NA	NA	NA	NA	NA	NA	5
KE014486	Kenya	Male	Adult inpatient	55-64	No growth	Negative	NA	None significant	NA	1014486	NA	NA	NA	NA	NA	NA	NA	NA	NA	NA	NA	NA	NA	NA	NA	NA	NA	NA	NA	NA	NA	NA	NA	NA	NA	NA	NA	NA	NA	NA	NA	5
KE014487	Kenya	Male	Adult inpatient	35-44	No growth	Negative	NA	None significant	NA	1014487	NA	NA	NA	NA	NA	NA	NA	NA	NA	NA	NA	NA	NA	NA	NA	NA	NA	NA	NA	NA	NA	NA	NA	NA	NA	NA	NA	NA	NA	NA	NA	5
KE014489	Kenya	Male	Adult outpatient	65-74	Contaminants	Negative	NA	None significant	NA	1014489	NA	NA	NA	NA	NA	NA	NA	NA	NA	NA	NA	NA	NA	NA	NA	NA	NA	NA	NA	NA	NA	NA	NA	NA	NA	NA	NA	NA	NA	NA	NA	5
KE014490	Kenya	Female	Adult outpatient	25-34	No growth	Negative	NA	None significant	NA	1014490	NA	NA	NA	NA	NA	NA	NA	NA	NA	NA	NA	NA	NA	NA	NA	NA	NA	NA	NA	NA	NA	NA	NA	NA	NA	NA	NA	NA	NA	NA	NA	5
KE014491	Kenya	Female	Adult outpatient	18-24	No growth	Negative	NA	None significant	NA	1014491	NA	NA	NA	NA	NA	NA	NA	NA	NA	NA	NA	NA	NA	NA	NA	NA	NA	NA	NA	NA	NA	NA	NA	NA	NA	NA	NA	NA	NA	NA	NA	5
KE014510	Kenya	Male	Adult inpatient	45-54	No growth	Negative	NA	None significant	NA	1014510	NA	NA	NA	NA	NA	NA	NA	NA	NA	NA	NA	NA	NA	NA	NA	NA	NA	NA	NA	NA	NA	NA	NA	NA	NA	NA	NA	NA	NA	NA	NA	5
KE014528	Kenya	Male	Adult inpatient	55-64	Contaminants	Negative	NA	None significant	NA	1014528	NA	NA	NA	NA	NA	NA	NA	NA	NA	NA	NA	NA	NA	NA	NA	NA	NA	NA	NA	NA	NA	NA	NA	NA	NA	NA	NA	NA	NA	NA	NA	5
KE014543	Kenya	Female	Adult inpatient	<18	No growth	Negative	NA	None significant	NA	1014543	NA	NA	NA	NA	NA	NA	NA	NA	NA	NA	NA	NA	NA	NA	NA	NA	NA	NA	NA	NA	NA	NA	NA	NA	NA	NA	NA	NA	NA	NA	NA	5
KE014554	Kenya	Male	Adult inpatient	18-24	No growth	Negative	NA	None significant	NA	1014554	NA	NA	NA	NA	NA	NA	NA	NA	NA	NA	NA	NA	NA	NA	NA	NA	NA	NA	NA	NA	NA	NA	NA	NA	NA	NA	NA	NA	NA	NA	NA	5
KE014557	Kenya	Female	Adult outpatient	35-44	Contaminants	Negative	NA	None significant	NA	1024557	NA	NA	NA	NA	NA	NA	NA	NA	NA	NA	NA	NA	NA	NA	NA	NA	NA	NA	NA	NA	NA	NA	NA	NA	NA	NA	NA	NA	NA	NA	NA	5
KE014572	Kenya	Female	Adult inpatient	55-64	No growth	Negative	NA	None significant	NA	1014572	NA	NA	NA	NA	NA	NA	NA	NA	NA	NA	NA	NA	NA	NA	NA	NA	NA	NA	NA	NA	NA	NA	NA	NA	NA	NA	NA	NA	NA	NA	NA	5
KE014624	Kenya	Female	Adult outpatient	18-24	No growth	Negative	NA	None significant	NA	1024624	NA	NA	NA	NA	NA	NA	NA	NA	NA	NA	NA	NA	NA	NA	NA	NA	NA	NA	NA	NA	NA	NA	NA	NA	NA	NA	NA	NA	NA	NA	NA	5
KE014632	Kenya	Female	Adult outpatient	35-44	No growth	Negative	NA	None significant	NA	1024632	NA	NA	NA	NA	NA	NA	NA	NA	NA	NA	NA	NA	NA	NA	NA	NA	NA	NA	NA	NA	NA	NA	NA	NA	NA	NA	NA	NA	NA	NA	NA	5
KE014659	Kenya	Male	child inpatient	<18	No growth	Negative	NA	None significant	NA	1014659	NA	NA	NA	NA	NA	NA	NA	NA	NA	NA	NA	NA	NA	NA	NA	NA	NA	NA	NA	NA	NA	NA	NA	NA	NA	NA	NA	NA	NA	NA	NA	5
KE014673	Kenya	Male	Adult inpatient	35-44	No growth	Negative	NA	None significant	NA	1014673	NA	NA	NA	NA	NA	NA	NA	NA	NA	NA	NA	NA	NA	NA	NA	NA	NA	NA	NA	NA	NA	NA	NA	NA	NA	NA	NA	NA	NA	NA	NA	5
KE014675	Kenya	Male	Adult inpatient	55-64	No growth	Negative	NA	None significant	NA	1014675	NA	NA	NA	NA	NA	NA	NA	NA	NA	NA	NA	NA	NA	NA	NA	NA	NA	NA	NA	NA	NA	NA	NA	NA	NA	NA	NA	NA	NA	NA	NA	5
KE014676	Kenya	Female	Adult inpatient	25-34	No growth	Negative	NA	None significant	NA	1064676	NA	NA	NA	NA	NA	NA	NA	NA	NA	NA	NA	NA	NA	NA	NA	NA	NA	NA	NA	NA	NA	NA	NA	NA	NA	NA	NA	NA	NA	NA	NA	4
KE014679	Kenya	Female	Adult inpatient	18-24	Contaminants	Negative	NA	None significant	NA	1064679	NA	NA	NA	NA	NA	NA	NA	NA	NA	NA	NA	NA	NA	NA	NA	NA	NA	NA	NA	NA	NA	NA	NA	NA	NA	NA	NA	NA	NA	NA	NA	4
KE014680	Kenya	Male	Adult inpatient	25-34	Contaminants	Negative	NA	None significant	NA	1034680	NA	NA	NA	NA	NA	NA	NA	NA	NA	NA	NA	NA	NA	NA	NA	NA	NA	NA	NA	NA	NA	NA	NA	NA	NA	NA	NA	NA	NA	NA	NA	5
KE014681	Kenya	Male	Adult inpatient	35-44	Contaminants	Negative	NA	None significant	NA	1034681	NA	NA	NA	NA	NA	NA	NA	NA	NA	NA	NA	NA	NA	NA	NA	NA	NA	NA	NA	NA	NA	NA	NA	NA	NA	NA	NA	NA	NA	NA	NA	5
KE014684	Kenya	Female	Adult inpatient	25-34	Contaminants	Negative	NA	None significant	NA	1064684	NA	NA	NA	NA	NA	NA	NA	NA	NA	NA	NA	NA	NA	NA	NA	NA	NA	NA	NA	NA	NA	NA	NA	NA	NA	NA	NA	NA	NA	NA	NA	4
KE014685	Kenya	Male	Adult inpatient	45-54	No growth	Negative	NA	None significant	NA	1034685	NA	NA	NA	NA	NA	NA	NA	NA	NA	NA	NA	NA	NA	NA	NA	NA	NA	NA	NA	NA	NA	NA	NA	NA	NA	NA	NA	NA	NA	NA	NA	5
KE014693	Kenya	Male	Adult inpatient	65-74	No growth	Negative	NA	None significant	NA	1014693	NA	NA	NA	NA	NA	NA	NA	NA	NA	NA	NA	NA	NA	NA	NA	NA	NA	NA	NA	NA	NA	NA	NA	NA	NA	NA	NA	NA	NA	NA	NA	5
KE014708	Kenya	Male	Adult inpatient	25-34	Contaminants	Negative	NA	None significant	NA	1014708	NA	NA	NA	NA	NA	NA	NA	NA	NA	NA	NA	NA	NA	NA	NA	NA	NA	NA	NA	NA	NA	NA	NA	NA	NA	NA	NA	NA	NA	NA	NA	5
KE014709	Kenya	Male	Adult inpatient	25-34	No growth	Negative	NA	None significant	NA	1014709	NA	NA	NA	NA	NA	NA	NA	NA	NA	NA	NA	NA	NA	NA	NA	NA	NA	NA	NA	NA	NA	NA	NA	NA	NA	NA	NA	NA	NA	NA	NA	5
KE014710	Kenya	Female	Adult inpatient	65-74	No growth	Negative	NA	None significant	NA	1014710	NA	NA	NA	NA	NA	NA	NA	NA	NA	NA	NA	NA	NA	NA	NA	NA	NA	NA	NA	NA	NA	NA	NA	NA	NA	NA	NA	NA	NA	NA	NA	5
KE014711	Kenya	Male	child inpatient	<18	No growth	Negative	NA	None significant	NA	1014711	NA	NA	NA	NA	NA	NA	NA	NA	NA	NA	NA	NA	NA	NA	NA	NA	NA	NA	NA	NA	NA	NA	NA	NA	NA	NA	NA	NA	NA	NA	NA	5
KE014712	Kenya	Male	Adult inpatient	45-54	Contaminants	Negative	NA	None significant	NA	1014712	NA	NA	NA	NA	NA	NA	NA	NA	NA	NA	NA	NA	NA	NA	NA	NA	NA	NA	NA	NA	NA	NA	NA	NA	NA	NA	NA	NA	NA	NA	NA	5
KE014922	Kenya	Female	Adult inpatient	18-24	No growth	Negative	NA	None significant	NA	1054922	NA	NA	NA	NA	NA	NA	NA	NA	NA	NA	NA	NA	NA	NA	NA	NA	NA	NA	NA	NA	NA	NA	NA	NA	NA	NA	NA	NA	NA	NA	NA	5
KE014934	Kenya	Female	Adult outpatient	45-54	No growth	Negative	NA	None significant	NA	1054934	NA	NA	NA	NA	NA	NA	NA	NA	NA	NA	NA	NA	NA	NA	NA	NA	NA	NA	NA	NA	NA	NA	NA	NA	NA	NA	NA	NA	NA	NA	NA	5
KE014935	Kenya	Female	Adult inpatient	25-34	No growth	Negative	NA	None significant	NA	1054935	NA	NA	NA	NA	NA	NA	NA	NA	NA	NA	NA	NA	NA	NA	NA	NA	NA	NA	NA	NA	NA	NA	NA	NA	NA	NA	NA	NA	NA	NA	NA	5
KE014938	Kenya	Female	Adult outpatient	18-24	No growth	Negative	NA	None significant	NA	1054938	NA	NA	NA	NA	NA	NA	NA	NA	NA	NA	NA	NA	NA	NA	NA	NA	NA	NA	NA	NA	NA	NA	NA	NA	NA	NA	NA	NA	NA	NA	NA	5
KE014939	Kenya	Female	Adult outpatient	25-34	No growth	Negative	NA	None significant	NA	1054939	NA	NA	NA	NA	NA	NA	NA	NA	NA	NA	NA	NA	NA	NA	NA	NA	NA	NA	NA	NA	NA	NA	NA	NA	NA	NA	NA	NA	NA	NA	NA	5
KE014940	Kenya	Female	Adult outpatient	25-34	Contaminants	Negative	NA	None significant	NA	1054940	NA	NA	NA	NA	NA	NA	NA	NA	NA	NA	NA	NA	NA	NA	NA	NA	NA	NA	NA	NA	NA	NA	NA	NA	NA	NA	NA	NA	NA	NA	NA	5
KE014941	Kenya	Female	Adult outpatient	18-24	No growth	Negative	NA	None significant	NA	1054941	NA	NA	NA	NA	NA	NA	NA	NA	NA	NA	NA	NA	NA	NA	NA	NA	NA	NA	NA	NA	NA	NA	NA	NA	NA	NA	NA	NA	NA	NA	NA	5
KE015611	Kenya	Female	Adult outpatient	25-34	No growth	Negative	NA	None significant	NA	1025611	NA	NA	NA	NA	NA	NA	NA	NA	NA	NA	NA	NA	NA	NA	NA	NA	NA	NA	NA	NA	NA	NA	NA	NA	NA	NA	NA	NA	NA	NA	NA	5
KE015613	Kenya	Female	Adult outpatient	25-34	Contaminants	Negative	NA	None significant	NA	1025613	NA	NA	NA	NA	NA	NA	NA	NA	NA	NA	NA	NA	NA	NA	NA	NA	NA	NA	NA	NA	NA	NA	NA	NA	NA	NA	NA	NA	NA	NA	NA	5
KE015614	Kenya	Female	Adult outpatient	35-44	No growth	Negative	NA	None significant	NA	1025614	NA	NA	NA	NA	NA	NA	NA	NA	NA	NA	NA	NA	NA	NA	NA	NA	NA	NA	NA	NA	NA	NA	NA	NA	NA	NA	NA	NA	NA	NA	NA	5
KE015616	Kenya	Female	Adult outpatient	35-44	Contaminants	Negative	NA	None significant	NA	1025616	NA	NA	NA	NA	NA	NA	NA	NA	NA	NA	NA	NA	NA	NA	NA	NA	NA	NA	NA	NA	NA	NA	NA	NA	NA	NA	NA	NA	NA	NA	NA	5
KE015618	Kenya	Female	Adult outpatient	45-54	No growth	Negative	NA	None significant	NA	1025618	NA	NA	NA	NA	NA	NA	NA	NA	NA	NA	NA	NA	NA	NA	NA	NA	NA	NA	NA	NA	NA	NA	NA	NA	NA	NA	NA	NA	NA	NA	NA	5
KE015619	Kenya	Female	Adult outpatient	35-44	No growth	Negative	NA	None significant	NA	1025619	NA	NA	NA	NA	NA	NA	NA	NA	NA	NA	NA	NA	NA	NA	NA	NA	NA	NA	NA	NA	NA	NA	NA	NA	NA	NA	NA	NA	NA	NA	NA	5
KE015796	Kenya	Male	Adult outpatient	18-24	No growth	Negative	NA	None significant	NA	1065796	NA	NA	NA	NA	NA	NA	NA	NA	NA	NA	NA	NA	NA	NA	NA	NA	NA	NA	NA	NA	NA	NA	NA	NA	NA	NA	NA	NA	NA	NA	NA	4
KE015798	Kenya	Female	Adult outpatient	25-34	Contaminants	Negative	NA	None significant	NA	1065798	NA	NA	NA	NA	NA	NA	NA	NA	NA	NA	NA	NA	NA	NA	NA	NA	NA	NA	NA	NA	NA	NA	NA	NA	NA	NA	NA	NA	NA	NA	NA	4
KE015799	Kenya	Female	Adult outpatient	18-24	No growth	Negative	NA	None significant	NA	1065799	NA	NA	NA	NA	NA	NA	NA	NA	NA	NA	NA	NA	NA	NA	NA	NA	NA	NA	NA	NA	NA	NA	NA	NA	NA	NA	NA	NA	NA	NA	NA	4
KE015800	Kenya	Male	Adult outpatient	18-24	No growth	Negative	NA	None significant	NA	1065800	NA	NA	NA	NA	NA	NA	NA	NA	NA	NA	NA	NA	NA	NA	NA	NA	NA	NA	NA	NA	NA	NA	NA	NA	NA	NA	NA	NA	NA	NA	NA	4
KE015801	Kenya	Male	Adult outpatient	75 and more	No growth	Negative	NA	None significant	NA	1065801	NA	NA	NA	NA	NA	NA	NA	NA	NA	NA	NA	NA	NA	NA	NA	NA	NA	NA	NA	NA	NA	NA	NA	NA	NA	NA	NA	NA	NA	NA	NA	4
KE015802	Kenya	Male	Adult outpatient	55-64	No growth	Negative	NA	None significant	NA	1065802	NA	NA	NA	NA	NA	NA	NA	NA	NA	NA	NA	NA	NA	NA	NA	NA	NA	NA	NA	NA	NA	NA	NA	NA	NA	NA	NA	NA	NA	NA	NA	4
KE015805	Kenya	Female	Adult outpatient	18-24	No growth	Negative	NA	None significant	NA	1065805	NA	NA	NA	NA	NA	NA	NA	NA	NA	NA	NA	NA	NA	NA	NA	NA	NA	NA	NA	NA	NA	NA	NA	NA	NA	NA	NA	NA	NA	NA	NA	4
KE015811	Kenya	Male	Adult outpatient	25-34	No growth	Negative	NA	None significant	NA	1065811	NA	NA	NA	NA	NA	NA	NA	NA	NA	NA	NA	NA	NA	NA	NA	NA	NA	NA	NA	NA	NA	NA	NA	NA	NA	NA	NA	NA	NA	NA	NA	4
KE015815	Kenya	Female	Adult outpatient	18-24	No growth	Negative	NA	None significant	NA	1015815	NA	NA	NA	NA	NA	NA	NA	NA	NA	NA	NA	NA	NA	NA	NA	NA	NA	NA	NA	NA	NA	NA	NA	NA	NA	NA	NA	NA	NA	NA	NA	5
KE015816	Kenya	Female	Adult outpatient	35-44	No growth	Negative	NA	None significant	NA	1015816	NA	NA	NA	NA	NA	NA	NA	NA	NA	NA	NA	NA	NA	NA	NA	NA	NA	NA	NA	NA	NA	NA	NA	NA	NA	NA	NA	NA	NA	NA	NA	5
KE015817	Kenya	Male	Adult outpatient	25-34	No growth	Negative	NA	None significant	NA	1015817	NA	NA	NA	NA	NA	NA	NA	NA	NA	NA	NA	NA	NA	NA	NA	NA	NA	NA	NA	NA	NA	NA	NA	NA	NA	NA	NA	NA	NA	NA	NA	5
KE015821	Kenya	Female	Adult outpatient	25-34	Contaminants	Negative	NA	None significant	NA	1015821	NA	NA	NA	NA	NA	NA	NA	NA	NA	NA	NA	NA	NA	NA	NA	NA	NA	NA	NA	NA	NA	NA	NA	NA	NA	NA	NA	NA	NA	NA	NA	5
KE015822	Kenya	Female	Adult outpatient	25-34	Contaminants	Negative	NA	None significant	NA	1015822	NA	NA	NA	NA	NA	NA	NA	NA	NA	NA	NA	NA	NA	NA	NA	NA	NA	NA	NA	NA	NA	NA	NA	NA	NA	NA	NA	NA	NA	NA	NA	5
KE015823	Kenya	Female	Adult outpatient	18-24	Contaminants	Negative	NA	None significant	NA	1015823	NA	NA	NA	NA	NA	NA	NA	NA	NA	NA	NA	NA	NA	NA	NA	NA	NA	NA	NA	NA	NA	NA	NA	NA	NA	NA	NA	NA	NA	NA	NA	5
KE015824	Kenya	Female	Adult outpatient	18-24	Contaminants	Negative	NA	None significant	NA	1015824	NA	NA	NA	NA	NA	NA	NA	NA	NA	NA	NA	NA	NA	NA	NA	NA	NA	NA	NA	NA	NA	NA	NA	NA	NA	NA	NA	NA	NA	NA	NA	5
KE015888	Kenya	Female	Adult outpatient	35-44	Contaminants	Negative	NA	None significant	NA	1065888	NA	NA	NA	NA	NA	NA	NA	NA	NA	NA	NA	NA	NA	NA	NA	NA	NA	NA	NA	NA	NA	NA	NA	NA	NA	NA	NA	NA	NA	NA	NA	4
KE015891	Kenya	Female	Adult outpatient	25-34	Contaminants	Negative	NA	None significant	NA	1065891	NA	NA	NA	NA	NA	NA	NA	NA	NA	NA	NA	NA	NA	NA	NA	NA	NA	NA	NA	NA	NA	NA	NA	NA	NA	NA	NA	NA	NA	NA	NA	4
KE015896	Kenya	Female	Adult outpatient	18-24	No growth	Negative	NA	None significant	NA	1055896	NA	NA	NA	NA	NA	NA	NA	NA	NA	NA	NA	NA	NA	NA	NA	NA	NA	NA	NA	NA	NA	NA	NA	NA	NA	NA	NA	NA	NA	NA	NA	5
KE015902	Kenya	Male	Adult outpatient	25-34	No growth	Negative	NA	None significant	NA	1055902	NA	NA	NA	NA	NA	NA	NA	NA	NA	NA	NA	NA	NA	NA	NA	NA	NA	NA	NA	NA	NA	NA	NA	NA	NA	NA	NA	NA	NA	NA	NA	5
KE015903	Kenya	Male	Adult outpatient	35-44	Contaminants	Negative	NA	None significant	NA	1055903	NA	NA	NA	NA	NA	NA	NA	NA	NA	NA	NA	NA	NA	NA	NA	NA	NA	NA	NA	NA	NA	NA	NA	NA	NA	NA	NA	NA	NA	NA	NA	5
KE015915	Kenya	Female	Adult outpatient	25-34	No growth	Negative	NA	None significant	NA	1055915	NA	NA	NA	NA	NA	NA	NA	NA	NA	NA	NA	NA	NA	NA	NA	NA	NA	NA	NA	NA	NA	NA	NA	NA	NA	NA	NA	NA	NA	NA	NA	5
KE015916	Kenya	Female	Adult outpatient	18-24	No growth	Negative	NA	None significant	NA	1055916	NA	NA	NA	NA	NA	NA	NA	NA	NA	NA	NA	NA	NA	NA	NA	NA	NA	NA	NA	NA	NA	NA	NA	NA	NA	NA	NA	NA	NA	NA	NA	5
KE015918	Kenya	Female	Adult outpatient	25-34	No growth	Negative	NA	None significant	NA	1055918	NA	NA	NA	NA	NA	NA	NA	NA	NA	NA	NA	NA	NA	NA	NA	NA	NA	NA	NA	NA	NA	NA	NA	NA	NA	NA	NA	NA	NA	NA	NA	5
KE015926	Kenya	Male	Adult outpatient	25-34	No growth	Negative	NA	None significant	NA	1055926	NA	NA	NA	NA	NA	NA	NA	NA	NA	NA	NA	NA	NA	NA	NA	NA	NA	NA	NA	NA	NA	NA	NA	NA	NA	NA	NA	NA	NA	NA	NA	5
KE015931	Kenya	Female	Adult outpatient	25-34	No growth	Negative	NA	None significant	NA	1055931	NA	NA	NA	NA	NA	NA	NA	NA	NA	NA	NA	NA	NA	NA	NA	NA	NA	NA	NA	NA	NA	NA	NA	NA	NA	NA	NA	NA	NA	NA	NA	5
KE015932	Kenya	Female	Adult outpatient	55-64	No growth	Negative	NA	None significant	NA	1055932	NA	NA	NA	NA	NA	NA	NA	NA	NA	NA	NA	NA	NA	NA	NA	NA	NA	NA	NA	NA	NA	NA	NA	NA	NA	NA	NA	NA	NA	NA	NA	5
KE015934	Kenya	Female	Adult inpatient	25-34	No growth	Negative	NA	None significant	NA	1055934	NA	NA	NA	NA	NA	NA	NA	NA	NA	NA	NA	NA	NA	NA	NA	NA	NA	NA	NA	NA	NA	NA	NA	NA	NA	NA	NA	NA	NA	NA	NA	5
KE015935	Kenya	Female	Adult outpatient	25-34	No growth	Negative	NA	None significant	NA	1055935	NA	NA	NA	NA	NA	NA	NA	NA	NA	NA	NA	NA	NA	NA	NA	NA	NA	NA	NA	NA	NA	NA	NA	NA	NA	NA	NA	NA	NA	NA	NA	5
KE015938	Kenya	Female	Adult outpatient	25-34	No growth	Negative	NA	None significant	NA	1055938	NA	NA	NA	NA	NA	NA	NA	NA	NA	NA	NA	NA	NA	NA	NA	NA	NA	NA	NA	NA	NA	NA	NA	NA	NA	NA	NA	NA	NA	NA	NA	5
KE015940	Kenya	Female	Adult outpatient	25-34	No growth	Negative	NA	None significant	NA	1055940	NA	NA	NA	NA	NA	NA	NA	NA	NA	NA	NA	NA	NA	NA	NA	NA	NA	NA	NA	NA	NA	NA	NA	NA	NA	NA	NA	NA	NA	NA	NA	5
KE015941	Kenya	Female	Adult outpatient	18-24	No growth	Negative	NA	None significant	NA	1055941	NA	NA	NA	NA	NA	NA	NA	NA	NA	NA	NA	NA	NA	NA	NA	NA	NA	NA	NA	NA	NA	NA	NA	NA	NA	NA	NA	NA	NA	NA	NA	5
KE015942	Kenya	Female	Adult outpatient	25-34	No growth	Negative	NA	None significant	NA	1055942	NA	NA	NA	NA	NA	NA	NA	NA	NA	NA	NA	NA	NA	NA	NA	NA	NA	NA	NA	NA	NA	NA	NA	NA	NA	NA	NA	NA	NA	NA	NA	5
KE015944	Kenya	Female	Adult outpatient	25-34	No growth	Negative	NA	None significant	NA	1055944	NA	NA	NA	NA	NA	NA	NA	NA	NA	NA	NA	NA	NA	NA	NA	NA	NA	NA	NA	NA	NA	NA	NA	NA	NA	NA	NA	NA	NA	NA	NA	5
KE015945	Kenya	Female	Adult outpatient	35-44	Contaminants	Negative	NA	None significant	NA	1055945	NA	NA	NA	NA	NA	NA	NA	NA	NA	NA	NA	NA	NA	NA	NA	NA	NA	NA	NA	NA	NA	NA	NA	NA	NA	NA	NA	NA	NA	NA	NA	5
KE015947	Kenya	Female	Adult outpatient	25-34	No growth	Negative	NA	None significant	NA	1055947	NA	NA	NA	NA	NA	NA	NA	NA	NA	NA	NA	NA	NA	NA	NA	NA	NA	NA	NA	NA	NA	NA	NA	NA	NA	NA	NA	NA	NA	NA	NA	5
KE015949	Kenya	Female	Adult outpatient	18-24	Contaminants	Negative	NA	None significant	NA	1055949	NA	NA	NA	NA	NA	NA	NA	NA	NA	NA	NA	NA	NA	NA	NA	NA	NA	NA	NA	NA	NA	NA	NA	NA	NA	NA	NA	NA	NA	NA	NA	5
KE015950	Kenya	Female	Adult outpatient	35-44	No growth	Negative	NA	None significant	NA	1055950	NA	NA	NA	NA	NA	NA	NA	NA	NA	NA	NA	NA	NA	NA	NA	NA	NA	NA	NA	NA	NA	NA	NA	NA	NA	NA	NA	NA	NA	NA	NA	5
KE015951	Kenya	Female	Adult outpatient	25-34	No growth	Negative	NA	None significant	NA	1055951	NA	NA	NA	NA	NA	NA	NA	NA	NA	NA	NA	NA	NA	NA	NA	NA	NA	NA	NA	NA	NA	NA	NA	NA	NA	NA	NA	NA	NA	NA	NA	5
KE015954	Kenya	Female	Adult outpatient	25-34	Contaminants	Negative	NA	None significant	NA	1055954	NA	NA	NA	NA	NA	NA	NA	NA	NA	NA	NA	NA	NA	NA	NA	NA	NA	NA	NA	NA	NA	NA	NA	NA	NA	NA	NA	NA	NA	NA	NA	5
KE015961	Kenya	Female	Adult outpatient	35-44	No growth	Negative	NA	None significant	NA	1055961	NA	NA	NA	NA	NA	NA	NA	NA	NA	NA	NA	NA	NA	NA	NA	NA	NA	NA	NA	NA	NA	NA	NA	NA	NA	NA	NA	NA	NA	NA	NA	5
KE015964	Kenya	Female	Adult outpatient	25-34	No growth	Negative	NA	None significant	NA	1055964	NA	NA	NA	NA	NA	NA	NA	NA	NA	NA	NA	NA	NA	NA	NA	NA	NA	NA	NA	NA	NA	NA	NA	NA	NA	NA	NA	NA	NA	NA	NA	5
KE015970	Kenya	Male	Adult outpatient	25-34	No growth	Negative	NA	None significant	NA	1055970	NA	NA	NA	NA	NA	NA	NA	NA	NA	NA	NA	NA	NA	NA	NA	NA	NA	NA	NA	NA	NA	NA	NA	NA	NA	NA	NA	NA	NA	NA	NA	5
KE015972	Kenya	Female	Adult outpatient	18-24	No growth	Negative	NA	None significant	NA	1055972	NA	NA	NA	NA	NA	NA	NA	NA	NA	NA	NA	NA	NA	NA	NA	NA	NA	NA	NA	NA	NA	NA	NA	NA	NA	NA	NA	NA	NA	NA	NA	5
KE015979	Kenya	Female	Adult outpatient	35-44	No growth	Negative	NA	None significant	NA	1055979	NA	NA	NA	NA	NA	NA	NA	NA	NA	NA	NA	NA	NA	NA	NA	NA	NA	NA	NA	NA	NA	NA	NA	NA	NA	NA	NA	NA	NA	NA	NA	5
KE015980	Kenya	Female	Adult outpatient	45-54	Contaminants	Negative	NA	None significant	NA	1055980	NA	NA	NA	NA	NA	NA	NA	NA	NA	NA	NA	NA	NA	NA	NA	NA	NA	NA	NA	NA	NA	NA	NA	NA	NA	NA	NA	NA	NA	NA	NA	5
KE015981	Kenya	Female	Adult outpatient	18-24	No growth	Negative	NA	None significant	NA	1055981	NA	NA	NA	NA	NA	NA	NA	NA	NA	NA	NA	NA	NA	NA	NA	NA	NA	NA	NA	NA	NA	NA	NA	NA	NA	NA	NA	NA	NA	NA	NA	5
KE015983	Kenya	Female	Adult outpatient	35-44	Contaminants	Negative	NA	None significant	NA	1055983	NA	NA	NA	NA	NA	NA	NA	NA	NA	NA	NA	NA	NA	NA	NA	NA	NA	NA	NA	NA	NA	NA	NA	NA	NA	NA	NA	NA	NA	NA	NA	5
KE015984	Kenya	Male	Adult outpatient	25-34	No growth	Negative	NA	None significant	NA	1055984	NA	NA	NA	NA	NA	NA	NA	NA	NA	NA	NA	NA	NA	NA	NA	NA	NA	NA	NA	NA	NA	NA	NA	NA	NA	NA	NA	NA	NA	NA	NA	5
KE015986	Kenya	Female	Adult outpatient	25-34	Contaminants	Negative	NA	None significant	NA	1055986	NA	NA	NA	NA	NA	NA	NA	NA	NA	NA	NA	NA	NA	NA	NA	NA	NA	NA	NA	NA	NA	NA	NA	NA	NA	NA	NA	NA	NA	NA	NA	5
KE015987	Kenya	Female	Adult outpatient	25-34	No growth	Negative	NA	None significant	NA	1055987	NA	NA	NA	NA	NA	NA	NA	NA	NA	NA	NA	NA	NA	NA	NA	NA	NA	NA	NA	NA	NA	NA	NA	NA	NA	NA	NA	NA	NA	NA	NA	5
KE015992	Kenya	Female	Adult outpatient	25-34	No growth	Negative	NA	None significant	NA	1055992	NA	NA	NA	NA	NA	NA	NA	NA	NA	NA	NA	NA	NA	NA	NA	NA	NA	NA	NA	NA	NA	NA	NA	NA	NA	NA	NA	NA	NA	NA	NA	5
KE016003	Kenya	Female	Adult outpatient	25-34	No growth	Negative	NA	None significant	NA	1056003	NA	NA	NA	NA	NA	NA	NA	NA	NA	NA	NA	NA	NA	NA	NA	NA	NA	NA	NA	NA	NA	NA	NA	NA	NA	NA	NA	NA	NA	NA	NA	5
KE016005	Kenya	Female	Adult outpatient	45-54	No growth	Negative	NA	None significant	NA	1056005	NA	NA	NA	NA	NA	NA	NA	NA	NA	NA	NA	NA	NA	NA	NA	NA	NA	NA	NA	NA	NA	NA	NA	NA	NA	NA	NA	NA	NA	NA	NA	5
KE016013	Kenya	Female	Adult outpatient	18-24	No growth	Negative	NA	None significant	NA	1066013	NA	NA	NA	NA	NA	NA	NA	NA	NA	NA	NA	NA	NA	NA	NA	NA	NA	NA	NA	NA	NA	NA	NA	NA	NA	NA	NA	NA	NA	NA	NA	4
KE016020	Kenya	Male	Adult outpatient	25-34	No growth	Negative	NA	None significant	NA	1066020	NA	NA	NA	NA	NA	NA	NA	NA	NA	NA	NA	NA	NA	NA	NA	NA	NA	NA	NA	NA	NA	NA	NA	NA	NA	NA	NA	NA	NA	NA	NA	4
KE016026	Kenya	Male	Adult outpatient	35-44	No growth	Negative	NA	None significant	NA	1056026	NA	NA	NA	NA	NA	NA	NA	NA	NA	NA	NA	NA	NA	NA	NA	NA	NA	NA	NA	NA	NA	NA	NA	NA	NA	NA	NA	NA	NA	NA	NA	5
KE016029	Kenya	Female	Adult outpatient	25-34	No growth	Negative	NA	None significant	NA	1056029	NA	NA	NA	NA	NA	NA	NA	NA	NA	NA	NA	NA	NA	NA	NA	NA	NA	NA	NA	NA	NA	NA	NA	NA	NA	NA	NA	NA	NA	NA	NA	5
KE016030	Kenya	Female	Adult outpatient	65-74	No growth	Negative	NA	None significant	NA	1056030	NA	NA	NA	NA	NA	NA	NA	NA	NA	NA	NA	NA	NA	NA	NA	NA	NA	NA	NA	NA	NA	NA	NA	NA	NA	NA	NA	NA	NA	NA	NA	5
KE016032	Kenya	Female	Adult outpatient	25-34	No growth	Negative	NA	None significant	NA	1056032	NA	NA	NA	NA	NA	NA	NA	NA	NA	NA	NA	NA	NA	NA	NA	NA	NA	NA	NA	NA	NA	NA	NA	NA	NA	NA	NA	NA	NA	NA	NA	5
KE016035	Kenya	Male	Adult outpatient	18-24	No growth	Negative	NA	None significant	NA	1066035	NA	NA	NA	NA	NA	NA	NA	NA	NA	NA	NA	NA	NA	NA	NA	NA	NA	NA	NA	NA	NA	NA	NA	NA	NA	NA	NA	NA	NA	NA	NA	4
KE016036	Kenya	Male	Adult outpatient	45-54	Contaminants	Negative	NA	None significant	NA	1066036	NA	NA	NA	NA	NA	NA	NA	NA	NA	NA	NA	NA	NA	NA	NA	NA	NA	NA	NA	NA	NA	NA	NA	NA	NA	NA	NA	NA	NA	NA	NA	4
KE016038	Kenya	Female	Adult outpatient	18-24	No growth	Negative	NA	None significant	NA	1066038	NA	NA	NA	NA	NA	NA	NA	NA	NA	NA	NA	NA	NA	NA	NA	NA	NA	NA	NA	NA	NA	NA	NA	NA	NA	NA	NA	NA	NA	NA	NA	4
KE016043	Kenya	Male	Adult outpatient	25-34	No growth	Negative	NA	None significant	NA	1066043	NA	NA	NA	NA	NA	NA	NA	NA	NA	NA	NA	NA	NA	NA	NA	NA	NA	NA	NA	NA	NA	NA	NA	NA	NA	NA	NA	NA	NA	NA	NA	4
KE016044	Kenya	Female	Adult outpatient	18-24	No growth	Negative	NA	None significant	NA	1066044	NA	NA	NA	NA	NA	NA	NA	NA	NA	NA	NA	NA	NA	NA	NA	NA	NA	NA	NA	NA	NA	NA	NA	NA	NA	NA	NA	NA	NA	NA	NA	4
KE016048	Kenya	Male	Adult outpatient	25-34	No growth	Negative	NA	None significant	NA	1066048	NA	NA	NA	NA	NA	NA	NA	NA	NA	NA	NA	NA	NA	NA	NA	NA	NA	NA	NA	NA	NA	NA	NA	NA	NA	NA	NA	NA	NA	NA	NA	4
KE016050	Kenya	Female	Adult outpatient	45-54	Contaminants	Negative	NA	None significant	NA	1066050	NA	NA	NA	NA	NA	NA	NA	NA	NA	NA	NA	NA	NA	NA	NA	NA	NA	NA	NA	NA	NA	NA	NA	NA	NA	NA	NA	NA	NA	NA	NA	4
KE016052	Kenya	Female	Adult outpatient	25-34	No growth	Negative	NA	None significant	NA	1066052	NA	NA	NA	NA	NA	NA	NA	NA	NA	NA	NA	NA	NA	NA	NA	NA	NA	NA	NA	NA	NA	NA	NA	NA	NA	NA	NA	NA	NA	NA	NA	4
KE016053	Kenya	Female	Adult outpatient	35-44	Contaminants	Negative	NA	None significant	NA	1066053	NA	NA	NA	NA	NA	NA	NA	NA	NA	NA	NA	NA	NA	NA	NA	NA	NA	NA	NA	NA	NA	NA	NA	NA	NA	NA	NA	NA	NA	NA	NA	4
KE016055	Kenya	Female	Adult outpatient	25-34	No growth	Negative	NA	None significant	NA	1066055	NA	NA	NA	NA	NA	NA	NA	NA	NA	NA	NA	NA	NA	NA	NA	NA	NA	NA	NA	NA	NA	NA	NA	NA	NA	NA	NA	NA	NA	NA	NA	4
KE016056	Kenya	Female	Adult outpatient	45-54	No growth	Negative	NA	None significant	NA	1066056	NA	NA	NA	NA	NA	NA	NA	NA	NA	NA	NA	NA	NA	NA	NA	NA	NA	NA	NA	NA	NA	NA	NA	NA	NA	NA	NA	NA	NA	NA	NA	4
KE016059	Kenya	Female	Adult outpatient	18-24	Contaminants	Negative	NA	None significant	NA	1066059	NA	NA	NA	NA	NA	NA	NA	NA	NA	NA	NA	NA	NA	NA	NA	NA	NA	NA	NA	NA	NA	NA	NA	NA	NA	NA	NA	NA	NA	NA	NA	4
KE016060	Kenya	Female	Adult outpatient	18-24	No growth	Negative	NA	None significant	NA	1066060	NA	NA	NA	NA	NA	NA	NA	NA	NA	NA	NA	NA	NA	NA	NA	NA	NA	NA	NA	NA	NA	NA	NA	NA	NA	NA	NA	NA	NA	NA	NA	4
KE016061	Kenya	Female	Adult inpatient	18-24	No growth	Negative	NA	None significant	NA	1066061	NA	NA	NA	NA	NA	NA	NA	NA	NA	NA	NA	NA	NA	NA	NA	NA	NA	NA	NA	NA	NA	NA	NA	NA	NA	NA	NA	NA	NA	NA	NA	4
KE016066	Kenya	Female	Adult outpatient	45-54	No growth	Negative	NA	None significant	NA	1066066	NA	NA	NA	NA	NA	NA	NA	NA	NA	NA	NA	NA	NA	NA	NA	NA	NA	NA	NA	NA	NA	NA	NA	NA	NA	NA	NA	NA	NA	NA	NA	4
KE016068	Kenya	Female	Adult outpatient	35-44	Contaminants	Negative	NA	None significant	NA	1066068	NA	NA	NA	NA	NA	NA	NA	NA	NA	NA	NA	NA	NA	NA	NA	NA	NA	NA	NA	NA	NA	NA	NA	NA	NA	NA	NA	NA	NA	NA	NA	4
KE016069	Kenya	Male	Adult outpatient	35-44	No growth	Negative	NA	None significant	NA	1066069	NA	NA	NA	NA	NA	NA	NA	NA	NA	NA	NA	NA	NA	NA	NA	NA	NA	NA	NA	NA	NA	NA	NA	NA	NA	NA	NA	NA	NA	NA	NA	4
KE016079	Kenya	Female	Adult outpatient	25-34	No growth	Negative	NA	None significant	NA	1066079	NA	NA	NA	NA	NA	NA	NA	NA	NA	NA	NA	NA	NA	NA	NA	NA	NA	NA	NA	NA	NA	NA	NA	NA	NA	NA	NA	NA	NA	NA	NA	4
KE016080	Kenya	Female	Adult inpatient	25-34	No growth	Negative	NA	None significant	NA	1066080	NA	NA	NA	NA	NA	NA	NA	NA	NA	NA	NA	NA	NA	NA	NA	NA	NA	NA	NA	NA	NA	NA	NA	NA	NA	NA	NA	NA	NA	NA	NA	4
KE016081	Kenya	Female	Adult outpatient	25-34	No growth	Negative	NA	None significant	NA	1066081	NA	NA	NA	NA	NA	NA	NA	NA	NA	NA	NA	NA	NA	NA	NA	NA	NA	NA	NA	NA	NA	NA	NA	NA	NA	NA	NA	NA	NA	NA	NA	4
KE016085	Kenya	Female	Adult outpatient	18-24	Contaminants	Negative	NA	None significant	NA	1066085	NA	NA	NA	NA	NA	NA	NA	NA	NA	NA	NA	NA	NA	NA	NA	NA	NA	NA	NA	NA	NA	NA	NA	NA	NA	NA	NA	NA	NA	NA	NA	4
KE016087	Kenya	Female	Adult outpatient	35-44	No growth	Negative	NA	None significant	NA	1066087	NA	NA	NA	NA	NA	NA	NA	NA	NA	NA	NA	NA	NA	NA	NA	NA	NA	NA	NA	NA	NA	NA	NA	NA	NA	NA	NA	NA	NA	NA	NA	4
KE016090	Kenya	Female	Adult outpatient	18-24	No growth	Negative	NA	None significant	NA	1066090	NA	NA	NA	NA	NA	NA	NA	NA	NA	NA	NA	NA	NA	NA	NA	NA	NA	NA	NA	NA	NA	NA	NA	NA	NA	NA	NA	NA	NA	NA	NA	4
KE016094	Kenya	Female	Adult outpatient	35-44	No growth	Negative	NA	None significant	NA	1066094	NA	NA	NA	NA	NA	NA	NA	NA	NA	NA	NA	NA	NA	NA	NA	NA	NA	NA	NA	NA	NA	NA	NA	NA	NA	NA	NA	NA	NA	NA	NA	4
KE016096	Kenya	Male	Adult outpatient	65-74	No growth	Negative	NA	None significant	NA	1066096	NA	NA	NA	NA	NA	NA	NA	NA	NA	NA	NA	NA	NA	NA	NA	NA	NA	NA	NA	NA	NA	NA	NA	NA	NA	NA	NA	NA	NA	NA	NA	4
KE016098	Kenya	Female	Adult outpatient	35-44	Contaminants	Negative	NA	None significant	NA	1066098	NA	NA	NA	NA	NA	NA	NA	NA	NA	NA	NA	NA	NA	NA	NA	NA	NA	NA	NA	NA	NA	NA	NA	NA	NA	NA	NA	NA	NA	NA	NA	4
KE016100	Kenya	Female	Adult outpatient	25-34	No growth	Negative	NA	None significant	NA	1066100	NA	NA	NA	NA	NA	NA	NA	NA	NA	NA	NA	NA	NA	NA	NA	NA	NA	NA	NA	NA	NA	NA	NA	NA	NA	NA	NA	NA	NA	NA	NA	4
KE016102	Kenya	Female	Adult outpatient	25-34	Contaminants	Negative	NA	None significant	NA	1066102	NA	NA	NA	NA	NA	NA	NA	NA	NA	NA	NA	NA	NA	NA	NA	NA	NA	NA	NA	NA	NA	NA	NA	NA	NA	NA	NA	NA	NA	NA	NA	4
KE016103	Kenya	Female	Adult outpatient	25-34	Contaminants	Negative	NA	None significant	NA	1066103	NA	NA	NA	NA	NA	NA	NA	NA	NA	NA	NA	NA	NA	NA	NA	NA	NA	NA	NA	NA	NA	NA	NA	NA	NA	NA	NA	NA	NA	NA	NA	4
KE016107	Kenya	Female	Adult outpatient	18-24	Contaminants	Negative	NA	None significant	NA	1066107	NA	NA	NA	NA	NA	NA	NA	NA	NA	NA	NA	NA	NA	NA	NA	NA	NA	NA	NA	NA	NA	NA	NA	NA	NA	NA	NA	NA	NA	NA	NA	4
KE016111	Kenya	Female	Adult outpatient	25-34	Contaminants	Negative	NA	None significant	NA	1066111	NA	NA	NA	NA	NA	NA	NA	NA	NA	NA	NA	NA	NA	NA	NA	NA	NA	NA	NA	NA	NA	NA	NA	NA	NA	NA	NA	NA	NA	NA	NA	4
KE016112	Kenya	Male	Adult outpatient	25-34	No growth	Negative	NA	None significant	NA	1066112	NA	NA	NA	NA	NA	NA	NA	NA	NA	NA	NA	NA	NA	NA	NA	NA	NA	NA	NA	NA	NA	NA	NA	NA	NA	NA	NA	NA	NA	NA	NA	4
KE016113	Kenya	Female	Adult outpatient	25-34	No growth	Negative	NA	None significant	NA	1066113	NA	NA	NA	NA	NA	NA	NA	NA	NA	NA	NA	NA	NA	NA	NA	NA	NA	NA	NA	NA	NA	NA	NA	NA	NA	NA	NA	NA	NA	NA	NA	4
KE016116	Kenya	Female	Adult outpatient	25-34	No growth	Negative	NA	None significant	NA	1066116	NA	NA	NA	NA	NA	NA	NA	NA	NA	NA	NA	NA	NA	NA	NA	NA	NA	NA	NA	NA	NA	NA	NA	NA	NA	NA	NA	NA	NA	NA	NA	4
KE016118	Kenya	Female	Adult inpatient	25-34	No growth	Negative	NA	None significant	NA	1066118	NA	NA	NA	NA	NA	NA	NA	NA	NA	NA	NA	NA	NA	NA	NA	NA	NA	NA	NA	NA	NA	NA	NA	NA	NA	NA	NA	NA	NA	NA	NA	4
KE016119	Kenya	Female	Adult outpatient	25-34	No growth	Negative	NA	None significant	NA	1066119	NA	NA	NA	NA	NA	NA	NA	NA	NA	NA	NA	NA	NA	NA	NA	NA	NA	NA	NA	NA	NA	NA	NA	NA	NA	NA	NA	NA	NA	NA	NA	4
KE016121	Kenya	Female	Adult outpatient	18-24	No growth	Negative	NA	None significant	NA	1066121	NA	NA	NA	NA	NA	NA	NA	NA	NA	NA	NA	NA	NA	NA	NA	NA	NA	NA	NA	NA	NA	NA	NA	NA	NA	NA	NA	NA	NA	NA	NA	4
KE016124	Kenya	Female	Adult outpatient	25-34	No growth	Negative	NA	None significant	NA	1066124	NA	NA	NA	NA	NA	NA	NA	NA	NA	NA	NA	NA	NA	NA	NA	NA	NA	NA	NA	NA	NA	NA	NA	NA	NA	NA	NA	NA	NA	NA	NA	4
KE016127	Kenya	Female	Adult outpatient	18-24	No growth	Negative	NA	None significant	NA	1066127	NA	NA	NA	NA	NA	NA	NA	NA	NA	NA	NA	NA	NA	NA	NA	NA	NA	NA	NA	NA	NA	NA	NA	NA	NA	NA	NA	NA	NA	NA	NA	4
KE016132	Kenya	Female	Adult outpatient	18-24	Contaminants	Negative	NA	None significant	NA	1066132	NA	NA	NA	NA	NA	NA	NA	NA	NA	NA	NA	NA	NA	NA	NA	NA	NA	NA	NA	NA	NA	NA	NA	NA	NA	NA	NA	NA	NA	NA	NA	4
KE016139	Kenya	Female	Adult outpatient	35-44	No growth	Negative	NA	None significant	NA	1066139	NA	NA	NA	NA	NA	NA	NA	NA	NA	NA	NA	NA	NA	NA	NA	NA	NA	NA	NA	NA	NA	NA	NA	NA	NA	NA	NA	NA	NA	NA	NA	4
KE016140	Kenya	Female	Adult outpatient	25-34	Contaminants	Negative	NA	None significant	NA	1066140	NA	NA	NA	NA	NA	NA	NA	NA	NA	NA	NA	NA	NA	NA	NA	NA	NA	NA	NA	NA	NA	NA	NA	NA	NA	NA	NA	NA	NA	NA	NA	4
KE016142	Kenya	Male	Adult outpatient	25-34	Contaminants	Negative	NA	None significant	NA	1066142	NA	NA	NA	NA	NA	NA	NA	NA	NA	NA	NA	NA	NA	NA	NA	NA	NA	NA	NA	NA	NA	NA	NA	NA	NA	NA	NA	NA	NA	NA	NA	4
KE016143	Kenya	Female	Adult outpatient	45-54	No growth	Negative	NA	None significant	NA	1066143	NA	NA	NA	NA	NA	NA	NA	NA	NA	NA	NA	NA	NA	NA	NA	NA	NA	NA	NA	NA	NA	NA	NA	NA	NA	NA	NA	NA	NA	NA	NA	4
KE016144	Kenya	Female	Adult inpatient	18-24	Contaminants	Negative	NA	None significant	NA	1066144	NA	NA	NA	NA	NA	NA	NA	NA	NA	NA	NA	NA	NA	NA	NA	NA	NA	NA	NA	NA	NA	NA	NA	NA	NA	NA	NA	NA	NA	NA	NA	4
KE016145	Kenya	Female	Child outpatient	<18	Contaminants	Negative	NA	None significant	NA	1066145	NA	NA	NA	NA	NA	NA	NA	NA	NA	NA	NA	NA	NA	NA	NA	NA	NA	NA	NA	NA	NA	NA	NA	NA	NA	NA	NA	NA	NA	NA	NA	4
KE016154	Kenya	Male	Adult outpatient	25-34	Contaminants	Negative	NA	None significant	NA	1066154	NA	NA	NA	NA	NA	NA	NA	NA	NA	NA	NA	NA	NA	NA	NA	NA	NA	NA	NA	NA	NA	NA	NA	NA	NA	NA	NA	NA	NA	NA	NA	4
KE016159	Kenya	Female	Adult outpatient	35-44	Contaminants	Negative	NA	None significant	NA	1066159	NA	NA	NA	NA	NA	NA	NA	NA	NA	NA	NA	NA	NA	NA	NA	NA	NA	NA	NA	NA	NA	NA	NA	NA	NA	NA	NA	NA	NA	NA	NA	4
KE016162	Kenya	Female	Adult outpatient	25-34	Contaminants	Negative	NA	None significant	NA	1066162	NA	NA	NA	NA	NA	NA	NA	NA	NA	NA	NA	NA	NA	NA	NA	NA	NA	NA	NA	NA	NA	NA	NA	NA	NA	NA	NA	NA	NA	NA	NA	4
KE016163	Kenya	Female	Adult outpatient	18-24	No growth	Negative	NA	None significant	NA	1066163	NA	NA	NA	NA	NA	NA	NA	NA	NA	NA	NA	NA	NA	NA	NA	NA	NA	NA	NA	NA	NA	NA	NA	NA	NA	NA	NA	NA	NA	NA	NA	4
KE016164	Kenya	Female	Adult outpatient	45-54	Contaminants	Negative	NA	None significant	NA	1066164	NA	NA	NA	NA	NA	NA	NA	NA	NA	NA	NA	NA	NA	NA	NA	NA	NA	NA	NA	NA	NA	NA	NA	NA	NA	NA	NA	NA	NA	NA	NA	4
KE016165	Kenya	Female	Adult outpatient	25-34	Contaminants	Negative	NA	None significant	NA	1066165	NA	NA	NA	NA	NA	NA	NA	NA	NA	NA	NA	NA	NA	NA	NA	NA	NA	NA	NA	NA	NA	NA	NA	NA	NA	NA	NA	NA	NA	NA	NA	4
KE016179	Kenya	Female	Adult outpatient	18-24	Contaminants	Negative	NA	None significant	NA	1066179	NA	NA	NA	NA	NA	NA	NA	NA	NA	NA	NA	NA	NA	NA	NA	NA	NA	NA	NA	NA	NA	NA	NA	NA	NA	NA	NA	NA	NA	NA	NA	4
KE016181	Kenya	Male	Adult inpatient	55-64	Contaminants	Negative	NA	None significant	NA	1066181	NA	NA	NA	NA	NA	NA	NA	NA	NA	NA	NA	NA	NA	NA	NA	NA	NA	NA	NA	NA	NA	NA	NA	NA	NA	NA	NA	NA	NA	NA	NA	4
KE016185	Kenya	Female	Adult outpatient	35-44	Contaminants	Negative	NA	None significant	NA	1066185	NA	NA	NA	NA	NA	NA	NA	NA	NA	NA	NA	NA	NA	NA	NA	NA	NA	NA	NA	NA	NA	NA	NA	NA	NA	NA	NA	NA	NA	NA	NA	4
KE016188	Kenya	Female	Adult outpatient	25-34	No growth	Negative	NA	None significant	NA	1066188	NA	NA	NA	NA	NA	NA	NA	NA	NA	NA	NA	NA	NA	NA	NA	NA	NA	NA	NA	NA	NA	NA	NA	NA	NA	NA	NA	NA	NA	NA	NA	4
KE016191	Kenya	Female	Adult outpatient	25-34	Contaminants	Negative	NA	None significant	NA	1066191	NA	NA	NA	NA	NA	NA	NA	NA	NA	NA	NA	NA	NA	NA	NA	NA	NA	NA	NA	NA	NA	NA	NA	NA	NA	NA	NA	NA	NA	NA	NA	4
KE016200	Kenya	Female	Adult outpatient	18-24	No growth	Negative	NA	None significant	NA	1066200	NA	NA	NA	NA	NA	NA	NA	NA	NA	NA	NA	NA	NA	NA	NA	NA	NA	NA	NA	NA	NA	NA	NA	NA	NA	NA	NA	NA	NA	NA	NA	4
KE016203	Kenya	Female	Adult outpatient	25-34	No growth	Negative	NA	None significant	NA	1066203	NA	NA	NA	NA	NA	NA	NA	NA	NA	NA	NA	NA	NA	NA	NA	NA	NA	NA	NA	NA	NA	NA	NA	NA	NA	NA	NA	NA	NA	NA	NA	4
KE016204	Kenya	Female	Adult outpatient	25-34	No growth	Negative	NA	None significant	NA	1066204	NA	NA	NA	NA	NA	NA	NA	NA	NA	NA	NA	NA	NA	NA	NA	NA	NA	NA	NA	NA	NA	NA	NA	NA	NA	NA	NA	NA	NA	NA	NA	4
KE016207	Kenya	Female	Adult outpatient	18-24	No growth	Negative	NA	None significant	NA	1066207	NA	NA	NA	NA	NA	NA	NA	NA	NA	NA	NA	NA	NA	NA	NA	NA	NA	NA	NA	NA	NA	NA	NA	NA	NA	NA	NA	NA	NA	NA	NA	4
KE016208	Kenya	Male	Adult outpatient	25-34	No growth	Negative	NA	None significant	NA	1066208	NA	NA	NA	NA	NA	NA	NA	NA	NA	NA	NA	NA	NA	NA	NA	NA	NA	NA	NA	NA	NA	NA	NA	NA	NA	NA	NA	NA	NA	NA	NA	4
KE016209	Kenya	Female	Adult outpatient	18-24	No growth	Negative	NA	None significant	NA	1066209	NA	NA	NA	NA	NA	NA	NA	NA	NA	NA	NA	NA	NA	NA	NA	NA	NA	NA	NA	NA	NA	NA	NA	NA	NA	NA	NA	NA	NA	NA	NA	4
KE016211	Kenya	Female	Adult outpatient	25-34	No growth	Negative	NA	None significant	NA	1066211	NA	NA	NA	NA	NA	NA	NA	NA	NA	NA	NA	NA	NA	NA	NA	NA	NA	NA	NA	NA	NA	NA	NA	NA	NA	NA	NA	NA	NA	NA	NA	4
KE016216	Kenya	Male	Adult outpatient	25-34	No growth	Negative	NA	None significant	NA	1066216	NA	NA	NA	NA	NA	NA	NA	NA	NA	NA	NA	NA	NA	NA	NA	NA	NA	NA	NA	NA	NA	NA	NA	NA	NA	NA	NA	NA	NA	NA	NA	4
KE016218	Kenya	Female	Adult outpatient	25-34	No growth	Negative	NA	None significant	NA	1066218	NA	NA	NA	NA	NA	NA	NA	NA	NA	NA	NA	NA	NA	NA	NA	NA	NA	NA	NA	NA	NA	NA	NA	NA	NA	NA	NA	NA	NA	NA	NA	4
KE016219	Kenya	Female	Adult outpatient	25-34	Contaminants	Negative	NA	None significant	NA	1066219	NA	NA	NA	NA	NA	NA	NA	NA	NA	NA	NA	NA	NA	NA	NA	NA	NA	NA	NA	NA	NA	NA	NA	NA	NA	NA	NA	NA	NA	NA	NA	4
KE016220	Kenya	Female	Adult outpatient	35-44	No growth	Negative	NA	None significant	NA	1066220	NA	NA	NA	NA	NA	NA	NA	NA	NA	NA	NA	NA	NA	NA	NA	NA	NA	NA	NA	NA	NA	NA	NA	NA	NA	NA	NA	NA	NA	NA	NA	4
KE013659	Kenya	Female	Adult outpatient	18-24	Contaminants	Negative	Staphylococcus sp.	Gram positive	Staphylococcus sp.	1053659	6	14	6	6	6	6	6	24	22	10	24	6	NA	NA	NA	NA	10	12	NA	24	15	12	14	20	13	NA	NA	NA	NA	0	0	5
KE014286	Kenya	Male	Adult outpatient	25-34	Contaminants	Negative	Staphylococcus sp.	Gram positive	Staphylococcus sp.	1024286	25	30	30	32	6	10	6	24	23	6	28	6	NA	NA	NA	NA	10	12	NA	24	15	12	14	20	13	NA	NA	NA	NA	0	0	5
KE015995	Kenya	Female	Adult outpatient	18-24	No growth	Negative	Staphylococcus sp.	Gram positive	Staphylococcus sp.	1055995	20	24	26	32	6	32	26	6	32	32	30	10	NA	NA	NA	NA	10	12	NA	24	15	12	14	20	13	NA	NA	NA	NA	1	0	5
KE012901	Kenya	Female	Adult outpatient	25-34	UTI	Positive	NA	None significant	No Biochemical/AST Data	1022901	NA	NA	NA	NA	NA	NA	NA	NA	NA	NA	NA	NA	NA	NA	NA	NA	NA	NA	NA	NA	NA	NA	NA	NA	NA	NA	NA	NA	NA	NA	NA	5
KE013240	Kenya	Female	Adult outpatient	18-24	UTI	Positive	NA	None significant	No Biochemical/AST Data	1063240	NA	NA	NA	NA	NA	NA	NA	NA	NA	NA	NA	NA	NA	NA	NA	NA	NA	NA	NA	NA	NA	NA	NA	NA	NA	NA	NA	NA	NA	NA	NA	4
KE013241	Kenya	Female	Adult outpatient	18-24	UTI	Positive	NA	None significant	No Biochemical/AST Data	1063241	NA	NA	NA	NA	NA	NA	NA	NA	NA	NA	NA	NA	NA	NA	NA	NA	NA	NA	NA	NA	NA	NA	NA	NA	NA	NA	NA	NA	NA	NA	NA	4
KE013255	Kenya	Female	Adult outpatient	18-24	UTI	Positive	NA	None significant	No Biochemical/AST Data	1063255	NA	NA	NA	NA	NA	NA	NA	NA	NA	NA	NA	NA	NA	NA	NA	NA	NA	NA	NA	NA	NA	NA	NA	NA	NA	NA	NA	NA	NA	NA	NA	4
KE013289	Kenya	Female	Adult outpatient	35-44	UTI	Positive	NA	None significant	No Biochemical/AST Data	1063289	NA	NA	NA	NA	NA	NA	NA	NA	NA	NA	NA	NA	NA	NA	NA	NA	NA	NA	NA	NA	NA	NA	NA	NA	NA	NA	NA	NA	NA	NA	NA	4
KE013484	Kenya	Female	Adult inpatient	25-34	UTI	Positive	NA	None significant	No Biochemical/AST Data	1063484	NA	NA	NA	NA	NA	NA	NA	NA	NA	NA	NA	NA	NA	NA	NA	NA	NA	NA	NA	NA	NA	NA	NA	NA	NA	NA	NA	NA	NA	NA	NA	4
KE013558	Kenya	Female	Adult outpatient	25-34	UTI	Positive	NA	None significant	No Biochemical/AST Data	1053558	NA	NA	NA	NA	NA	NA	NA	NA	NA	NA	NA	NA	NA	NA	NA	NA	NA	NA	NA	NA	NA	NA	NA	NA	NA	NA	NA	NA	NA	NA	NA	5
KE013706	Kenya	Female	Adult outpatient	45-54	UTI	Positive	NA	None significant	No Biochemical/AST Data	1053706	NA	NA	NA	NA	NA	NA	NA	NA	NA	NA	NA	NA	NA	NA	NA	NA	NA	NA	NA	NA	NA	NA	NA	NA	NA	NA	NA	NA	NA	NA	NA	5
KE014416	Kenya	Male	Adult outpatient	25-34	UTI	Positive	NA	None significant	No Biochemical/AST Data	1014416	NA	NA	NA	NA	NA	NA	NA	NA	NA	NA	NA	NA	NA	NA	NA	NA	NA	NA	NA	NA	NA	NA	NA	NA	NA	NA	NA	NA	NA	NA	NA	5
KE014475	Kenya	Male	Adult inpatient	75 and more	UTI	Positive	NA	None significant	No Biochemical/AST Data	1014475	NA	NA	NA	NA	NA	NA	NA	NA	NA	NA	NA	NA	NA	NA	NA	NA	NA	NA	NA	NA	NA	NA	NA	NA	NA	NA	NA	NA	NA	NA	NA	5
KE014493	Kenya	Female	Adult outpatient	35-44	UTI	Positive	NA	None significant	No Biochemical/AST Data	1014493	NA	NA	NA	NA	NA	NA	NA	NA	NA	NA	NA	NA	NA	NA	NA	NA	NA	NA	NA	NA	NA	NA	NA	NA	NA	NA	NA	NA	NA	NA	NA	5
KE014603	Kenya	Female	Adult inpatient	18-24	UTI	Positive	NA	None significant	No Biochemical/AST Data	1014603	NA	NA	NA	NA	NA	NA	NA	NA	NA	NA	NA	NA	NA	NA	NA	NA	NA	NA	NA	NA	NA	NA	NA	NA	NA	NA	NA	NA	NA	NA	NA	5
KE014668	Kenya	Male	child inpatient	<18	UTI	Positive	NA	None significant	No Biochemical/AST Data	1014668	NA	NA	NA	NA	NA	NA	NA	NA	NA	NA	NA	NA	NA	NA	NA	NA	NA	NA	NA	NA	NA	NA	NA	NA	NA	NA	NA	NA	NA	NA	NA	5
KE014695	Kenya	Female	Adult inpatient	65-74	UTI	Positive	NA	None significant	No Biochemical/AST Data	1014695	NA	NA	NA	NA	NA	NA	NA	NA	NA	NA	NA	NA	NA	NA	NA	NA	NA	NA	NA	NA	NA	NA	NA	NA	NA	NA	NA	NA	NA	NA	NA	5
KE015889	Kenya	Female	Adult outpatient	18-24	UTI	Positive	NA	None significant	No Biochemical/AST Data	1065889	NA	NA	NA	NA	NA	NA	NA	NA	NA	NA	NA	NA	NA	NA	NA	NA	NA	NA	NA	NA	NA	NA	NA	NA	NA	NA	NA	NA	NA	NA	NA	4
KE016051	Kenya	Female	Adult outpatient	25-34	UTI	Positive	NA	None significant	No Biochemical/AST Data	1066051	NA	NA	NA	NA	NA	NA	NA	NA	NA	NA	NA	NA	NA	NA	NA	NA	NA	NA	NA	NA	NA	NA	NA	NA	NA	NA	NA	NA	NA	NA	NA	4
KE016134	Kenya	Male	Adult outpatient	55-64	UTI	Positive	NA	None significant	No Biochemical/AST Data	1066134	NA	NA	NA	NA	NA	NA	NA	NA	NA	NA	NA	NA	NA	NA	NA	NA	NA	NA	NA	NA	NA	NA	NA	NA	NA	NA	NA	NA	NA	NA	NA	4
KE016177	Kenya	Female	Adult outpatient	25-34	UTI	Positive	NA	None significant	No Biochemical/AST Data	1066177	NA	NA	NA	NA	NA	NA	NA	NA	NA	NA	NA	NA	NA	NA	NA	NA	NA	NA	NA	NA	NA	NA	NA	NA	NA	NA	NA	NA	NA	NA	NA	4
KE010902	Kenya	Female	Adult outpatient	18-24	UTI	Positive	Proteus sp.	Gram negative	Proteus sp.	1070902	28	26	20	20	30	19	24	32	21	13	NA	NA	17	19	13	13	10	12	NA	14	21	10	11	NA	NA	20	22	16	17	0	0	3
KE011459	Kenya	Female	Adult outpatient	25-34	UTI	Positive	Proteus sp.	Gram negative	Proteus sp.	1071459	23	26	26	32	16	32	26	32	32	32	NA	NA	17	19	13	13	10	12	NA	14	21	10	11	NA	NA	20	22	16	17	0	0	3
KE012009	Kenya	Male	Adult outpatient	45-54	UTI	Positive	Proteus sp.	Gram negative	Proteus sp.	1092009	32	32	32	32	10	26	32	32	30	32	NA	NA	17	19	13	13	10	12	NA	14	21	10	11	NA	NA	20	22	16	17	0	0	5
KE012906	Kenya	Female	Adult outpatient	65-74	UTI	Positive	Proteus sp.	Gram negative	Proteus sp.	1022906	31	30	27	24	6	14	14	30	14	24	NA	NA	17	19	13	13	10	12	NA	14	21	10	11	NA	NA	20	22	16	17	0	0	5
KE012910	Kenya	Female	Adult outpatient	35-44	UTI	Positive	Proteus sp.	Gram negative	Proteus sp.	1022910	32	32	27	32	26	NA	22	30	6	7	NA	NA	17	19	13	13	10	12	NA	14	21	10	11	NA	NA	20	22	16	17	0	1	5
KE013044	Kenya	Female	Adult inpatient	75 and more	UTI	Positive	Proteus sp.	Gram negative	Proteus sp.	1033044	28	32	27	24	6	20	26	28	14	24	NA	NA	17	19	13	13	10	12	NA	14	21	10	11	NA	NA	20	22	16	17	0	0	5
KE013045	Kenya	Female	Adult outpatient	25-34	UTI	Positive	Proteus sp.	Gram negative	Proteus sp.	1033045	31	30	30	32	6	19	24	23	19	19	NA	NA	17	19	13	13	10	12	NA	14	21	10	11	NA	NA	20	22	16	17	0	0	5
KE013055	Kenya	Female	Adult outpatient	18-24	UTI	Positive	Proteus sp.	Gram negative	Proteus sp.	1033055	22	30	32	32	6	32	30	31	26	32	NA	NA	17	19	13	13	10	12	NA	14	21	10	11	NA	NA	20	22	16	17	0	0	5
KE013110	Kenya	Female	Adult outpatient	18-24	UTI	Positive	Proteus sp.	Gram negative	Proteus sp.	1033110	31	30	27	18	6	17	23	34	22	7	NA	NA	17	19	13	13	10	12	NA	14	21	10	11	NA	NA	20	22	16	17	0	0	5
KE013124	Kenya	Female	Adult outpatient	25-34	UTI	Positive	Proteus sp.	Gram negative	Proteus sp.	1033124	26	30	20	25	30	19	24	31	21	24	NA	NA	17	19	13	13	10	12	NA	14	21	10	11	NA	NA	20	22	16	17	0	0	5
KE013125	Kenya	Female	Adult outpatient	45-54	UTI	Positive	Proteus sp.	Gram negative	Proteus sp.	1033125	22	25	23	25	6	20	28	NA	16	23	NA	NA	17	19	13	13	10	12	NA	14	21	10	11	NA	NA	20	22	16	17	NA	0	5
KE013164	Kenya	Female	Adult outpatient	18-24	UTI	Positive	Proteus sp.	Gram negative	Proteus sp.	1033164	31	30	27	32	18	25	32	22	32	22	32	32	17	19	13	13	10	12	NA	14	21	10	11	NA	NA	20	22	16	17	0	0	5
KE013191	Kenya	Female	Adult outpatient	18-24	UTI	Positive	Proteus sp.	Gram negative	Proteus sp.	1033191	32	32	22	32	32	20	32	30	27	32	NA	NA	17	19	13	13	10	12	NA	14	21	10	11	NA	NA	20	22	16	17	0	0	5
KE013247	Kenya	Female	Adult outpatient	18-24	UTI	Positive	Proteus sp.	Gram negative	Proteus sp.	1063247	24	14	6	6	6	20	6	6	6	6	NA	NA	17	19	13	13	10	12	NA	14	21	10	11	NA	NA	20	22	16	17	1	1	4
KE013248	Kenya	Female	Adult outpatient	18-24	UTI	Positive	Proteus sp.	Gram negative	Proteus sp.	1063248	32	32	27	30	28	23	28	31	28	32	NA	NA	17	19	13	13	10	12	NA	14	21	10	11	NA	NA	20	22	16	17	0	0	4
KE013268	Kenya	Female	Adult outpatient	25-34	UTI	Positive	Proteus sp.	Gram negative	Proteus sp.	1063268	32	32	6	14	6	20	26	30	24	24	NA	NA	17	19	13	13	10	12	NA	14	21	10	11	NA	NA	20	22	16	17	0	0	4
KE013270	Kenya	Female	Adult outpatient	25-34	UTI	Positive	Proteus sp.	Gram negative	Proteus sp.	1063270	31	30	27	20	6	6	26	6	22	24	NA	NA	17	19	13	13	10	12	NA	14	21	10	11	NA	NA	20	22	16	17	1	0	4
KE013346	Kenya	Female	Adult outpatient	25-34	UTI	Positive	Proteus sp.	Gram negative	Proteus sp.	1063346	28	32	18	32	26	20	24	31	24	24	NA	NA	17	19	13	13	10	12	NA	14	21	10	11	NA	NA	20	22	16	17	0	0	4
KE013394	Kenya	Female	Adult outpatient	35-44	UTI	Positive	Proteus sp.	Gram negative	Proteus sp.	1063394	32	32	24	30	30	18	30	32	20	23	NA	NA	17	19	13	13	10	12	NA	14	21	10	11	NA	NA	20	22	16	17	0	0	4
KE013397	Kenya	Female	Adult outpatient	35-44	UTI	Positive	Proteus sp.	Gram negative	Proteus sp.	1063397	30	32	24	24	32	20	26	32	22	24	NA	NA	17	19	13	13	10	12	NA	14	21	10	11	NA	NA	20	22	16	17	0	0	4
KE013399	Kenya	Female	Adult outpatient	18-24	UTI	Positive	Proteus sp.	Gram negative	Proteus sp.	1063399	31	30	27	19	26	18	26	31	21	24	NA	NA	17	19	13	13	10	12	NA	14	21	10	11	NA	NA	20	22	16	17	0	0	4
KE013409	Kenya	Female	Adult outpatient	35-44	UTI	Positive	Proteus sp.	Gram negative	Proteus sp.	1063409	32	32	27	18	6	17	26	32	17	7	NA	NA	17	19	13	13	10	12	NA	14	21	10	11	NA	NA	20	22	16	17	0	0	4
KE013411	Kenya	Female	Adult outpatient	25-34	UTI	Positive	Proteus sp.	Gram negative	Proteus sp.	1063411	32	32	22	26	28	18	26	22	22	23	NA	NA	17	19	13	13	10	12	NA	14	21	10	11	NA	NA	20	22	16	17	0	0	4
KE013414	Kenya	Male	Adult outpatient	35-44	UTI	Positive	Proteus sp.	Gram negative	Proteus sp.	1063414	30	32	27	21	6	18	20	21	25	6	NA	NA	17	19	13	13	10	12	NA	14	21	10	11	NA	NA	20	22	16	17	1	0	4
KE013421	Kenya	Female	Adult outpatient	25-34	UTI	Positive	Proteus sp.	Gram negative	Proteus sp.	1063421	32	32	32	32	26	23	32	30	16	24	NA	NA	17	19	13	13	10	12	NA	14	21	10	11	NA	NA	20	22	16	17	0	0	4
KE013474	Kenya	Female	Adult outpatient	25-34	UTI	Positive	Proteus sp.	Gram negative	Proteus sp.	1063474	26	32	22	23	6	21	24	27	20	8	NA	NA	17	19	13	13	10	12	NA	14	21	10	11	NA	NA	20	22	16	17	0	0	4
KE013485	Kenya	Female	Adult outpatient	18-24	UTI	Positive	Proteus sp.	Gram negative	Proteus sp.	1063485	28	28	27	20	6	20	28	30	22	8	NA	NA	17	19	13	13	10	12	NA	14	21	10	11	NA	NA	20	22	16	17	0	0	4
KE013488	Kenya	Male	Adult outpatient	35-44	UTI	Positive	Proteus sp.	Gram negative	Proteus sp.	1063488	24	30	24	26	30	21	22	32	20	22	NA	NA	17	19	13	13	10	12	NA	14	21	10	11	NA	NA	20	22	16	17	0	0	4
KE013493	Kenya	Male	Child outpatient	<18	UTI	Positive	Proteus sp.	Gram negative	Proteus sp.	1063493	28	30	6	17	6	10	22	22	21	22	NA	NA	17	19	13	13	10	12	NA	14	21	10	11	NA	NA	20	22	16	17	0	0	4
KE013499	Kenya	Female	Adult outpatient	35-44	UTI	Positive	Proteus sp.	Gram negative	Proteus sp.	1063499	31	30	27	19	6	16	24	18	15	7	NA	NA	17	19	13	13	10	12	NA	14	21	10	11	NA	NA	20	22	16	17	1	0	4
KE013511	Kenya	Female	Adult outpatient	25-34	UTI	Positive	Proteus sp.	Gram negative	Proteus sp.	1063511	30	30	27	20	28	18	24	7	21	26	NA	NA	17	19	13	13	10	12	NA	14	21	10	11	NA	NA	20	22	16	17	1	0	4
KE013512	Kenya	Female	Adult outpatient	25-34	UTI	Positive	Proteus sp.	Gram negative	Proteus sp.	1063512	28	29	27	20	6	20	23	32	25	6	NA	NA	17	19	13	13	10	12	NA	14	21	10	11	NA	NA	20	22	16	17	0	0	4
KE013515	Kenya	Female	Adult outpatient	18-24	UTI	Positive	Proteus sp.	Gram negative	Proteus sp.	1053515	23	24	6	17	6	18	26	28	18	20	NA	NA	17	19	13	13	10	12	NA	14	21	10	11	NA	NA	20	22	16	17	0	0	5
KE013530	Kenya	Female	Adult outpatient	25-34	UTI	Positive	Proteus sp.	Gram negative	Proteus sp.	1053530	31	29	27	19	6	16	17	6	16	6	NA	NA	17	19	13	13	10	12	NA	14	21	10	11	NA	NA	20	22	16	17	1	0	5
KE013539	Kenya	Female	Adult outpatient	45-54	UTI	Positive	Proteus sp.	Gram negative	Proteus sp.	1053539	31	27	27	24	6	22	26	28	19	24	NA	NA	17	19	13	13	10	12	NA	14	21	10	11	NA	NA	20	22	16	17	0	0	5
KE013550	Kenya	Female	Adult outpatient	65-74	UTI	Positive	Proteus sp.	Gram negative	Proteus sp.	1053550	25	30	27	19	6	21	22	29	23	9	NA	NA	17	19	13	13	10	12	NA	14	21	10	11	NA	NA	20	22	16	17	0	0	5
KE013571	Kenya	Female	Adult outpatient	18-24	UTI	Positive	Proteus sp.	Gram negative	Proteus sp.	1053571	32	32	26	32	30	22	32	32	24	26	NA	NA	17	19	13	13	10	12	NA	14	21	10	11	NA	NA	20	22	16	17	0	0	5
KE013592	Kenya	Male	Adult inpatient	65-74	UTI	Positive	Proteus sp.	Gram negative	Proteus sp.	1053592	22	30	27	20	6	6	26	6	20	8	NA	NA	17	19	13	13	10	12	NA	14	21	10	11	NA	NA	20	22	16	17	1	0	5
KE013594	Kenya	Female	Adult outpatient	25-34	UTI	Positive	Proteus sp.	Gram negative	Proteus sp.	1053594	31	30	27	24	6	20	26	29	22	6	NA	NA	17	19	13	13	10	12	NA	14	21	10	11	NA	NA	20	22	16	17	0	0	5
KE013597	Kenya	Female	Child outpatient	<18	UTI	Positive	Proteus sp.	Gram negative	Proteus sp.	1053597	22	28	14	16	6	16	24	18	17	6	NA	NA	17	19	13	13	10	12	NA	14	21	10	11	NA	NA	20	22	16	17	1	0	5
KE013606	Kenya	Female	Adult outpatient	18-24	UTI	Positive	Proteus sp.	Gram negative	Proteus sp.	1053606	26	28	27	20	6	19	18	26	18	20	NA	NA	17	19	13	13	10	12	NA	14	21	10	11	NA	NA	20	22	16	17	0	0	5
KE013614	Kenya	Female	Adult outpatient	25-34	UTI	Positive	Proteus sp.	Gram negative	Proteus sp.	1053614	26	26	27	22	8	18	28	30	20	6	NA	NA	17	19	13	13	10	12	NA	14	21	10	11	NA	NA	20	22	16	17	0	0	5
KE013624	Kenya	Female	Adult outpatient	25-34	UTI	Positive	Proteus sp.	Gram negative	Proteus sp.	1053624	22	30	27	20	6	10	24	6	24	6	NA	NA	17	19	13	13	10	12	NA	14	21	10	11	NA	NA	20	22	16	17	1	0	5
KE013635	Kenya	Male	Child outpatient	<18	UTI	Positive	Proteus sp.	Gram negative	Proteus sp.	1053635	32	32	32	32	6	19	24	32	10	6	NA	NA	17	19	13	13	10	12	NA	14	21	10	11	NA	NA	20	22	16	17	0	1	5
KE013641	Kenya	Female	Adult outpatient	18-24	UTI	Positive	Proteus sp.	Gram negative	Proteus sp.	1053641	30	24	22	22	6	20	26	32	24	6	NA	NA	17	19	13	13	10	12	NA	14	21	10	11	NA	NA	20	22	16	17	0	0	5
KE013691	Kenya	Female	Adult outpatient	18-24	UTI	Positive	Proteus sp.	Gram negative	Proteus sp.	1053691	22	30	27	22	29	20	32	6	26	8	NA	NA	17	19	13	13	10	12	NA	14	21	10	11	NA	NA	20	22	16	17	1	0	5
KE013703	Kenya	Female	Adult outpatient	75 and more	UTI	Positive	Proteus sp.	Gram negative	Proteus sp.	1053703	31	30	27	20	6	6	26	6	22	10	NA	NA	17	19	13	13	10	12	NA	14	21	10	11	NA	NA	20	22	16	17	1	0	5
KE013753	Kenya	Female	Adult outpatient	35-44	UTI	Positive	Proteus sp.	Gram negative	Proteus sp.	1053753	22	30	27	23	22	18	20	30	18	20	NA	NA	17	19	13	13	10	12	NA	14	21	10	11	NA	NA	20	22	16	17	0	0	5
KE014210	Kenya	Male	Adult outpatient	25-34	UTI	Positive	Proteus sp.	Gram negative	Proteus sp.	1014210	26	30	27	20	10	22	12	32	6	24	NA	NA	17	19	13	13	10	12	NA	14	21	10	11	NA	NA	20	22	16	17	0	1	5
KE014288	Kenya	Male	Adult outpatient	25-34	UTI	Positive	Proteus sp.	Gram negative	Proteus sp.	1024288	26	28	18	24	25	16	22	30	20	25	NA	NA	17	19	13	13	10	12	NA	14	21	10	11	NA	NA	20	22	16	17	0	0	5
KE014468	Kenya	Female	Adult outpatient	25-34	UTI	Positive	Proteus sp.	Gram negative	Proteus sp.	1024468	28	30	27	25	6	NA	24	28	24	6	NA	NA	17	19	13	13	10	12	NA	14	21	10	11	NA	NA	20	22	16	17	0	0	5
KE014631	Kenya	Male	Adult outpatient	35-44	UTI	Positive	Proteus sp.	Gram negative	Proteus sp.	1024631	22	25	18	23	10	18	11	28	6	20	NA	NA	17	19	13	13	10	12	NA	14	21	10	11	NA	NA	20	22	16	17	0	1	5
KE014921	Kenya	Female	Adult outpatient	25-34	UTI	Positive	Proteus sp.	Gram negative	Proteus sp.	1054921	32	32	32	32	24	22	31	26	32	22	NA	NA	17	19	13	13	10	12	NA	14	21	10	11	NA	NA	20	22	16	17	0	0	5
KE015804	Kenya	Female	Adult outpatient	25-34	UTI	Positive	Proteus sp.	Gram negative	Proteus sp.	1065804	30	30	6	16	6	20	26	24	24	9	NA	NA	17	19	13	13	10	12	NA	14	21	10	11	NA	NA	20	22	16	17	0	0	4
KE015887	Kenya	Female	Adult outpatient	35-44	UTI	Positive	Proteus sp.	Gram negative	Proteus sp.	1065887	30	30	27	20	6	18	22	8	20	6	NA	NA	17	19	13	13	10	12	NA	14	21	10	11	NA	NA	20	22	16	17	1	0	4
KE015901	Kenya	Female	Adult outpatient	25-34	UTI	Positive	Proteus sp.	Gram negative	Proteus sp.	1055901	28	30	24	32	6	22	32	29	14	8	NA	NA	17	19	13	13	10	12	NA	14	21	10	11	NA	NA	20	22	16	17	0	0	5
KE015909	Kenya	Female	Adult outpatient	25-34	UTI	Positive	Proteus sp.	Gram negative	Proteus sp.	1055909	31	30	27	22	6	18	26	8	21	9	NA	NA	17	19	13	13	10	12	NA	14	21	10	11	NA	NA	20	22	16	17	1	0	5
KE015910	Kenya	Female	Adult inpatient	18-24	UTI	Positive	Proteus sp.	Gram negative	Proteus sp.	1055910	20	30	27	21	6	18	22	6	22	8	NA	NA	17	19	13	13	10	12	NA	14	21	10	11	NA	NA	20	22	16	17	1	0	5
KE015955	Kenya	Female	Adult outpatient	35-44	UTI	Positive	Proteus sp.	Gram negative	Proteus sp.	1055955	31	30	26	30	6	32	20	29	26	22	NA	NA	17	19	13	13	10	12	NA	14	21	10	11	NA	NA	20	22	16	17	0	0	5
KE015963	Kenya	Female	Adult outpatient	35-44	UTI	Positive	Proteus sp.	Gram negative	Proteus sp.	1055963	31	32	32	32	6	21	32	32	24	26	NA	NA	17	19	13	13	10	12	NA	14	21	10	11	NA	NA	20	22	16	17	0	0	5
KE015990	Kenya	Female	Adult outpatient	35-44	UTI	Positive	Proteus sp.	Gram negative	Proteus sp.	1055990	31	26	32	32	6	26	28	16	24	28	NA	NA	17	19	13	13	10	12	NA	14	21	10	11	NA	NA	20	22	16	17	1	0	5
KE015996	Kenya	Female	Adult outpatient	35-44	UTI	Positive	Proteus sp.	Gram negative	Proteus sp.	1055996	31	24	24	32	6	22	32	29	17	20	NA	NA	17	19	13	13	10	12	NA	14	21	10	11	NA	NA	20	22	16	17	0	0	5
KE016021	Kenya	Female	Adult outpatient	18-24	UTI	Positive	Proteus sp.	Gram negative	Proteus sp.	1066021	22	25	24	23	6	7	23	6	19	6	NA	NA	17	19	13	13	10	12	NA	14	21	10	11	NA	NA	20	22	16	17	1	0	4
KE016129	Kenya	Female	Adult outpatient	25-34	UTI	Positive	Proteus sp.	Gram negative	Proteus sp.	1066129	24	32	32	32	6	32	30	32	24	32	NA	NA	17	19	13	13	10	12	NA	14	21	10	11	NA	NA	20	22	16	17	0	0	4
KE016131	Kenya	Female	Adult outpatient	45-54	UTI	Positive	Proteus sp.	Gram negative	Proteus sp.	1066131	28	32	20	24	6	20	22	32	23	22	NA	NA	17	19	13	13	10	12	NA	14	21	10	11	NA	NA	20	22	16	17	0	0	4
KE016148	Kenya	Female	Adult outpatient	25-34	UTI	Positive	Proteus sp.	Gram negative	Proteus sp.	1066148	22	26	20	32	6	18	32	29	14	22	NA	NA	17	19	13	13	10	12	NA	14	21	10	11	NA	NA	20	22	16	17	0	0	4
KE016167	Kenya	Male	Child outpatient	<18	UTI	Positive	Proteus sp.	Gram negative	Proteus sp.	1066167	32	32	27	26	6	19	24	28	8	7	NA	NA	17	19	13	13	10	12	NA	14	21	10	11	NA	NA	20	22	16	17	0	1	4
KE016171	Kenya	Female	Adult outpatient	25-34	UTI	Positive	Proteus sp.	Gram negative	Proteus sp.	1066171	32	32	30	32	22	20	28	28	10	9	NA	NA	17	19	13	13	10	12	NA	14	21	10	11	NA	NA	20	22	16	17	0	1	4
KE016187	Kenya	Male	Adult outpatient	35-44	UTI	Positive	Proteus sp.	Gram negative	Proteus sp.	1066187	24	28	32	32	25	20	16	29	17	16	NA	NA	17	19	13	13	10	12	NA	14	21	10	11	NA	NA	20	22	16	17	0	0	4
KE010981	Kenya	Male	Adult outpatient	25-34	UTI	Positive	Pseudomonas sp.	Gram negative	Pseudomonas sp.	1070981	20	29	11	20	17	20	23	26	6	25	NA	NA	14	NA	NA	NA	NA	12	NA	NA	18	NA	NA	NA	NA	17	NA	NA	NA	0	NA	3
KE011090	Kenya	Female	Adult outpatient	35-44	UTI	Positive	Pseudomonas sp.	Gram negative	Pseudomonas sp.	1071090	31	30	22	21	24	14	24	27	18	9	NA	NA	14	NA	NA	NA	NA	12	NA	NA	18	NA	NA	NA	NA	17	NA	NA	NA	0	NA	3
KE011507	Kenya	Female	Child outpatient	<18	UTI	Positive	Pseudomonas sp.	Gram negative	Pseudomonas sp.	1081507	32	32	32	32	13	32	32	30	30	30	NA	NA	14	NA	NA	NA	NA	12	NA	NA	18	NA	NA	NA	NA	17	NA	NA	NA	0	NA	5
KE011592	Kenya	Female	Adult outpatient	18-24	UTI	Positive	Pseudomonas sp.	Gram negative	Pseudomonas sp.	1081592	22	30	32	32	6	12	32	13	18	25	NA	NA	14	NA	NA	NA	NA	12	NA	NA	18	NA	NA	NA	NA	17	NA	NA	NA	1	NA	3
KE012961	Kenya	Male	Adult outpatient	25-34	UTI	Positive	Pseudomonas sp.	Gram negative	Pseudomonas sp.	1032961	18	30	27	22	26	18	24	29	22	22	NA	NA	14	NA	NA	NA	NA	12	NA	NA	18	NA	NA	NA	NA	17	NA	NA	NA	0	NA	5
KE013380	Kenya	Male	Adult inpatient	25-34	UTI	Positive	Pseudomonas sp.	Gram negative	Pseudomonas sp.	1063380	30	21	6	6	6	19	6	25	6	9	NA	NA	14	NA	NA	NA	NA	12	NA	NA	18	NA	NA	NA	NA	17	NA	NA	NA	0	NA	4
KE014163	Kenya	Female	Adult outpatient	75 and more	UTI	Positive	Pseudomonas sp.	Gram negative	Pseudomonas sp.	1034163	20	30	27	28	19	19	24	6	20	6	NA	NA	14	NA	NA	NA	NA	12	NA	NA	18	NA	NA	NA	NA	17	NA	NA	NA	1	NA	5
KE014594	Kenya	Male	Adult inpatient	55-64	UTI	Positive	Pseudomonas sp.	Gram negative	Pseudomonas sp.	1014594	26	23	6	6	6	18	6	6	6	9	NA	NA	14	NA	NA	NA	NA	12	NA	NA	18	NA	NA	NA	NA	17	NA	NA	NA	1	NA	5
KE013066	Kenya	Female	Adult outpatient	25-34	UTI	Positive	Serratia sp.	Gram negative	Serratia sp.	1033066	25	23	27	21	24	15	23	32	21	22	NA	NA	17	19	13	13	10	12	NA	14	21	10	11	NA	NA	20	22	16	17	0	0	5
KE014397	Kenya	Female	Adult outpatient	35-44	UTI	Positive	Serratia sp.	Gram negative	Serratia sp.	1014397	27	29	27	24	23	15	22	6	16	26	NA	NA	17	19	13	13	10	12	NA	14	21	10	11	NA	NA	20	22	16	17	1	0	5
KE014459	Kenya	Female	Adult outpatient	25-34	UTI	Positive	Serratia sp.	Gram negative	Serratia sp.	1024459	31	30	27	30	6	19	26	7	24	6	NA	NA	17	19	13	13	10	12	NA	14	21	10	11	NA	NA	20	22	16	17	1	0	5
KE012090	Kenya	Female	Adult outpatient	25-34	UTI	Positive	Staphylococcus sp.	Gram positive	Staphylococcus sp.	1072090	NA	NA	NA	NA	NA	NA	NA	NA	NA	NA	NA	NA	NA	NA	NA	NA	10	12	NA	24	15	12	14	20	13	NA	NA	NA	NA	NA	NA	3
KE010067	Kenya	Female	Adult outpatient	18-24	UTI	Positive	Staphylococcus sp.	Gram positive	Staphylococcus sp.	1090067	18	30	31	32	6	6	20	20	30	22	30	6	NA	NA	NA	NA	10	12	NA	24	15	12	14	20	13	NA	NA	NA	NA	0	0	5
KE010073	Kenya	Female	Adult outpatient	18-24	UTI	Positive	Staphylococcus sp.	Gram positive	Staphylococcus sp.	1090073	30	30	27	27	16	26	22	32	25	16	30	30	NA	NA	NA	NA	10	12	NA	24	15	12	14	20	13	NA	NA	NA	NA	0	0	5
KE010075	Kenya	Female	Adult outpatient	18-24	UTI	Positive	Staphylococcus sp.	Gram positive	Staphylococcus sp.	1070075	26	27	6	28	6	18	23	30	16	24	7	7	NA	NA	NA	NA	10	12	NA	24	15	12	14	20	13	NA	NA	NA	NA	0	0	3
KE010113	Kenya	Female	Adult outpatient	25-34	UTI	Positive	Staphylococcus sp.	Gram positive	Staphylococcus sp.	1070113	31	30	32	26	6	15	20	6	26	36	22	15	NA	NA	NA	NA	10	12	NA	24	15	12	14	20	13	NA	NA	NA	NA	1	0	3
KE010145	Kenya	Female	Adult outpatient	45-54	UTI	Positive	Staphylococcus sp.	Gram positive	Staphylococcus sp.	1070145	20	26	27	24	6	24	26	30	22	26	24	26	NA	NA	NA	NA	10	12	NA	24	15	12	14	20	13	NA	NA	NA	NA	0	0	3
KE010179	Kenya	Female	Adult outpatient	25-34	UTI	Positive	Staphylococcus sp.	Gram positive	Staphylococcus sp.	1070179	32	30	30	32	6	24	32	30	30	30	22	24	NA	NA	NA	NA	10	12	NA	24	15	12	14	20	13	NA	NA	NA	NA	0	0	3
KE010225	Kenya	Female	Adult outpatient	25-34	UTI	Positive	Staphylococcus sp.	Gram positive	Staphylococcus sp.	1070225	22	30	27	22	11	20	32	24	18	8	22	12	NA	NA	NA	NA	10	12	NA	24	15	12	14	20	13	NA	NA	NA	NA	0	0	3
KE010275	Kenya	Male	Adult outpatient	25-34	UTI	Positive	Staphylococcus sp.	Gram positive	Staphylococcus sp.	1070275	31	30	27	26	6	25	21	30	23	29	26	28	NA	NA	NA	NA	10	12	NA	24	15	12	14	20	13	NA	NA	NA	NA	0	0	3
KE010305	Kenya	Female	Adult outpatient	25-34	UTI	Positive	Staphylococcus sp.	Gram positive	Staphylococcus sp.	1070305	31	30	27	26	6	32	22	32	28	28	30	32	NA	NA	NA	NA	10	12	NA	24	15	12	14	20	13	NA	NA	NA	NA	0	0	3
KE010309	Kenya	Female	Adult outpatient	25-34	UTI	Positive	Staphylococcus sp.	Gram positive	Staphylococcus sp.	1070309	27	24	27	32	6	28	26	31	22	32	30	15	NA	NA	NA	NA	10	12	NA	24	15	12	14	20	13	NA	NA	NA	NA	0	0	3
KE010317	Kenya	Female	Adult outpatient	35-44	UTI	Positive	Staphylococcus sp.	Gram positive	Staphylococcus sp.	1070317	30	26	27	30	7	25	30	30	26	28	22	30	NA	NA	NA	NA	10	12	NA	24	15	12	14	20	13	NA	NA	NA	NA	0	0	3
KE010323	Kenya	Female	Adult outpatient	25-34	UTI	Positive	Staphylococcus sp.	Gram positive	Staphylococcus sp.	1070323	22	32	27	32	6	24	32	31	26	32	25	30	NA	NA	NA	NA	10	12	NA	24	15	12	14	20	13	NA	NA	NA	NA	0	0	3
KE010338	Kenya	Female	Adult outpatient	25-34	UTI	Positive	Staphylococcus sp.	Gram positive	Staphylococcus sp.	1090338	26	32	32	32	14	32	30	32	22	30	32	32	NA	NA	NA	NA	10	12	NA	24	15	12	14	20	13	NA	NA	NA	NA	0	0	3
KE010345	Kenya	Female	Adult outpatient	25-34	UTI	Positive	Staphylococcus sp.	Gram positive	Staphylococcus sp.	1070345	13	13	13	18	6	12	16	15	30	12	20	10	NA	NA	NA	NA	10	12	NA	24	15	12	14	20	13	NA	NA	NA	NA	1	0	3
KE010358	Kenya	Female	Adult outpatient	25-34	UTI	Positive	Staphylococcus sp.	Gram positive	Staphylococcus sp.	1080358	18	30	27	26	6	6	20	6	25	15	24	6	NA	NA	NA	NA	10	12	NA	24	15	12	14	20	13	NA	NA	NA	NA	1	0	5
KE010568	Kenya	Female	Child outpatient	<18	UTI	Positive	Staphylococcus sp.	Gram positive	Staphylococcus sp.	1070568	31	30	27	25	6	29	20	30	25	24	26	8	NA	NA	NA	NA	10	12	NA	24	15	12	14	20	13	NA	NA	NA	NA	0	0	3
KE010588	Kenya	Female	Adult outpatient	25-34	UTI	Positive	Staphylococcus sp.	Gram positive	Staphylococcus sp.	1070588	31	30	27	24	6	20	20	24	20	22	20	6	NA	NA	NA	NA	10	12	NA	24	15	12	14	20	13	NA	NA	NA	NA	0	0	3
KE010593	Kenya	Female	Adult outpatient	18-24	UTI	Positive	Staphylococcus sp.	Gram positive	Staphylococcus sp.	1070593	22	31	27	32	7	22	32	32	32	32	30	30	NA	NA	NA	NA	10	12	NA	24	15	12	14	20	13	NA	NA	NA	NA	0	0	3
KE010619	Kenya	Female	Adult outpatient	25-34	UTI	Positive	Staphylococcus sp.	Gram positive	Staphylococcus sp.	1070619	28	30	27	32	6	28	32	32	26	32	30	30	NA	NA	NA	NA	10	12	NA	24	15	12	14	20	13	NA	NA	NA	NA	0	0	3
KE010632	Kenya	Female	Adult outpatient	25-34	UTI	Positive	Staphylococcus sp.	Gram positive	Staphylococcus sp.	1070632	31	30	31	26	6	24	16	26	24	26	26	6	NA	NA	NA	NA	10	12	NA	24	15	12	14	20	13	NA	NA	NA	NA	0	0	3
KE010711	Kenya	Male	Adult outpatient	<18	UTI	Positive	Staphylococcus sp.	Gram positive	Staphylococcus sp.	1070711	30	24	6	28	6	16	32	24	18	6	6	6	NA	NA	NA	NA	10	12	NA	24	15	12	14	20	13	NA	NA	NA	NA	0	0	3
KE010722	Kenya	Female	Adult outpatient	25-34	UTI	Positive	Staphylococcus sp.	Gram positive	Staphylococcus sp.	1070722	22	26	27	32	6	30	26	31	30	10	32	27	NA	NA	NA	NA	10	12	NA	24	15	12	14	20	13	NA	NA	NA	NA	0	0	3
KE010815	Kenya	Female	Adult outpatient	18-24	UTI	Positive	Staphylococcus sp.	Gram positive	Staphylococcus sp.	1070815	32	30	32	32	6	18	32	21	20	8	28	6	NA	NA	NA	NA	10	12	NA	24	15	12	14	20	13	NA	NA	NA	NA	0	0	3
KE010852	Kenya	Female	Adult outpatient	18-24	UTI	Positive	Staphylococcus sp.	Gram positive	Staphylococcus sp.	1070852	24	31	31	32	27	17	28	30	6	30	27	26	NA	NA	NA	NA	10	12	NA	24	15	12	14	20	13	NA	NA	NA	NA	0	1	3
KE010892	Kenya	Male	Adult outpatient	45-54	UTI	Positive	Staphylococcus sp.	Gram positive	Staphylococcus sp.	1070892	22	26	32	32	NA	22	26	28	20	28	24	15	NA	NA	NA	NA	10	12	NA	24	15	12	14	20	13	NA	NA	NA	NA	0	0	3
KE010921	Kenya	Female	Adult outpatient	35-44	UTI	Positive	Staphylococcus sp.	Gram positive	Staphylococcus sp.	1070921	18	30	NA	25	6	12	20	12	24	8	25	10	NA	NA	NA	NA	10	12	NA	24	15	12	14	20	13	NA	NA	NA	NA	1	0	3
KE010959	Kenya	Female	Adult outpatient	25-34	UTI	Positive	Staphylococcus sp.	Gram positive	Staphylococcus sp.	1070959	24	24	27	24	16	24	20	32	24	26	30	26	NA	NA	NA	NA	10	12	NA	24	15	12	14	20	13	NA	NA	NA	NA	0	0	3
KE010988	Kenya	Female	Adult outpatient	18-24	UTI	Positive	Staphylococcus sp.	Gram positive	Staphylococcus sp.	1070988	31	22	32	32	18	30	25	30	20	26	22	12	NA	NA	NA	NA	10	12	NA	24	15	12	14	20	13	NA	NA	NA	NA	0	0	3
KE010996	Kenya	Female	Adult outpatient	25-34	UTI	Positive	Staphylococcus sp.	Gram positive	Staphylococcus sp.	1070996	31	30	31	30	7	15	20	28	25	15	30	24	NA	NA	NA	NA	10	12	NA	24	15	12	14	20	13	NA	NA	NA	NA	0	0	3
KE011034	Kenya	Female	Adult outpatient	25-34	UTI	Positive	Staphylococcus sp.	Gram positive	Staphylococcus sp.	1071034	20	25	31	32	6	30	20	32	26	32	32	10	NA	NA	NA	NA	10	12	NA	24	15	12	14	20	13	NA	NA	NA	NA	0	0	3
KE011085	Kenya	Male	Adult outpatient	25-34	UTI	Positive	Staphylococcus sp.	Gram positive	Staphylococcus sp.	1071085	22	26	27	32	22	26	30	18	26	15	30	10	NA	NA	NA	NA	10	12	NA	24	15	12	14	20	13	NA	NA	NA	NA	0	0	3
KE011098	Kenya	Female	Adult outpatient	25-34	UTI	Positive	Staphylococcus sp.	Gram positive	Staphylococcus sp.	1071098	22	28	28	32	6	18	30	21	31	17	32	32	NA	NA	NA	NA	10	12	NA	24	15	12	14	20	13	NA	NA	NA	NA	0	0	3
KE011132	Kenya	Female	Adult outpatient	25-34	UTI	Positive	Staphylococcus sp.	Gram positive	Staphylococcus sp.	1071132	31	22	31	32	7	7	6	NA	22	13	26	6	NA	NA	NA	NA	10	12	NA	24	15	12	14	20	13	NA	NA	NA	NA	NA	0	3
KE011135	Kenya	Male	Adult outpatient	25-34	UTI	Positive	Staphylococcus sp.	Gram positive	Staphylococcus sp.	1071135	24	27	27	32	6	25	30	32	24	30	30	28	NA	NA	NA	NA	10	12	NA	24	15	12	14	20	13	NA	NA	NA	NA	0	0	5
KE011152	Kenya	Female	Adult outpatient	35-44	UTI	Positive	Staphylococcus sp.	Gram positive	Staphylococcus sp.	1071152	31	30	27	24	6	6	7	31	18	8	14	6	NA	NA	NA	NA	10	12	NA	24	15	12	14	20	13	NA	NA	NA	NA	0	0	3
KE011165	Kenya	Female	Adult outpatient	18-24	UTI	Positive	Staphylococcus sp.	Gram positive	Staphylococcus sp.	1071165	26	26	6	28	6	20	22	26	26	6	6	6	NA	NA	NA	NA	10	12	NA	24	15	12	14	20	13	NA	NA	NA	NA	0	0	3
KE011214	Kenya	Female	Adult outpatient	18-24	UTI	Positive	Staphylococcus sp.	Gram positive	Staphylococcus sp.	1071214	31	30	27	22	6	12	26	15	26	6	24	10	NA	NA	NA	NA	10	12	NA	24	15	12	14	20	13	NA	NA	NA	NA	1	0	3
KE011230	Kenya	Female	Adult outpatient	45-54	UTI	Positive	Staphylococcus sp.	Gram positive	Staphylococcus sp.	1071230	30	32	27	20	6	20	20	6	18	6	6	6	NA	NA	NA	NA	10	12	NA	24	15	12	14	20	13	NA	NA	NA	NA	1	0	3
KE011246	Kenya	Female	Adult outpatient	18-24	UTI	Positive	Staphylococcus sp.	Gram positive	Staphylococcus sp.	1071246	22	32	27	32	6	28	32	32	26	32	28	29	NA	NA	NA	NA	10	12	NA	24	15	12	14	20	13	NA	NA	NA	NA	0	0	3
KE011248	Kenya	Female	Adult outpatient	35-44	UTI	Positive	Staphylococcus sp.	Gram positive	Staphylococcus sp.	1071248	27	22	32	24	6	26	20	20	25	24	24	6	NA	NA	NA	NA	10	12	NA	24	15	12	14	20	13	NA	NA	NA	NA	0	0	3
KE011286	Kenya	Male	Adult outpatient	25-34	UTI	Positive	Staphylococcus sp.	Gram positive	Staphylococcus sp.	1071286	32	32	32	32	32	26	32	32	32	26	22	30	NA	NA	NA	NA	10	12	NA	24	15	12	14	20	13	NA	NA	NA	NA	0	0	3
KE011303	Kenya	Female	Adult outpatient	25-34	UTI	Positive	Staphylococcus sp.	Gram positive	Staphylococcus sp.	1071303	32	30	30	32	16	28	32	26	26	26	32	32	NA	NA	NA	NA	10	12	NA	24	15	12	14	20	13	NA	NA	NA	NA	0	0	3
KE011315	Kenya	Female	Adult outpatient	18-24	UTI	Positive	Staphylococcus sp.	Gram positive	Staphylococcus sp.	1071315	25	24	27	30	6	10	28	32	28	20	30	6	NA	NA	NA	NA	10	12	NA	24	15	12	14	20	13	NA	NA	NA	NA	0	0	3
KE011320	Kenya	Female	Adult outpatient	25-34	UTI	Positive	Staphylococcus sp.	Gram positive	Staphylococcus sp.	1071320	30	30	27	32	6	28	32	6	25	16	30	6	NA	NA	NA	NA	10	12	NA	24	15	12	14	20	13	NA	NA	NA	NA	1	0	3
KE011321	Kenya	Female	Adult outpatient	25-34	UTI	Positive	Staphylococcus sp.	Gram positive	Staphylococcus sp.	1071321	19	30	27	30	6	20	22	32	30	28	30	9	NA	NA	NA	NA	10	12	NA	24	15	12	14	20	13	NA	NA	NA	NA	0	0	3
KE011326	Kenya	Female	Adult outpatient	25-34	UTI	Positive	Staphylococcus sp.	Gram positive	Staphylococcus sp.	1071326	31	22	27	32	6	28	22	32	30	12	30	10	NA	NA	NA	NA	10	12	NA	24	15	12	14	20	13	NA	NA	NA	NA	0	0	3
KE011345	Kenya	Male	Adult outpatient	35-44	UTI	Positive	Staphylococcus sp.	Gram positive	Staphylococcus sp.	1071345	31	30	27	20	6	18	24	13	24	6	22	6	NA	NA	NA	NA	10	12	NA	24	15	12	14	20	13	NA	NA	NA	NA	1	0	3
KE011354	Kenya	Female	Adult outpatient	18-24	UTI	Positive	Staphylococcus sp.	Gram positive	Staphylococcus sp.	1071354	24	32	30	32	6	27	32	32	25	12	28	6	NA	NA	NA	NA	10	12	NA	24	15	12	14	20	13	NA	NA	NA	NA	0	0	3
KE011359	Kenya	Female	Adult outpatient	18-24	UTI	Positive	Staphylococcus sp.	Gram positive	Staphylococcus sp.	1071359	24	24	24	32	6	22	30	32	28	13	28	28	NA	NA	NA	NA	10	12	NA	24	15	12	14	20	13	NA	NA	NA	NA	0	0	3
KE011364	Kenya	Female	Adult outpatient	35-44	UTI	Positive	Staphylococcus sp.	Gram positive	Staphylococcus sp.	1071364	22	30	30	32	6	23	32	15	10	32	32	16	NA	NA	NA	NA	10	12	NA	24	15	12	14	20	13	NA	NA	NA	NA	1	1	3
KE011366	Kenya	Female	Adult outpatient	25-34	UTI	Positive	Staphylococcus sp.	Gram positive	Staphylococcus sp.	1071366	31	21	29	26	6	25	20	32	25	32	31	6	NA	NA	NA	NA	10	12	NA	24	15	12	14	20	13	NA	NA	NA	NA	0	0	3
KE011370	Kenya	Female	Adult outpatient	25-34	UTI	Positive	Staphylococcus sp.	Gram positive	Staphylococcus sp.	1071370	31	30	27	28	6	24	22	26	20	27	27	6	NA	NA	NA	NA	10	12	NA	24	15	12	14	20	13	NA	NA	NA	NA	0	0	3
KE011371	Kenya	Female	Adult outpatient	18-24	UTI	Positive	Staphylococcus sp.	Gram positive	Staphylococcus sp.	1071371	24	30	27	30	7	22	32	22	26	20	29	27	NA	NA	NA	NA	10	12	NA	24	15	12	14	20	13	NA	NA	NA	NA	0	0	3
KE011395	Kenya	Female	Adult outpatient	25-34	UTI	Positive	Staphylococcus sp.	Gram positive	Staphylococcus sp.	1071395	22	32	32	32	17	25	32	29	17	30	32	20	NA	NA	NA	NA	10	12	NA	24	15	12	14	20	13	NA	NA	NA	NA	0	0	3
KE011406	Kenya	Female	Adult outpatient	25-34	UTI	Positive	Staphylococcus sp.	Gram positive	Staphylococcus sp.	1071406	22	29	27	24	6	28	26	16	15	30	30	12	NA	NA	NA	NA	10	12	NA	24	15	12	14	20	13	NA	NA	NA	NA	0	0	3
KE011423	Kenya	Female	Adult outpatient	25-34	UTI	Positive	Staphylococcus sp.	Gram positive	Staphylococcus sp.	1071423	18	27	27	32	18	27	30	30	30	32	27	14	NA	NA	NA	NA	10	12	NA	24	15	12	14	20	13	NA	NA	NA	NA	0	0	3
KE011425	Kenya	Female	Adult outpatient	18-24	UTI	Positive	Staphylococcus sp.	Gram positive	Staphylococcus sp.	1071425	25	22	30	32	15	24	28	31	26	12	29	6	NA	NA	NA	NA	10	12	NA	24	15	12	14	20	13	NA	NA	NA	NA	0	0	3
KE011427	Kenya	Female	Adult outpatient	25-34	UTI	Positive	Staphylococcus sp.	Gram positive	Staphylococcus sp.	1071427	31	30	27	30	6	6	6	22	20	12	20	6	NA	NA	NA	NA	10	12	NA	24	15	12	14	20	13	NA	NA	NA	NA	0	0	3
KE011488	Kenya	Male	Adult outpatient	25-34	UTI	Positive	Staphylococcus sp.	Gram positive	Staphylococcus sp.	1091488	26	32	27	32	6	26	32	32	28	18	32	20	NA	NA	NA	NA	10	12	NA	24	15	12	14	20	13	NA	NA	NA	NA	0	0	5
KE011495	Kenya	Female	Adult outpatient	25-34	UTI	Positive	Staphylococcus sp.	Gram positive	Staphylococcus sp.	1071495	20	NA	20	NA	6	11	24	16	28	15	30	6	NA	NA	NA	NA	10	12	NA	24	15	12	14	20	13	NA	NA	NA	NA	0	0	3
KE011542	Kenya	Male	Adult outpatient	25-34	UTI	Positive	Staphylococcus sp.	Gram positive	Staphylococcus sp.	1071542	22	32	32	32	6	22	32	13	19	19	32	18	NA	NA	NA	NA	10	12	NA	24	15	12	14	20	13	NA	NA	NA	NA	1	0	3
KE011580	Kenya	Female	Adult outpatient	25-34	UTI	Positive	Staphylococcus sp.	Gram positive	Staphylococcus sp.	1071580	24	22	30	32	12	26	28	30	25	13	28	28	NA	NA	NA	NA	10	12	NA	24	15	12	14	20	13	NA	NA	NA	NA	0	0	3
KE011589	Kenya	Female	Adult outpatient	25-34	UTI	Positive	Staphylococcus sp.	Gram positive	Staphylococcus sp.	1071589	28	30	27	26	30	10	26	30	28	12	22	10	NA	NA	NA	NA	10	12	NA	24	15	12	14	20	13	NA	NA	NA	NA	0	0	3
KE011625	Kenya	Female	Adult outpatient	25-34	UTI	Positive	Staphylococcus sp.	Gram positive	Staphylococcus sp.	1071625	32	32	32	32	6	30	32	32	30	28	30	28	NA	NA	NA	NA	10	12	NA	24	15	12	14	20	13	NA	NA	NA	NA	0	0	3
KE011640	Kenya	Female	Adult outpatient	25-34	UTI	Positive	Staphylococcus sp.	Gram positive	Staphylococcus sp.	1071640	18	28	30	32	6	13	6	21	24	16	21	24	NA	NA	NA	NA	10	12	NA	24	15	12	14	20	13	NA	NA	NA	NA	0	0	3
KE011648	Kenya	Female	Adult outpatient	25-34	UTI	Positive	Staphylococcus sp.	Gram positive	Staphylococcus sp.	1071648	18	30	32	28	6	22	20	32	16	16	28	6	NA	NA	NA	NA	10	12	NA	24	15	12	14	20	13	NA	NA	NA	NA	0	0	3
KE011655	Kenya	Female	Adult outpatient	25-34	UTI	Positive	Staphylococcus sp.	Gram positive	Staphylococcus sp.	1071655	21	30	31	32	6	26	20	32	25	26	26	32	NA	NA	NA	NA	10	12	NA	24	15	12	14	20	13	NA	NA	NA	NA	0	0	3
KE011661	Kenya	Female	Adult outpatient	25-34	UTI	Positive	Staphylococcus sp.	Gram positive	Staphylococcus sp.	1071661	32	32	27	32	6	19	26	28	21	8	6	6	NA	NA	NA	NA	10	12	NA	24	15	12	14	20	13	NA	NA	NA	NA	0	0	3
KE011662	Kenya	Female	Adult outpatient	18-24	UTI	Positive	Staphylococcus sp.	Gram positive	Staphylococcus sp.	1071662	24	22	27	32	6	16	25	20	32	13	30	6	NA	NA	NA	NA	10	12	NA	24	15	12	14	20	13	NA	NA	NA	NA	0	0	3
KE011676	Kenya	Female	Adult outpatient	25-34	UTI	Positive	Bacillus sp.	Gram positive	Bacillus sp.	1071676	28	32	27	32	26	32	32	32	22	32	30	13	NA	NA	NA	NA	10	12	NA	24	15	12	14	20	13	NA	NA	NA	NA	0	0	3
KE011701	Kenya	Female	Adult outpatient	18-24	UTI	Positive	Staphylococcus sp.	Gram positive	Staphylococcus sp.	1071701	30	22	27	24	6	26	20	20	25	24	24	6	NA	NA	NA	NA	10	12	NA	24	15	12	14	20	13	NA	NA	NA	NA	0	0	3
KE011722	Kenya	Female	Adult outpatient	18-24	UTI	Positive	Staphylococcus sp.	Gram positive	Staphylococcus sp.	1071722	31	30	27	27	6	17	22	12	25	8	29	8	NA	NA	NA	NA	10	12	NA	24	15	12	14	20	13	NA	NA	NA	NA	1	0	3
KE011723	Kenya	Female	Adult outpatient	25-34	UTI	Positive	Staphylococcus sp.	Gram positive	Staphylococcus sp.	1071723	22	30	27	20	6	20	25	30	15	7	28	27	NA	NA	NA	NA	10	12	NA	24	15	12	14	20	13	NA	NA	NA	NA	0	0	3
KE011735	Kenya	Female	Adult outpatient	18-24	UTI	Positive	Staphylococcus sp.	Gram positive	Staphylococcus sp.	1071735	32	32	32	32	18	32	32	32	30	32	32	32	NA	NA	NA	NA	10	12	NA	24	15	12	14	20	13	NA	NA	NA	NA	0	0	3
KE011740	Kenya	Female	Adult outpatient	25-34	UTI	Positive	Staphylococcus sp.	Gram positive	Staphylococcus sp.	1071740	24	30	32	22	6	25	20	24	24	20	20	15	NA	NA	NA	NA	10	12	NA	24	15	12	14	20	13	NA	NA	NA	NA	0	0	3
KE011795	Kenya	Female	Adult outpatient	25-34	UTI	Positive	Staphylococcus sp.	Gram positive	Staphylococcus sp.	1071795	22	30	32	32	6	32	28	32	32	32	28	6	NA	NA	NA	NA	10	12	NA	24	15	12	14	20	13	NA	NA	NA	NA	0	0	3
KE011895	Kenya	Female	Adult outpatient	25-34	UTI	Positive	Staphylococcus sp.	Gram positive	Staphylococcus sp.	1081895	24	25	28	32	6	18	25	29	24	32	32	10	NA	NA	NA	NA	10	12	NA	24	15	12	14	20	13	NA	NA	NA	NA	0	0	5
KE011915	Kenya	Female	Adult outpatient	35-44	UTI	Positive	Staphylococcus sp.	Gram positive	Staphylococcus sp.	1071915	31	30	32	32	6	15	20	10	25	8	28	8	NA	NA	NA	NA	10	12	NA	24	15	12	14	20	13	NA	NA	NA	NA	1	0	3
KE011942	Kenya	Female	Adult outpatient	18-24	UTI	Positive	Staphylococcus sp.	Gram positive	Staphylococcus sp.	1071942	32	32	28	32	6	25	32	30	25	26	30	13	NA	NA	NA	NA	10	12	NA	24	15	12	14	20	13	NA	NA	NA	NA	0	0	3
KE011979	Kenya	Female	Adult outpatient	35-44	UTI	Positive	Staphylococcus sp.	Gram positive	Staphylococcus sp.	1071979	18	30	32	28	6	20	25	6	23	12	25	18	NA	NA	NA	NA	10	12	NA	24	15	12	14	20	13	NA	NA	NA	NA	1	0	3
KE012003	Kenya	Female	Adult outpatient	18-24	UTI	Positive	Staphylococcus sp.	Gram positive	Staphylococcus sp.	1072003	28	32	27	32	6	30	32	32	30	32	32	32	NA	NA	NA	NA	10	12	NA	24	15	12	14	20	13	NA	NA	NA	NA	0	0	3
KE012008	Kenya	Female	Adult outpatient	25-34	UTI	Positive	Staphylococcus sp.	Gram positive	Staphylococcus sp.	1072008	22	26	32	30	6	6	25	20	30	15	32	6	NA	NA	NA	NA	10	12	NA	24	15	12	14	20	13	NA	NA	NA	NA	0	0	3
KE012095	Kenya	Female	Adult outpatient	25-34	UTI	Positive	Bacillus sp.	Gram positive	Bacillus sp.	1072095	27	32	30	32	6	30	25	10	20	26	32	20	NA	NA	NA	NA	10	12	NA	24	15	12	14	20	13	NA	NA	NA	NA	1	0	3
KE012114	Kenya	Female	Adult outpatient	18-24	UTI	Positive	Staphylococcus sp.	Gram positive	Staphylococcus sp.	1072114	18	27	28	32	6	14	30	19	11	20	25	24	NA	NA	NA	NA	10	12	NA	24	15	12	14	20	13	NA	NA	NA	NA	0	1	3
KE012132	Kenya	Female	Adult outpatient	18-24	UTI	Positive	Staphylococcus sp.	Gram positive	Staphylococcus sp.	1072132	22	24	27	32	6	11	25	31	27	20	29	30	NA	NA	NA	NA	10	12	NA	24	15	12	14	20	13	NA	NA	NA	NA	0	0	3
KE012136	Kenya	Female	Adult outpatient	25-34	UTI	Positive	Staphylococcus sp.	Gram positive	Staphylococcus sp.	1072136	26	36	31	32	6	28	32	32	30	32	28	6	NA	NA	NA	NA	10	12	NA	24	15	12	14	20	13	NA	NA	NA	NA	0	0	3
KE012167	Kenya	Female	Adult outpatient	35-44	UTI	Positive	Staphylococcus sp.	Gram positive	Staphylococcus sp.	1072167	32	32	32	32	6	21	32	6	6	20	32	10	NA	NA	NA	NA	10	12	NA	24	15	12	14	20	13	NA	NA	NA	NA	1	1	3
KE012175	Kenya	Female	Adult outpatient	25-34	UTI	Positive	Staphylococcus sp.	Gram positive	Staphylococcus sp.	1072175	27	28	27	32	6	32	28	32	26	32	27	6	NA	NA	NA	NA	10	12	NA	24	15	12	14	20	13	NA	NA	NA	NA	0	0	3
KE012178	Kenya	Female	Adult outpatient	18-24	UTI	Positive	Staphylococcus sp.	Gram positive	Staphylococcus sp.	1072178	25	29	6	28	6	16	25	28	17	26	6	6	NA	NA	NA	NA	10	12	NA	24	15	12	14	20	13	NA	NA	NA	NA	0	0	5
KE012181	Kenya	Female	Adult outpatient	25-34	UTI	Positive	Staphylococcus sp.	Gram positive	Staphylococcus sp.	1072181	22	24	32	32	31	32	28	32	30	32	25	26	NA	NA	NA	NA	10	12	NA	24	15	12	14	20	13	NA	NA	NA	NA	0	0	3
KE012237	Kenya	Female	Adult outpatient	18-24	UTI	Positive	Staphylococcus sp.	Gram positive	Staphylococcus sp.	1072237	18	28	27	28	6	22	26	28	22	28	26	26	NA	NA	NA	NA	10	12	NA	24	15	12	14	20	13	NA	NA	NA	NA	0	0	3
KE012259	Kenya	Male	Adult outpatient	25-34	UTI	Positive	Staphylococcus sp.	Gram positive	Staphylococcus sp.	1072259	32	32	27	32	6	26	32	32	26	26	32	30	NA	NA	NA	NA	10	12	NA	24	15	12	14	20	13	NA	NA	NA	NA	0	0	3
KE012284	Kenya	Female	Adult outpatient	25-34	UTI	Positive	Staphylococcus sp.	Gram positive	Staphylococcus sp.	1072284	26	32	26	32	19	30	28	32	NA	32	32	6	NA	NA	NA	NA	10	12	NA	24	15	12	14	20	13	NA	NA	NA	NA	0	NA	3
KE012300	Kenya	Male	Adult outpatient	18-24	UTI	Positive	Staphylococcus sp.	Gram positive	Staphylococcus sp.	1072300	31	30	27	28	22	27	25	30	26	26	27	30	NA	NA	NA	NA	10	12	NA	24	15	12	14	20	13	NA	NA	NA	NA	0	0	3
KE012523	Kenya	Female	Adult outpatient	35-44	UTI	Positive	Staphylococcus sp.	Gram positive	Staphylococcus sp.	1072523	30	30	27	24	28	19	22	27	15	26	6	8	NA	NA	NA	NA	10	12	NA	24	15	12	14	20	13	NA	NA	NA	NA	0	0	3
KE012558	Kenya	Male	Adult outpatient	<18	UTI	Positive	Staphylococcus sp.	Gram positive	Staphylococcus sp.	1092558	26	30	31	32	6	28	28	32	24	32	30	31	NA	NA	NA	NA	10	12	NA	24	15	12	14	20	13	NA	NA	NA	NA	0	0	5
KE012580	Kenya	Female	Adult outpatient	55-64	UTI	Positive	Staphylococcus sp.	Gram positive	Staphylococcus sp.	1092580	22	28	27	26	6	22	32	24	20	26	26	26	NA	NA	NA	NA	10	12	NA	24	15	12	14	20	13	NA	NA	NA	NA	0	0	5
KE012838	Kenya	Female	Adult outpatient	25-34	UTI	Positive	Staphylococcus sp.	Gram positive	Staphylococcus sp.	1022838	24	32	32	32	28	24	30	32	28	30	NA	NA	NA	NA	NA	NA	10	12	NA	24	15	12	14	20	13	NA	NA	NA	NA	0	0	5
KE012912	Kenya	Female	Adult outpatient	25-34	UTI	Positive	Staphylococcus sp.	Gram positive	Staphylococcus sp.	1022912	27	30	27	19	6	8	28	24	25	32	32	32	NA	NA	NA	NA	10	12	NA	24	15	12	14	20	13	NA	NA	NA	NA	0	0	5
KE012967	Kenya	Female	Adult outpatient	18-24	UTI	Positive	Staphylococcus sp.	Gram positive	Staphylococcus sp.	1032967	31	30	32	28	6	20	20	12	30	7	28	30	NA	NA	NA	NA	10	12	NA	24	15	12	14	20	13	NA	NA	NA	NA	1	0	5
KE012978	Kenya	Male	child inpatient	<18	UTI	Positive	Staphylococcus sp.	Gram positive	Staphylococcus sp.	1032978	31	30	32	23	6	7	23	6	24	8	6	6	NA	NA	NA	NA	10	12	NA	24	15	12	14	20	13	NA	NA	NA	NA	1	0	5
KE013019	Kenya	Female	Adult outpatient	25-34	UTI	Positive	Staphylococcus sp.	Gram positive	Staphylococcus sp.	1033019	32	30	32	32	6	14	20	16	25	25	29	6	NA	NA	NA	NA	10	12	NA	24	15	12	14	20	13	NA	NA	NA	NA	0	0	5
KE013027	Kenya	Male	Adult outpatient	25-34	UTI	Positive	Staphylococcus sp.	Gram positive	Staphylococcus sp.	1033027	31	30	32	32	6	6	28	6	10	9	6	6	NA	NA	NA	NA	10	12	NA	24	15	12	14	20	13	NA	NA	NA	NA	1	1	5
KE013046	Kenya	Female	Adult outpatient	18-24	UTI	Positive	Staphylococcus sp.	Gram positive	Staphylococcus sp.	1033046	32	8	6	19	6	11	18	22	15	24	6	7	NA	NA	NA	NA	10	12	NA	24	15	12	14	20	13	NA	NA	NA	NA	0	0	5
KE013048	Kenya	Female	Adult outpatient	35-44	UTI	Positive	Staphylococcus sp.	Gram positive	Staphylococcus sp.	1033048	24	32	30	32	6	26	32	32	28	32	32	32	NA	NA	NA	NA	10	12	NA	24	15	12	14	20	13	NA	NA	NA	NA	0	0	5
KE013049	Kenya	Female	Adult outpatient	35-44	UTI	Positive	Staphylococcus sp.	Gram positive	Staphylococcus sp.	1033049	32	32	32	32	6	24	32	22	30	16	24	32	NA	NA	NA	NA	10	12	NA	24	15	12	14	20	13	NA	NA	NA	NA	0	0	5
KE013050	Kenya	Female	Adult outpatient	35-44	UTI	Positive	Staphylococcus sp.	Gram positive	Staphylococcus sp.	1033050	29	22	20	32	6	28	30	6	24	28	30	6	NA	NA	NA	NA	10	12	NA	24	15	12	14	20	13	NA	NA	NA	NA	1	0	5
KE013052	Kenya	Female	Adult outpatient	18-24	UTI	Positive	Staphylococcus sp.	Gram positive	Staphylococcus sp.	1033052	22	9	6	22	6	10	15	19	12	22	6	8	NA	NA	NA	NA	10	12	NA	24	15	12	14	20	13	NA	NA	NA	NA	0	1	5
KE013061	Kenya	Female	Adult outpatient	25-34	UTI	Positive	Staphylococcus sp.	Gram positive	Staphylococcus sp.	1033061	18	14	6	23	6	10	20	20	17	9	6	7	NA	NA	NA	NA	10	12	NA	24	15	12	14	20	13	NA	NA	NA	NA	0	0	5
KE013064	Kenya	Female	Adult outpatient	25-34	UTI	Positive	Staphylococcus sp.	Gram positive	Staphylococcus sp.	1033064	31	30	29	32	32	16	6	24	24	26	26	6	NA	NA	NA	NA	10	12	NA	24	15	12	14	20	13	NA	NA	NA	NA	0	0	5
KE013069	Kenya	Male	Adult inpatient	65-74	UTI	Positive	Staphylococcus sp.	Gram positive	Staphylococcus sp.	1033069	6	6	6	6	6	6	6	26	6	6	6	6	NA	NA	NA	NA	10	12	NA	24	15	12	14	20	13	NA	NA	NA	NA	0	1	5
KE013074	Kenya	Female	Adult outpatient	25-34	UTI	Positive	Staphylococcus sp.	Gram positive	Staphylococcus sp.	1033074	20	12	6	8	6	10	12	22	17	10	6	6	NA	NA	NA	NA	10	12	NA	24	15	12	14	20	13	NA	NA	NA	NA	0	0	5
KE013075	Kenya	Female	Adult outpatient	25-34	UTI	Positive	Staphylococcus sp.	Gram positive	Staphylococcus sp.	1033075	18	24	29	32	6	30	30	29	32	26	26	16	NA	NA	NA	NA	10	12	NA	24	15	12	14	20	13	NA	NA	NA	NA	0	0	5
KE013088	Kenya	Female	Adult inpatient	45-54	UTI	Positive	Staphylococcus sp.	Gram positive	Staphylococcus sp.	1033088	28	29	29	20	26	22	22	32	23	24	6	6	NA	NA	NA	NA	10	12	NA	24	15	12	14	20	13	NA	NA	NA	NA	0	0	5
KE013092	Kenya	Female	Adult outpatient	45-54	UTI	Positive	Staphylococcus sp.	Gram positive	Staphylococcus sp.	1033092	27	24	29	32	24	22	30	26	20	30	NA	NA	NA	NA	NA	NA	10	12	NA	24	15	12	14	20	13	NA	NA	NA	NA	0	0	5
KE013102	Kenya	Female	Adult outpatient	25-34	UTI	Positive	Staphylococcus sp.	Gram positive	Staphylococcus sp.	1033102	NA	NA	NA	NA	26	20	NA	30	16	6	6	6	NA	NA	NA	NA	10	12	NA	24	15	12	14	20	13	NA	NA	NA	NA	0	0	5
KE013103	Kenya	Female	Adult outpatient	25-34	UTI	Positive	Staphylococcus sp.	Gram positive	Staphylococcus sp.	1033103	32	32	32	32	32	32	32	32	32	32	NA	NA	NA	NA	NA	NA	10	12	NA	24	15	12	14	20	13	NA	NA	NA	NA	0	0	5
KE013111	Kenya	Female	Adult outpatient	18-24	UTI	Positive	Staphylococcus sp.	Gram positive	Staphylococcus sp.	1033111	25	30	29	32	6	22	32	32	22	30	28	28	NA	NA	NA	NA	10	12	NA	24	15	12	14	20	13	NA	NA	NA	NA	0	0	5
KE013115	Kenya	Female	Child outpatient	<18	UTI	Positive	Staphylococcus sp.	Gram positive	Staphylococcus sp.	1033115	31	30	32	32	6	10	6	25	NA	13	29	6	NA	NA	NA	NA	10	12	NA	24	15	12	14	20	13	NA	NA	NA	NA	0	NA	5
KE013118	Kenya	Female	Adult outpatient	25-34	UTI	Positive	Staphylococcus sp.	Gram positive	Staphylococcus sp.	1033118	20	24	29	26	20	18	28	24	24	32	30	22	NA	NA	NA	NA	10	12	NA	24	15	12	14	20	13	NA	NA	NA	NA	0	0	5
KE013129	Kenya	Female	Adult inpatient	18-24	UTI	Positive	Staphylococcus sp.	Gram positive	Staphylococcus sp.	1033129	21	22	29	32	32	9	26	32	30	10	32	6	NA	NA	NA	NA	10	12	NA	24	15	12	14	20	13	NA	NA	NA	NA	0	0	5
KE013130	Kenya	Female	Adult outpatient	35-44	UTI	Positive	Staphylococcus sp.	Gram positive	Staphylococcus sp.	1033130	25	26	31	20	6	18	21	32	19	20	6	6	NA	NA	NA	NA	10	12	NA	24	15	12	14	20	13	NA	NA	NA	NA	0	0	5
KE013140	Kenya	Female	Adult outpatient	18-24	UTI	Positive	Bacillus sp.	Gram positive	Bacillus sp.	1033140	28	29	32	32	24	30	30	23	NA	11	30	8	NA	NA	NA	NA	10	12	NA	24	15	12	14	20	13	NA	NA	NA	NA	0	NA	5
KE013141	Kenya	Female	Adult outpatient	25-34	UTI	Positive	Staphylococcus sp.	Gram positive	Staphylococcus sp.	1033141	26	32	28	17	28	17	21	30	23	20	6	6	NA	NA	NA	NA	10	12	NA	24	15	12	14	20	13	NA	NA	NA	NA	0	0	5
KE013162	Kenya	Female	Adult inpatient	18-24	UTI	Positive	Staphylococcus sp.	Gram positive	Staphylococcus sp.	1033162	26	31	29	32	6	26	32	32	30	32	30	30	NA	NA	NA	NA	10	12	NA	24	15	12	14	20	13	NA	NA	NA	NA	0	0	5
KE013171	Kenya	Female	Adult outpatient	18-24	UTI	Positive	Staphylococcus sp.	Gram positive	Staphylococcus sp.	1033171	32	32	32	32	26	25	32	28	30	30	26	30	NA	NA	NA	NA	10	12	NA	24	15	12	14	20	13	NA	NA	NA	NA	0	0	5
KE013172	Kenya	Female	Adult outpatient	25-34	UTI	Positive	Staphylococcus sp.	Gram positive	Staphylococcus sp.	1033172	22	32	32	32	6	30	32	32	26	32	30	32	NA	NA	NA	NA	10	12	NA	24	15	12	14	20	13	NA	NA	NA	NA	0	0	5
KE013180	Kenya	Female	Adult outpatient	25-34	UTI	Positive	Staphylococcus sp.	Gram positive	Staphylococcus sp.	1033180	32	32	32	32	32	32	32	32	32	32	NA	NA	NA	NA	NA	NA	10	12	NA	24	15	12	14	20	13	NA	NA	NA	NA	0	0	5
KE013183	Kenya	Female	Adult outpatient	45-54	UTI	Positive	Staphylococcus sp.	Gram positive	Staphylococcus sp.	1033183	24	30	31	32	6	18	30	12	27	30	30	6	NA	NA	NA	NA	10	12	NA	24	15	12	14	20	13	NA	NA	NA	NA	1	0	5
KE013192	Kenya	Female	Adult outpatient	25-34	UTI	Positive	Staphylococcus sp.	Gram positive	Staphylococcus sp.	1033192	20	26	32	32	6	32	32	14	18	17	30	10	NA	NA	NA	NA	10	12	NA	24	15	12	14	20	13	NA	NA	NA	NA	1	0	5
KE013193	Kenya	Female	Adult outpatient	18-24	UTI	Positive	Staphylococcus sp.	Gram positive	Staphylococcus sp.	1033193	14	13	23	32	6	25	24	28	24	29	26	6	NA	NA	NA	NA	10	12	NA	24	15	12	14	20	13	NA	NA	NA	NA	0	0	5
KE013202	Kenya	Female	Adult outpatient	18-24	UTI	Positive	Staphylococcus sp.	Gram positive	Staphylococcus sp.	1063202	28	30	20	25	6	20	23	32	24	6	NA	NA	NA	NA	NA	NA	10	12	NA	24	15	12	14	20	13	NA	NA	NA	NA	0	0	4
KE013204	Kenya	Female	Adult outpatient	25-34	UTI	Positive	Staphylococcus sp.	Gram positive	Staphylococcus sp.	1033204	18	26	31	32	6	32	32	10	24	32	32	18	NA	NA	NA	NA	10	12	NA	24	15	12	14	20	13	NA	NA	NA	NA	1	0	5
KE013214	Kenya	Female	Adult outpatient	18-24	UTI	Positive	Staphylococcus sp.	Gram positive	Staphylococcus sp.	1033214	30	30	30	32	20	32	30	26	32	32	NA	32	NA	NA	NA	NA	10	12	NA	24	15	12	14	20	13	NA	NA	NA	NA	0	0	5
KE013218	Kenya	Female	Adult outpatient	18-24	UTI	Positive	Staphylococcus sp.	Gram positive	Staphylococcus sp.	1033218	32	32	32	32	6	22	32	18	28	10	25	6	NA	NA	NA	NA	10	12	NA	24	15	12	14	20	13	NA	NA	NA	NA	0	0	5
KE013219	Kenya	Female	Adult outpatient	18-24	UTI	Positive	Staphylococcus sp.	Gram positive	Staphylococcus sp.	1033219	22	26	32	32	30	32	32	30	32	32	30	32	NA	NA	NA	NA	10	12	NA	24	15	12	14	20	13	NA	NA	NA	NA	0	0	5
KE013222	Kenya	Female	Adult outpatient	35-44	UTI	Positive	Staphylococcus sp.	Gram positive	Staphylococcus sp.	1033222	31	27	31	32	15	32	28	29	25	18	26	16	NA	NA	NA	NA	10	12	NA	24	15	12	14	20	13	NA	NA	NA	NA	0	0	5
KE013233	Kenya	Female	Adult outpatient	18-24	UTI	Positive	Staphylococcus sp.	Gram positive	Staphylococcus sp.	1033233	31	24	31	24	22	23	30	20	24	26	24	24	NA	NA	NA	NA	10	12	NA	24	15	12	14	20	13	NA	NA	NA	NA	0	0	5
KE013239	Kenya	Female	Adult outpatient	18-24	UTI	Positive	Staphylococcus sp.	Gram positive	Staphylococcus sp.	1063239	32	32	6	28	11	18	22	20	16	6	6	6	NA	NA	NA	NA	10	12	NA	24	15	12	14	20	13	NA	NA	NA	NA	0	0	4
KE013244	Kenya	Female	Adult outpatient	18-24	UTI	Positive	Staphylococcus sp.	Gram positive	Staphylococcus sp.	1063244	22	32	29	32	6	29	30	32	25	32	30	32	NA	NA	NA	NA	10	12	NA	24	15	12	14	20	13	NA	NA	NA	NA	0	0	4
KE013252	Kenya	Female	Adult outpatient	35-44	UTI	Positive	Staphylococcus sp.	Gram positive	Staphylococcus sp.	1063252	28	32	30	32	32	26	28	6	30	30	6	8	NA	NA	NA	NA	10	12	NA	24	15	12	14	20	13	NA	NA	NA	NA	1	0	4
KE013258	Kenya	Female	Adult outpatient	25-34	UTI	Positive	Staphylococcus sp.	Gram positive	Staphylococcus sp.	1063258	32	32	29	28	27	17	28	6	26	32	6	6	NA	NA	NA	NA	10	12	NA	24	15	12	14	20	13	NA	NA	NA	NA	1	0	4
KE013264	Kenya	Female	Adult outpatient	25-34	UTI	Positive	Staphylococcus sp.	Gram positive	Staphylococcus sp.	1063264	31	30	29	30	28	14	23	24	24	13	20	26	NA	NA	NA	NA	10	12	NA	24	15	12	14	20	13	NA	NA	NA	NA	0	0	4
KE013265	Kenya	Female	Adult outpatient	25-34	UTI	Positive	Staphylococcus sp.	Gram positive	Staphylococcus sp.	1033265	18	30	31	28	6	25	23	23	21	28	28	20	NA	NA	NA	NA	10	12	NA	24	15	12	14	20	13	NA	NA	NA	NA	0	0	5
KE013266	Kenya	Male	Adult outpatient	35-44	UTI	Positive	Staphylococcus sp.	Gram positive	Staphylococcus sp.	1033266	23	23	31	32	6	25	22	32	28	30	30	14	NA	NA	NA	NA	10	12	NA	24	15	12	14	20	13	NA	NA	NA	NA	0	0	5
KE013269	Kenya	Female	Adult outpatient	25-34	UTI	Positive	Staphylococcus sp.	Gram positive	Staphylococcus sp.	1063269	31	22	29	30	32	16	24	22	24	6	25	10	NA	NA	NA	NA	10	12	NA	24	15	12	14	20	13	NA	NA	NA	NA	0	0	4
KE013276	Kenya	Female	Adult outpatient	18-24	UTI	Positive	Staphylococcus sp.	Gram positive	Staphylococcus sp.	1063276	22	28	32	32	6	24	22	26	26	14	28	6	NA	NA	NA	NA	10	12	NA	24	15	12	14	20	13	NA	NA	NA	NA	0	0	4
KE013277	Kenya	Female	Adult outpatient	25-34	UTI	Positive	Staphylococcus sp.	Gram positive	Staphylococcus sp.	1063277	31	30	32	24	20	24	28	22	21	26	21	26	NA	NA	NA	NA	10	12	NA	24	15	12	14	20	13	NA	NA	NA	NA	0	0	4
KE013286	Kenya	Male	Adult outpatient	65-74	UTI	Positive	Staphylococcus sp.	Gram positive	Staphylococcus sp.	1033286	25	29	31	26	6	27	32	30	NA	28	29	30	NA	NA	NA	NA	10	12	NA	24	15	12	14	20	13	NA	NA	NA	NA	0	NA	5
KE013287	Kenya	Female	Adult outpatient	25-34	UTI	Positive	Staphylococcus sp.	Gram positive	Staphylococcus sp.	1033287	22	24	31	32	6	16	28	6	15	8	28	6	NA	NA	NA	NA	10	12	NA	24	15	12	14	20	13	NA	NA	NA	NA	1	0	5
KE013291	Kenya	Female	Adult outpatient	25-34	UTI	Positive	Staphylococcus sp.	Gram positive	Staphylococcus sp.	1063291	21	24	NA	32	6	15	26	17	25	9	28	6	NA	NA	NA	NA	10	12	NA	24	15	12	14	20	13	NA	NA	NA	NA	0	0	4
KE013295	Kenya	Female	Adult outpatient	25-34	UTI	Positive	Staphylococcus sp.	Gram positive	Staphylococcus sp.	1063295	31	30	32	28	6	15	20	6	24	32	28	17	NA	NA	NA	NA	10	12	NA	24	15	12	14	20	13	NA	NA	NA	NA	1	0	4
KE013298	Kenya	Female	Adult outpatient	18-24	UTI	Positive	Staphylococcus sp.	Gram positive	Staphylococcus sp.	1063298	32	32	32	32	26	24	28	28	32	18	32	32	NA	NA	NA	NA	10	12	NA	24	15	12	14	20	13	NA	NA	NA	NA	0	0	4
KE013309	Kenya	Female	Adult outpatient	18-24	UTI	Positive	Staphylococcus sp.	Gram positive	Staphylococcus sp.	1063309	30	32	6	28	6	20	26	32	19	8	6	6	NA	NA	NA	NA	10	12	NA	24	15	12	14	20	13	NA	NA	NA	NA	0	0	4
KE013310	Kenya	Female	Adult inpatient	18-24	UTI	Positive	Staphylococcus sp.	Gram positive	Staphylococcus sp.	1063310	24	32	32	32	6	24	30	32	26	30	NA	NA	NA	NA	NA	NA	10	12	NA	24	15	12	14	20	13	NA	NA	NA	NA	0	0	4
KE013313	Kenya	Female	Adult outpatient	25-34	UTI	Positive	Staphylococcus sp.	Gram positive	Staphylococcus sp.	1063313	24	26	32	32	22	30	32	32	32	30	32	30	NA	NA	NA	NA	10	12	NA	24	15	12	14	20	13	NA	NA	NA	NA	0	0	4
KE013317	Kenya	Female	Adult outpatient	25-34	UTI	Positive	Staphylococcus sp.	Gram positive	Staphylococcus sp.	1063317	27	30	32	30	6	6	21	8	28	6	NA	NA	NA	NA	NA	NA	10	12	NA	24	15	12	14	20	13	NA	NA	NA	NA	1	0	4
KE013326	Kenya	Female	Adult inpatient	18-24	UTI	Positive	Staphylococcus sp.	Gram negative	Staphylococcus sp.	1063326	14	12	18	25	6	32	20	28	32	32	28	13	NA	NA	NA	NA	10	12	NA	24	15	12	14	20	13	NA	NA	NA	NA	0	0	4
KE013328	Kenya	Female	Adult outpatient	25-34	UTI	Positive	Staphylococcus sp.	Gram positive	Staphylococcus sp.	1063328	31	30	32	24	19	25	18	30	24	26	21	20	NA	NA	NA	NA	10	12	NA	24	15	12	14	20	13	NA	NA	NA	NA	0	0	4
KE013332	Kenya	Female	Adult outpatient	25-34	UTI	Positive	Staphylococcus sp.	Gram positive	Staphylococcus sp.	1063332	22	8	6	20	6	20	22	12	10	6	6	6	NA	NA	NA	NA	10	12	NA	24	15	12	14	20	13	NA	NA	NA	NA	1	1	4
KE013334	Kenya	Female	Adult inpatient	35-44	UTI	Positive	Staphylococcus sp.	Gram positive	Staphylococcus sp.	1063334	26	30	32	32	6	18	30	25	6	32	6	6	NA	NA	NA	NA	10	12	NA	24	15	12	14	20	13	NA	NA	NA	NA	0	1	4
KE013343	Kenya	Female	Adult outpatient	18-24	UTI	Positive	Staphylococcus sp.	Gram positive	Staphylococcus sp.	1063343	30	32	30	32	6	20	32	32	32	32	32	6	NA	NA	NA	NA	10	12	NA	24	15	12	14	20	13	NA	NA	NA	NA	0	0	4
KE013350	Kenya	Female	Adult outpatient	25-34	UTI	Positive	Staphylococcus sp.	Gram positive	Staphylococcus sp.	1063350	24	28	10	10	6	18	24	32	22	22	6	6	NA	NA	NA	NA	10	12	NA	24	15	12	14	20	13	NA	NA	NA	NA	0	0	4
KE013351	Kenya	Female	Adult outpatient	18-24	UTI	Positive	Staphylococcus sp.	Gram positive	Staphylococcus sp.	1063351	25	32	32	32	6	24	NA	30	30	30	28	32	NA	NA	NA	NA	10	12	NA	24	15	12	14	20	13	NA	NA	NA	NA	0	0	4
KE013352	Kenya	Female	Adult outpatient	18-24	UTI	Positive	Staphylococcus sp.	Gram positive	Staphylococcus sp.	1063352	28	32	32	32	6	22	26	26	20	6	6	6	NA	NA	NA	NA	10	12	NA	24	15	12	14	20	13	NA	NA	NA	NA	0	0	4
KE013359	Kenya	Male	Child outpatient	<18	UTI	Positive	Staphylococcus sp.	Gram positive	Staphylococcus sp.	1063359	29	15	12	24	8	15	18	24	6	12	6	16	NA	NA	NA	NA	10	12	NA	24	15	12	14	20	13	NA	NA	NA	NA	0	1	4
KE013360	Kenya	Female	Adult outpatient	25-34	UTI	Positive	Bacillus sp.	Gram positive	Bacillus sp.	1063360	31	16	12	22	10	18	6	24	15	16	6	15	NA	NA	NA	NA	10	12	NA	24	15	12	14	20	13	NA	NA	NA	NA	0	0	4
KE013365	Kenya	Female	Adult outpatient	25-34	UTI	Positive	Staphylococcus sp.	Gram positive	Staphylococcus sp.	1063365	20	24	32	30	22	30	32	28	32	32	32	28	NA	NA	NA	NA	10	12	NA	24	15	12	14	20	13	NA	NA	NA	NA	0	0	4
KE013379	Kenya	Female	Adult outpatient	18-24	UTI	Positive	Staphylococcus sp.	Gram positive	Staphylococcus sp.	1063379	32	32	32	32	6	30	32	32	32	28	24	32	NA	NA	NA	NA	10	12	NA	24	15	12	14	20	13	NA	NA	NA	NA	0	0	4
KE013382	Kenya	Female	Adult outpatient	18-24	UTI	Positive	Staphylococcus sp.	Gram positive	Staphylococcus sp.	1063382	31	30	32	30	28	13	6	25	21	22	22	20	NA	NA	NA	NA	10	12	NA	24	15	12	14	20	13	NA	NA	NA	NA	0	0	4
KE013386	Kenya	Female	Adult outpatient	25-34	UTI	Positive	Staphylococcus sp.	Gram positive	Staphylococcus sp.	1063386	31	30	32	32	6	16	26	16	19	18	30	6	NA	NA	NA	NA	10	12	NA	24	15	12	14	20	13	NA	NA	NA	NA	0	0	4
KE013387	Kenya	Female	Adult outpatient	25-34	UTI	Positive	Staphylococcus sp.	Gram positive	Staphylococcus sp.	1063387	30	30	32	22	6	20	28	28	22	7	6	10	NA	NA	NA	NA	10	12	NA	24	15	12	14	20	13	NA	NA	NA	NA	0	0	4
KE013388	Kenya	Female	Adult outpatient	25-34	UTI	Positive	Staphylococcus sp.	Gram positive	Staphylococcus sp.	1063388	31	23	6	20	6	19	20	6	21	6	6	6	NA	NA	NA	NA	10	12	NA	24	15	12	14	20	13	NA	NA	NA	NA	1	0	4
KE013400	Kenya	Female	Adult outpatient	25-34	UTI	Positive	Staphylococcus sp.	Gram positive	Staphylococcus sp.	1063400	32	32	32	32	26	28	32	26	32	32	26	14	NA	NA	NA	NA	10	12	NA	24	15	12	14	20	13	NA	NA	NA	NA	0	0	4
KE013402	Kenya	Female	Adult outpatient	25-34	UTI	Positive	Staphylococcus sp.	Gram positive	Staphylococcus sp.	1063402	28	30	32	32	6	32	30	14	32	30	28	6	NA	NA	NA	NA	10	12	NA	24	15	12	14	20	13	NA	NA	NA	NA	1	0	4
KE013405	Kenya	Male	Adult outpatient	45-54	UTI	Positive	Staphylococcus sp.	Gram positive	Staphylococcus sp.	1063405	31	30	32	25	6	6	6	24	20	9	24	6	NA	NA	NA	NA	10	12	NA	24	15	12	14	20	13	NA	NA	NA	NA	0	0	4
KE013407	Kenya	Female	Adult outpatient	25-34	UTI	Positive	Staphylococcus sp.	Gram positive	Staphylococcus sp.	1063407	32	32	32	32	22	24	32	26	32	14	32	32	NA	NA	NA	NA	10	12	NA	24	15	12	14	20	13	NA	NA	NA	NA	0	0	4
KE013413	Kenya	Female	Adult outpatient	18-24	UTI	Positive	Staphylococcus sp.	Gram positive	Staphylococcus sp.	1063413	21	28	32	32	24	32	32	30	32	32	30	10	NA	NA	NA	NA	10	12	NA	24	15	12	14	20	13	NA	NA	NA	NA	0	0	4
KE013426	Kenya	Female	Adult outpatient	25-34	UTI	Positive	Staphylococcus sp.	Gram positive	Staphylococcus sp.	1063426	16	20	30	32	6	30	28	6	25	8	28	6	NA	NA	NA	NA	10	12	NA	24	15	12	14	20	13	NA	NA	NA	NA	1	0	4
KE013427	Kenya	Female	Adult outpatient	25-34	UTI	Positive	Staphylococcus sp.	Gram positive	Staphylococcus sp.	1063427	31	30	32	26	6	11	20	6	26	22	30	6	NA	NA	NA	NA	10	12	NA	24	15	12	14	20	13	NA	NA	NA	NA	1	0	4
KE013428	Kenya	Female	Adult outpatient	25-34	UTI	Positive	Staphylococcus sp.	Gram positive	Staphylococcus sp.	1063428	22	26	32	32	6	26	28	32	32	31	NA	NA	NA	NA	NA	NA	10	12	NA	24	15	12	14	20	13	NA	NA	NA	NA	0	0	4
KE013431	Kenya	Female	Adult outpatient	25-34	UTI	Positive	Staphylococcus sp.	Gram positive	Staphylococcus sp.	1063431	32	30	22	24	20	16	22	32	26	28	6	6	NA	NA	NA	NA	10	12	NA	24	15	12	14	20	13	NA	NA	NA	NA	0	0	4
KE013432	Kenya	Female	Adult outpatient	25-34	UTI	Positive	Staphylococcus sp.	Gram positive	Staphylococcus sp.	1063432	24	32	32	32	16	32	32	16	18	32	32	16	NA	NA	NA	NA	10	12	NA	24	15	12	14	20	13	NA	NA	NA	NA	0	0	4
KE013440	Kenya	Female	Adult inpatient	35-44	UTI	Positive	Staphylococcus sp.	Gram positive	Staphylococcus sp.	1063440	32	32	27	32	6	28	32	32	24	32	26	26	NA	NA	NA	NA	10	12	NA	24	15	12	14	20	13	NA	NA	NA	NA	0	0	4
KE013441	Kenya	Female	Adult outpatient	35-44	UTI	Positive	Staphylococcus sp.	Gram positive	Staphylococcus sp.	1063441	32	32	32	32	6	22	32	32	32	32	32	6	NA	NA	NA	NA	10	12	NA	24	15	12	14	20	13	NA	NA	NA	NA	0	0	4
KE013450	Kenya	Female	Adult outpatient	18-24	UTI	Positive	Staphylococcus sp.	Gram positive	Staphylococcus sp.	1063450	31	30	27	28	6	32	18	32	30	32	32	32	NA	NA	NA	NA	10	12	NA	24	15	12	14	20	13	NA	NA	NA	NA	0	0	4
KE013451	Kenya	Female	Adult outpatient	18-24	UTI	Positive	Staphylococcus sp.	Gram positive	Staphylococcus sp.	1063451	31	30	27	28	6	22	18	10	22	7	24	6	NA	NA	NA	NA	10	12	NA	24	15	12	14	20	13	NA	NA	NA	NA	1	0	4
KE013453	Kenya	Female	Adult outpatient	25-34	UTI	Positive	Staphylococcus sp.	Gram positive	Staphylococcus sp.	1063453	22	26	27	32	6	8	26	10	32	32	30	6	NA	NA	NA	NA	10	12	NA	24	15	12	14	20	13	NA	NA	NA	NA	1	0	4
KE013454	Kenya	Female	Adult outpatient	25-34	UTI	Positive	Staphylococcus sp.	Gram positive	Staphylococcus sp.	1063454	18	26	27	22	6	25	32	24	22	28	26	27	NA	NA	NA	NA	10	12	NA	24	15	12	14	20	13	NA	NA	NA	NA	0	0	4
KE013463	Kenya	Female	Adult outpatient	18-24	UTI	Positive	Staphylococcus sp.	Gram positive	Staphylococcus sp.	1063463	24	28	27	32	6	32	32	30	32	32	32	32	NA	NA	NA	NA	10	12	NA	24	15	12	14	20	13	NA	NA	NA	NA	0	0	4
KE013465	Kenya	Female	Adult outpatient	18-24	UTI	Positive	Staphylococcus sp.	Gram positive	Staphylococcus sp.	1063465	24	32	32	32	6	28	32	32	32	30	14	26	NA	NA	NA	NA	10	12	NA	24	15	12	14	20	13	NA	NA	NA	NA	0	0	4
KE013468	Kenya	Female	Adult outpatient	35-44	UTI	Positive	Staphylococcus sp.	Gram positive	Staphylococcus sp.	1063468	26	28	6	28	6	18	26	30	20	9	6	9	NA	NA	NA	NA	10	12	NA	24	15	12	14	20	13	NA	NA	NA	NA	0	0	4
KE013473	Kenya	Female	Adult outpatient	18-24	UTI	Positive	Staphylococcus sp.	Gram positive	Staphylococcus sp.	1063473	18	29	27	32	6	9	22	8	14	6	24	10	NA	NA	NA	NA	10	12	NA	24	15	12	14	20	13	NA	NA	NA	NA	1	0	4
KE013476	Kenya	Female	Adult outpatient	45-54	UTI	Positive	Staphylococcus sp.	Gram positive	Staphylococcus sp.	1063476	32	32	32	32	6	22	32	27	24	20	32	18	NA	NA	NA	NA	10	12	NA	24	15	12	14	20	13	NA	NA	NA	NA	0	0	4
KE013477	Kenya	Female	Adult outpatient	18-24	UTI	Positive	Staphylococcus sp.	Gram positive	Staphylococcus sp.	1063477	31	30	27	26	6	32	20	30	30	26	26	30	NA	NA	NA	NA	10	12	NA	24	15	12	14	20	13	NA	NA	NA	NA	0	0	4
KE013480	Kenya	Female	Child outpatient	<18	UTI	Positive	Staphylococcus sp.	Gram positive	Staphylococcus sp.	1063480	24	30	32	32	20	32	32	32	25	32	22	16	NA	NA	NA	NA	10	12	NA	24	15	12	14	20	13	NA	NA	NA	NA	0	0	4
KE013494	Kenya	Female	Adult outpatient	25-34	UTI	Positive	Staphylococcus sp.	Gram positive	Staphylococcus sp.	1063494	31	30	27	27	6	16	22	6	27	28	28	6	NA	NA	NA	NA	10	12	NA	24	15	12	14	20	13	NA	NA	NA	NA	1	0	4
KE013495	Kenya	Female	Adult outpatient	18-24	UTI	Positive	Staphylococcus sp.	Gram positive	Staphylococcus sp.	1063495	30	31	27	22	6	22	22	32	22	11	6	6	NA	NA	NA	NA	10	12	NA	24	15	12	14	20	13	NA	NA	NA	NA	0	0	4
KE013501	Kenya	Female	Adult outpatient	25-34	UTI	Positive	Staphylococcus sp.	Gram positive	Staphylococcus sp.	1063501	26	26	6	28	6	18	26	26	14	20	6	6	NA	NA	NA	NA	10	12	NA	24	15	12	14	20	13	NA	NA	NA	NA	0	0	4
KE013504	Kenya	Female	Adult outpatient	25-34	UTI	Positive	Staphylococcus sp.	Gram positive	Staphylococcus sp.	1063504	31	30	27	24	19	16	18	12	27	26	28	6	NA	NA	NA	NA	10	12	NA	24	15	12	14	20	13	NA	NA	NA	NA	1	0	4
KE013510	Kenya	Female	Adult outpatient	25-34	UTI	Positive	Staphylococcus sp.	Gram positive	Staphylococcus sp.	1063510	28	26	32	32	6	32	32	32	32	32	28	22	NA	NA	NA	NA	10	12	NA	24	15	12	14	20	13	NA	NA	NA	NA	0	0	4
KE013522	Kenya	Female	Adult outpatient	18-24	UTI	Positive	Staphylococcus sp.	Gram positive	Staphylococcus sp.	1053522	22	32	17	32	6	27	32	32	28	16	24	30	NA	NA	NA	NA	10	12	NA	24	15	12	14	20	13	NA	NA	NA	NA	0	0	5
KE013523	Kenya	Female	Adult outpatient	35-44	UTI	Positive	Staphylococcus sp.	Gram positive	Staphylococcus sp.	1053523	22	30	32	32	6	32	32	12	28	32	32	22	NA	NA	NA	NA	10	12	NA	24	15	12	14	20	13	NA	NA	NA	NA	1	0	5
KE013525	Kenya	Female	Adult outpatient	25-34	UTI	Positive	Staphylococcus sp.	Gram positive	Staphylococcus sp.	1053525	32	26	24	32	6	6	26	32	32	12	26	16	NA	NA	NA	NA	10	12	NA	24	15	12	14	20	13	NA	NA	NA	NA	0	0	5
KE013527	Kenya	Female	Adult outpatient	25-34	UTI	Positive	Staphylococcus sp.	Gram positive	Staphylococcus sp.	1053527	32	32	32	32	6	32	32	32	32	32	32	20	NA	NA	NA	NA	10	12	NA	24	15	12	14	20	13	NA	NA	NA	NA	0	0	5
KE013532	Kenya	Female	Adult outpatient	25-34	UTI	Positive	Staphylococcus sp.	Gram positive	Staphylococcus sp.	1053532	8	10	10	16	6	10	12	9	30	6	28	6	NA	NA	NA	NA	10	12	NA	24	15	12	14	20	13	NA	NA	NA	NA	1	0	5
KE013534	Kenya	Female	Adult outpatient	18-24	UTI	Positive	Staphylococcus sp.	Gram positive	Staphylococcus sp.	1053534	24	28	22	32	6	30	32	26	30	10	28	8	NA	NA	NA	NA	10	12	NA	24	15	12	14	20	13	NA	NA	NA	NA	0	0	5
KE013535	Kenya	Female	Adult outpatient	25-34	UTI	Positive	Staphylococcus sp.	Gram positive	Staphylococcus sp.	1053535	25	26	12	32	6	32	22	11	20	10	28	6	NA	NA	NA	NA	10	12	NA	24	15	12	14	20	13	NA	NA	NA	NA	1	0	5
KE013536	Kenya	Female	Adult outpatient	18-24	UTI	Positive	Staphylococcus sp.	Gram positive	Staphylococcus sp.	1053536	24	26	26	32	6	28	32	32	26	32	26	24	NA	NA	NA	NA	10	12	NA	24	15	12	14	20	13	NA	NA	NA	NA	0	0	5
KE013540	Kenya	Female	Adult outpatient	18-24	UTI	Positive	Staphylococcus sp.	Gram positive	Staphylococcus sp.	1053540	31	30	32	32	6	25	28	14	22	6	22	14	NA	NA	NA	NA	10	12	NA	24	15	12	14	20	13	NA	NA	NA	NA	1	0	5
KE013556	Kenya	Female	Adult outpatient	18-24	UTI	Positive	Staphylococcus sp.	Gram positive	Staphylococcus sp.	1053556	22	32	20	26	24	22	32	26	24	16	26	24	NA	NA	NA	NA	10	12	NA	24	15	12	14	20	13	NA	NA	NA	NA	0	0	5
KE013561	Kenya	Female	Adult outpatient	18-24	UTI	Positive	Staphylococcus sp.	Gram positive	Staphylococcus sp.	1053561	22	26	32	32	6	28	32	24	26	8	28	24	NA	NA	NA	NA	10	12	NA	24	15	12	14	20	13	NA	NA	NA	NA	0	0	5
KE013563	Kenya	Female	Adult outpatient	18-24	UTI	Positive	Staphylococcus sp.	Gram positive	Staphylococcus sp.	1053563	18	26	28	32	6	28	32	32	28	28	32	22	NA	NA	NA	NA	10	12	NA	24	15	12	14	20	13	NA	NA	NA	NA	0	0	5
KE013572	Kenya	Female	Adult outpatient	35-44	UTI	Positive	Staphylococcus sp.	Gram positive	Staphylococcus sp.	1053572	31	30	29	32	6	14	6	22	26	6	22	6	NA	NA	NA	NA	10	12	NA	24	15	12	14	20	13	NA	NA	NA	NA	0	0	5
KE013573	Kenya	Female	Adult outpatient	25-34	UTI	Positive	Staphylococcus sp.	Gram positive	Staphylococcus sp.	1053573	16	16	20	26	6	16	20	32	28	7	30	12	NA	NA	NA	NA	10	12	NA	24	15	12	14	20	13	NA	NA	NA	NA	0	0	5
KE013581	Kenya	Female	Adult outpatient	25-34	UTI	Positive	Staphylococcus sp.	Gram positive	Staphylococcus sp.	1053581	28	30	29	22	32	22	31	22	22	24	6	10	NA	NA	NA	NA	10	12	NA	24	15	12	14	20	13	NA	NA	NA	NA	0	0	5
KE013587	Kenya	Female	Adult outpatient	18-24	UTI	Positive	Staphylococcus sp.	Gram positive	Staphylococcus sp.	1053587	18	12	6	18	6	6	24	6	22	7	6	6	NA	NA	NA	NA	10	12	NA	24	15	12	14	20	13	NA	NA	NA	NA	1	0	5
KE013590	Kenya	Female	Adult outpatient	18-24	UTI	Positive	Staphylococcus sp.	Gram positive	Staphylococcus sp.	1053590	24	24	32	32	32	32	32	32	32	32	30	28	NA	NA	NA	NA	10	12	NA	24	15	12	14	20	13	NA	NA	NA	NA	0	0	5
KE013591	Kenya	Female	Adult outpatient	25-34	UTI	Positive	Staphylococcus sp.	Gram positive	Staphylococcus sp.	1053591	31	30	29	24	6	14	18	24	24	6	26	6	NA	NA	NA	NA	10	12	NA	24	15	12	14	20	13	NA	NA	NA	NA	0	0	5
KE013595	Kenya	Female	Adult outpatient	25-34	UTI	Positive	Staphylococcus sp.	Gram positive	Staphylococcus sp.	1053595	22	26	26	32	6	28	32	30	30	32	30	26	NA	NA	NA	NA	10	12	NA	24	15	12	14	20	13	NA	NA	NA	NA	0	0	5
KE013616	Kenya	Female	Adult outpatient	18-24	UTI	Positive	Staphylococcus sp.	Gram positive	Staphylococcus sp.	1053616	31	28	29	32	10	31	32	28	32	32	32	28	NA	NA	NA	NA	10	12	NA	24	15	12	14	20	13	NA	NA	NA	NA	0	0	5
KE013621	Kenya	Female	Adult outpatient	25-34	UTI	Positive	Staphylococcus sp.	Gram positive	Staphylococcus sp.	1053621	31	30	27	32	30	13	6	22	21	26	24	22	NA	NA	NA	NA	10	12	NA	24	15	12	14	20	13	NA	NA	NA	NA	0	0	5
KE013626	Kenya	Female	Adult outpatient	25-34	UTI	Positive	Staphylococcus sp.	Gram positive	Staphylococcus sp.	1053626	30	30	8	28	6	20	26	32	21	8	6	9	NA	NA	NA	NA	10	12	NA	24	15	12	14	20	13	NA	NA	NA	NA	0	0	5
KE013627	Kenya	Female	Adult outpatient	25-34	UTI	Positive	Staphylococcus sp.	Gram positive	Staphylococcus sp.	1053627	16	22	18	28	6	20	32	30	24	22	30	23	NA	NA	NA	NA	10	12	NA	24	15	12	14	20	13	NA	NA	NA	NA	0	0	5
KE013629	Kenya	Female	Adult outpatient	18-24	UTI	Positive	Staphylococcus sp.	Gram positive	Staphylococcus sp.	1053629	29	26	27	28	6	26	28	30	24	18	28	10	NA	NA	NA	NA	10	12	NA	24	15	12	14	20	13	NA	NA	NA	NA	0	0	5
KE013630	Kenya	Female	Adult outpatient	25-34	UTI	Positive	Staphylococcus sp.	Gram positive	Staphylococcus sp.	1053630	32	32	27	30	6	20	31	32	8	8	10	14	NA	NA	NA	NA	10	12	NA	24	15	12	14	20	13	NA	NA	NA	NA	0	1	5
KE013633	Kenya	Female	Adult outpatient	18-24	UTI	Positive	Staphylococcus sp.	Gram positive	Staphylococcus sp.	1053633	20	8	6	16	6	20	21	24	8	8	6	6	NA	NA	NA	NA	10	12	NA	24	15	12	14	20	13	NA	NA	NA	NA	0	1	5
KE013634	Kenya	Female	Adult outpatient	18-24	UTI	Positive	Staphylococcus sp.	Gram positive	Staphylococcus sp.	1053634	31	30	32	32	14	22	26	26	8	7	6	6	NA	NA	NA	NA	10	12	NA	24	15	12	14	20	13	NA	NA	NA	NA	0	1	5
KE013636	Kenya	Female	Adult outpatient	18-24	UTI	Positive	Staphylococcus sp.	Gram positive	Staphylococcus sp.	1053636	30	30	29	32	6	20	28	24	10	6	6	6	NA	NA	NA	NA	10	12	NA	24	15	12	14	20	13	NA	NA	NA	NA	0	1	5
KE013644	Kenya	Female	Adult outpatient	25-34	UTI	Positive	Staphylococcus sp.	Gram positive	Staphylococcus sp.	1053644	20	30	30	32	6	30	32	30	24	28	26	18	NA	NA	NA	NA	10	12	NA	24	15	12	14	20	13	NA	NA	NA	NA	0	0	5
KE013647	Kenya	Female	Adult outpatient	25-34	UTI	Positive	Staphylococcus sp.	Gram positive	Staphylococcus sp.	1053647	18	22	29	30	7	28	26	23	30	28	24	14	NA	NA	NA	NA	10	12	NA	24	15	12	14	20	13	NA	NA	NA	NA	0	0	5
KE013649	Kenya	Female	Adult outpatient	25-34	UTI	Positive	Staphylococcus sp.	Gram positive	Staphylococcus sp.	1053649	32	32	24	26	6	22	32	26	24	24	6	12	NA	NA	NA	NA	10	12	NA	24	15	12	14	20	13	NA	NA	NA	NA	0	0	5
KE013656	Kenya	Female	Adult outpatient	18-24	UTI	Positive	Staphylococcus sp.	Gram positive	Staphylococcus sp.	1053656	31	30	27	26	6	12	29	6	23	7	24	6	NA	NA	NA	NA	10	12	NA	24	15	12	14	20	13	NA	NA	NA	NA	1	0	5
KE013660	Kenya	Female	Adult outpatient	18-24	UTI	Positive	Staphylococcus sp.	Gram positive	Staphylococcus sp.	1053660	31	32	24	28	6	32	31	32	30	15	32	16	NA	NA	NA	NA	10	12	NA	24	15	12	14	20	13	NA	NA	NA	NA	0	0	5
KE013662	Kenya	Female	Adult inpatient	35-44	UTI	Positive	Staphylococcus sp.	Gram positive	Staphylococcus sp.	1053662	20	16	24	30	24	11	6	20	21	24	20	26	NA	NA	NA	NA	10	12	NA	24	15	12	14	20	13	NA	NA	NA	NA	0	0	5
KE013663	Kenya	Female	Adult outpatient	25-34	UTI	Positive	Staphylococcus sp.	Gram positive	Staphylococcus sp.	1053663	18	28	27	20	6	20	31	23	26	6	6	8	NA	NA	NA	NA	10	12	NA	24	15	12	14	20	13	NA	NA	NA	NA	0	0	5
KE013667	Kenya	Female	Adult outpatient	18-24	UTI	Positive	Staphylococcus sp.	Gram positive	Staphylococcus sp.	1053667	22	22	29	32	6	32	32	20	32	18	32	10	NA	NA	NA	NA	10	12	NA	24	15	12	14	20	13	NA	NA	NA	NA	0	0	5
KE013675	Kenya	Female	Adult outpatient	18-24	UTI	Positive	Staphylococcus sp.	Gram positive	Staphylococcus sp.	1053675	24	26	27	32	6	30	30	32	30	9	30	22	NA	NA	NA	NA	10	12	NA	24	15	12	14	20	13	NA	NA	NA	NA	0	0	5
KE013679	Kenya	Female	Adult outpatient	18-24	UTI	Positive	Staphylococcus sp.	Gram positive	Staphylococcus sp.	1053679	26	24	29	32	6	26	32	6	32	16	28	28	NA	NA	NA	NA	10	12	NA	24	15	12	14	20	13	NA	NA	NA	NA	1	0	5
KE013681	Kenya	Male	Child outpatient	<18	UTI	Positive	Staphylococcus sp.	Gram positive	Staphylococcus sp.	1053681	32	32	32	32	6	22	30	22	26	12	32	6	NA	NA	NA	NA	10	12	NA	24	15	12	14	20	13	NA	NA	NA	NA	0	0	5
KE013682	Kenya	Female	Adult outpatient	25-34	UTI	Positive	Staphylococcus sp.	Gram positive	Staphylococcus sp.	1053682	31	26	27	32	7	11	29	10	22	32	30	6	NA	NA	NA	NA	10	12	NA	24	15	12	14	20	13	NA	NA	NA	NA	1	0	5
KE013684	Kenya	Female	Adult outpatient	35-44	UTI	Positive	Staphylococcus sp.	Gram positive	Staphylococcus sp.	1053684	31	30	27	26	6	16	20	32	30	26	30	6	NA	NA	NA	NA	10	12	NA	24	15	12	14	20	13	NA	NA	NA	NA	0	0	5
KE013687	Kenya	Female	Adult outpatient	25-34	UTI	Positive	Staphylococcus sp.	Gram positive	Staphylococcus sp.	1053687	32	32	27	24	6	17	32	32	25	8	7	6	NA	NA	NA	NA	10	12	NA	24	15	12	14	20	13	NA	NA	NA	NA	0	0	5
KE013697	Kenya	Female	Adult outpatient	18-24	UTI	Positive	Staphylococcus sp.	Gram positive	Staphylococcus sp.	1053697	18	32	32	32	6	32	32	32	32	12	32	14	NA	NA	NA	NA	10	12	NA	24	15	12	14	20	13	NA	NA	NA	NA	0	0	5
KE013699	Kenya	Female	Adult outpatient	25-34	UTI	Positive	Staphylococcus sp.	Gram positive	Staphylococcus sp.	1053699	26	28	6	28	6	20	21	24	16	6	6	8	NA	NA	NA	NA	10	12	NA	24	15	12	14	20	13	NA	NA	NA	NA	0	0	5
KE013709	Kenya	Female	Adult outpatient	25-34	UTI	Positive	Staphylococcus sp.	Gram positive	Staphylococcus sp.	1053709	20	26	29	28	32	28	32	26	24	26	28	30	NA	NA	NA	NA	10	12	NA	24	15	12	14	20	13	NA	NA	NA	NA	0	0	5
KE013712	Kenya	Female	Adult outpatient	18-24	UTI	Positive	Staphylococcus sp.	Gram positive	Staphylococcus sp.	1053712	31	30	27	24	6	18	20	14	17	22	30	6	NA	NA	NA	NA	10	12	NA	24	15	12	14	20	13	NA	NA	NA	NA	1	0	5
KE013713	Kenya	Female	Adult outpatient	25-34	UTI	Positive	Staphylococcus sp.	Gram positive	Staphylococcus sp.	1053713	17	20	20	27	7	22	22	22	24	26	24	8	NA	NA	NA	NA	10	12	NA	24	15	12	14	20	13	NA	NA	NA	NA	0	0	5
KE013714	Kenya	Female	Adult outpatient	35-44	UTI	Positive	Staphylococcus sp.	Gram positive	Staphylococcus sp.	1053714	18	28	29	25	6	24	28	23	22	10	28	20	NA	NA	NA	NA	10	12	NA	24	15	12	14	20	13	NA	NA	NA	NA	0	0	5
KE013715	Kenya	Female	Adult outpatient	25-34	UTI	Positive	Staphylococcus sp.	Gram positive	Staphylococcus sp.	1053715	31	22	30	32	6	32	28	6	28	9	30	12	NA	NA	NA	NA	10	12	NA	24	15	12	14	20	13	NA	NA	NA	NA	1	0	5
KE013716	Kenya	Female	Adult outpatient	18-24	UTI	Positive	Staphylococcus sp.	Gram positive	Staphylococcus sp.	1053716	31	30	27	28	18	26	31	24	20	28	30	9	NA	NA	NA	NA	10	12	NA	24	15	12	14	20	13	NA	NA	NA	NA	0	0	5
KE013723	Kenya	Female	Adult outpatient	35-44	UTI	Positive	Staphylococcus sp.	Gram positive	Staphylococcus sp.	1053723	31	30	27	28	22	26	20	10	24	30	29	12	NA	NA	NA	NA	10	12	NA	24	15	12	14	20	13	NA	NA	NA	NA	1	0	5
KE013727	Kenya	Female	Adult outpatient	35-44	UTI	Positive	Staphylococcus sp.	Gram positive	Staphylococcus sp.	1053727	32	32	32	32	16	32	32	20	18	32	32	32	NA	NA	NA	NA	10	12	NA	24	15	12	14	20	13	NA	NA	NA	NA	0	0	5
KE013730	Kenya	Female	Adult outpatient	25-34	UTI	Positive	Staphylococcus sp.	Gram positive	Staphylococcus sp.	1053730	18	24	29	32	6	24	22	31	25	15	30	8	NA	NA	NA	NA	10	12	NA	24	15	12	14	20	13	NA	NA	NA	NA	0	0	5
KE013732	Kenya	Female	Adult outpatient	25-34	UTI	Positive	Staphylococcus sp.	Gram positive	Staphylococcus sp.	1053732	20	32	29	32	6	26	32	32	30	30	24	28	NA	NA	NA	NA	10	12	NA	24	15	12	14	20	13	NA	NA	NA	NA	0	0	5
KE013734	Kenya	Female	Adult outpatient	18-24	UTI	Positive	Staphylococcus sp.	Gram positive	Staphylococcus sp.	1053734	18	26	29	32	6	12	31	32	32	30	30	6	NA	NA	NA	NA	10	12	NA	24	15	12	14	20	13	NA	NA	NA	NA	0	0	5
KE013735	Kenya	Female	Adult outpatient	35-44	UTI	Positive	Staphylococcus sp.	Gram positive	Staphylococcus sp.	1053735	31	30	27	24	6	16	6	18	16	9	6	10	NA	NA	NA	NA	10	12	NA	24	15	12	14	20	13	NA	NA	NA	NA	0	0	5
KE013736	Kenya	Female	Adult outpatient	25-34	UTI	Positive	Staphylococcus sp.	Gram positive	Staphylococcus sp.	1053736	18	30	32	32	9	24	30	24	23	12	25	30	NA	NA	NA	NA	10	12	NA	24	15	12	14	20	13	NA	NA	NA	NA	0	0	5
KE013757	Kenya	Female	Adult outpatient	18-24	UTI	Positive	Staphylococcus sp.	Gram positive	Staphylococcus sp.	1053757	12	14	18	30	6	16	6	12	26	14	28	27	NA	NA	NA	NA	10	12	NA	24	15	12	14	20	13	NA	NA	NA	NA	1	0	5
KE013760	Kenya	Female	Adult outpatient	35-44	UTI	Positive	Staphylococcus sp.	Gram positive	Staphylococcus sp.	1053760	12	26	29	24	6	19	18	11	13	9	6	11	NA	NA	NA	NA	10	12	NA	24	15	12	14	20	13	NA	NA	NA	NA	1	0	5
KE013765	Kenya	Male	Adult outpatient	45-54	UTI	Positive	Staphylococcus sp.	Gram positive	Staphylococcus sp.	1053765	31	30	29	26	6	13	20	9	22	10	26	12	NA	NA	NA	NA	10	12	NA	24	15	12	14	20	13	NA	NA	NA	NA	1	0	5
KE013768	Kenya	Female	Adult outpatient	18-24	UTI	Positive	Staphylococcus sp.	Gram positive	Staphylococcus sp.	1053768	16	11	6	13	6	8	22	32	14	6	6	8	NA	NA	NA	NA	10	12	NA	24	15	12	14	20	13	NA	NA	NA	NA	0	0	5
KE014106	Kenya	Female	Adult outpatient	25-34	UTI	Positive	Staphylococcus sp.	Gram positive	Staphylococcus sp.	1024106	31	30	29	32	6	15	26	27	27	24	28	26	NA	NA	NA	NA	10	12	NA	24	15	12	14	20	13	NA	NA	NA	NA	0	0	5
KE014125	Kenya	Female	Adult outpatient	25-34	UTI	Positive	Staphylococcus sp.	Gram positive	Staphylococcus sp.	1014125	31	22	31	32	6	30	28	18	30	6	25	6	NA	NA	NA	NA	10	12	NA	24	15	12	14	20	13	NA	NA	NA	NA	0	0	5
KE014178	Kenya	Male	Adult outpatient	18-24	UTI	Positive	Staphylococcus sp.	Gram positive	Staphylococcus sp.	1034178	31	22	29	32	6	30	22	6	26	24	28	6	NA	NA	NA	NA	10	12	NA	24	15	12	14	20	13	NA	NA	NA	NA	1	0	5
KE014187	Kenya	Female	Adult outpatient	65-74	UTI	Positive	Staphylococcus sp.	Gram positive	Staphylococcus sp.	1034187	31	22	32	32	22	32	19	32	25	32	32	32	NA	NA	NA	NA	10	12	NA	24	15	12	14	20	13	NA	NA	NA	NA	0	0	5
KE014196	Kenya	Female	Adult outpatient	25-34	UTI	Positive	Staphylococcus sp.	Gram positive	Staphylococcus sp.	1034196	32	32	29	26	6	18	26	32	26	7	6	7	NA	NA	NA	NA	10	12	NA	24	15	12	14	20	13	NA	NA	NA	NA	0	0	5
KE014209	Kenya	Female	Adult outpatient	25-34	UTI	Positive	Staphylococcus sp.	Gram positive	Staphylococcus sp.	1014209	14	16	18	14	6	12	21	32	26	24	28	8	NA	NA	NA	NA	10	12	NA	24	15	12	14	20	13	NA	NA	NA	NA	0	0	5
KE014279	Kenya	Female	Adult outpatient	35-44	UTI	Positive	Staphylococcus sp.	Gram positive	Staphylococcus sp.	1024279	22	30	29	28	15	22	12	32	6	28	6	16	NA	NA	NA	NA	10	12	NA	24	15	12	14	20	13	NA	NA	NA	NA	0	1	5
KE014283	Kenya	Female	Adult outpatient	35-44	UTI	Positive	Staphylococcus sp.	Gram positive	Staphylococcus sp.	1024283	31	30	22	32	7	18	22	14	30	27	28	8	NA	NA	NA	NA	10	12	NA	24	15	12	14	20	13	NA	NA	NA	NA	1	0	5
KE014305	Kenya	Female	Adult outpatient	35-44	UTI	Positive	Staphylococcus sp.	Gram positive	Staphylococcus sp.	1024305	28	32	32	32	30	NA	30	6	NA	30	32	6	NA	NA	NA	NA	10	12	NA	24	15	12	14	20	13	NA	NA	NA	NA	1	NA	5
KE014308	Kenya	Female	Adult outpatient	25-34	UTI	Positive	Staphylococcus sp.	Gram positive	Staphylococcus sp.	1024308	32	32	32	32	6	32	32	32	32	32	32	32	NA	NA	NA	NA	10	12	NA	24	15	12	14	20	13	NA	NA	NA	NA	0	0	5
KE014330	Kenya	Female	Adult outpatient	35-44	UTI	Positive	Staphylococcus sp.	Gram positive	Staphylococcus sp.	1024330	27	28	32	34	22	22	28	22	22	26	24	28	NA	NA	NA	NA	10	12	NA	24	15	12	14	20	13	NA	NA	NA	NA	0	0	5
KE014339	Kenya	Female	Adult outpatient	25-34	UTI	Positive	Staphylococcus sp.	Gram positive	Staphylococcus sp.	1024339	29	31	32	23	24	20	22	26	22	22	6	6	NA	NA	NA	NA	10	12	NA	24	15	12	14	20	13	NA	NA	NA	NA	0	0	5
KE014358	Kenya	Female	Adult outpatient	25-34	UTI	Positive	Staphylococcus sp.	Gram positive	Staphylococcus sp.	1014358	23	26	30	32	6	32	32	27	20	18	NA	NA	NA	NA	NA	NA	10	12	NA	24	15	12	14	20	13	NA	NA	NA	NA	0	0	5
KE014372	Kenya	Female	Adult inpatient	55-64	UTI	Positive	Staphylococcus sp.	Gram positive	Staphylococcus sp.	1014372	6	6	6	6	8	6	24	28	6	6	6	6	NA	NA	NA	NA	10	12	NA	24	15	12	14	20	13	NA	NA	NA	NA	0	1	5
KE014421	Kenya	Male	Adult outpatient	55-64	UTI	Positive	Staphylococcus sp.	Gram positive	Staphylococcus sp.	1014421	31	30	31	22	8	18	10	26	6	22	6	24	NA	NA	NA	NA	10	12	NA	24	15	12	14	20	13	NA	NA	NA	NA	0	1	5
KE014432	Kenya	Female	Adult outpatient	35-44	UTI	Positive	Staphylococcus sp.	Gram positive	Staphylococcus sp.	1024432	22	26	32	32	6	26	18	30	30	32	30	20	NA	NA	NA	NA	10	12	NA	24	15	12	14	20	13	NA	NA	NA	NA	0	0	5
KE014462	Kenya	Female	Adult outpatient	25-34	UTI	Positive	Staphylococcus sp.	Gram positive	Staphylococcus sp.	1024462	32	32	32	26	6	21	26	30	10	8	6	6	NA	NA	NA	NA	10	12	NA	24	15	12	14	20	13	NA	NA	NA	NA	0	1	5
KE014463	Kenya	Female	Adult outpatient	25-34	UTI	Positive	Staphylococcus sp.	Gram positive	Staphylococcus sp.	1024463	31	30	32	30	6	12	6	20	18	10	6	6	NA	NA	NA	NA	10	12	NA	24	15	12	14	20	13	NA	NA	NA	NA	0	0	5
KE014470	Kenya	Female	Adult outpatient	18-24	UTI	Positive	Staphylococcus sp.	Gram positive	Staphylococcus sp.	1014470	31	30	31	32	6	6	6	9	21	8	22	6	NA	NA	NA	NA	10	12	NA	24	15	12	14	20	13	NA	NA	NA	NA	1	0	5
KE014480	Kenya	Male	Adult inpatient	18-24	UTI	Positive	Staphylococcus sp.	Gram positive	Staphylococcus sp.	1014480	22	21	6	19	6	12	20	6	16	6	6	6	NA	NA	NA	NA	10	12	NA	24	15	12	14	20	13	NA	NA	NA	NA	1	0	5
KE014527	Kenya	Female	Adult inpatient	18-24	UTI	Positive	Staphylococcus sp.	Gram positive	Staphylococcus sp.	1014527	31	30	30	32	6	6	6	6	24	10	22	6	NA	NA	NA	NA	10	12	NA	24	15	12	14	20	13	NA	NA	NA	NA	1	0	5
KE014591	Kenya	Female	Adult inpatient	35-44	UTI	Positive	Staphylococcus sp.	Gram positive	Staphylococcus sp.	1014591	31	30	31	32	6	6	6	6	22	8	24	6	NA	NA	NA	NA	10	12	NA	24	15	12	14	20	13	NA	NA	NA	NA	1	0	5
KE014596	Kenya	Female	Adult inpatient	75 and more	UTI	Positive	Staphylococcus sp.	Gram positive	Staphylococcus sp.	1014596	31	30	29	26	12	24	18	30	26	22	24	10	NA	NA	NA	NA	10	12	NA	24	15	12	14	20	13	NA	NA	NA	NA	0	0	5
KE014645	Kenya	Male	child inpatient	<18	UTI	Positive	Staphylococcus sp.	Gram positive	Staphylococcus sp.	1014645	31	30	29	34	6	6	6	6	21	12	25	6	NA	NA	NA	NA	10	12	NA	24	15	12	14	20	13	NA	NA	NA	NA	1	0	5
KE014670	Kenya	Female	child inpatient	<18	UTI	Positive	Staphylococcus sp.	Gram positive	Staphylococcus sp.	1014670	6	17	6	19	6	6	21	6	15	8	20	10	NA	NA	NA	NA	10	12	NA	24	15	12	14	20	13	NA	NA	NA	NA	1	0	5
KE014671	Kenya	Female	Adult inpatient	18-24	UTI	Positive	Staphylococcus sp.	Gram positive	Staphylococcus sp.	1014671	6	17	6	6	6	6	21	8	6	21	6	6	NA	NA	NA	NA	10	12	NA	24	15	12	14	20	13	NA	NA	NA	NA	1	1	5
KE014677	Kenya	Female	Adult inpatient	35-44	UTI	Positive	Staphylococcus sp.	Gram positive	Staphylococcus sp.	1034677	32	32	29	32	6	20	30	24	26	30	6	6	NA	NA	NA	NA	10	12	NA	24	15	12	14	20	13	NA	NA	NA	NA	0	0	5
KE014678	Kenya	Female	Adult inpatient	65-74	UTI	Positive	Staphylococcus sp.	Gram positive	Staphylococcus sp.	1064678	22	23	6	20	6	6	26	6	17	6	6	6	NA	NA	NA	NA	10	12	NA	24	15	12	14	20	13	NA	NA	NA	NA	1	0	4
KE014682	Kenya	Female	Adult inpatient	25-34	UTI	Positive	Staphylococcus sp.	Gram positive	Staphylococcus sp.	1034682	31	30	29	30	6	13	18	30	20	29	24	16	NA	NA	NA	NA	10	12	NA	24	15	12	14	20	13	NA	NA	NA	NA	0	0	5
KE014683	Kenya	Female	Adult inpatient	35-44	UTI	Positive	Staphylococcus sp.	Gram positive	Staphylococcus sp.	1034683	31	30	29	32	6	15	19	22	21	10	20	6	NA	NA	NA	NA	10	12	NA	24	15	12	14	20	13	NA	NA	NA	NA	0	0	5
KE014686	Kenya	Female	Adult inpatient	18-24	UTI	Positive	Staphylococcus sp.	Gram positive	Staphylococcus sp.	1064686	20	30	27	32	6	20	22	28	22	6	6	6	NA	NA	NA	NA	10	12	NA	24	15	12	14	20	13	NA	NA	NA	NA	0	0	4
KE014694	Kenya	Female	Adult outpatient	25-34	UTI	Positive	Staphylococcus sp.	Gram positive	Staphylococcus sp.	1014694	25	25	29	33	16	15	26	20	22	9	24	6	NA	NA	NA	NA	10	12	NA	24	15	12	14	20	13	NA	NA	NA	NA	0	0	5
KE014696	Kenya	Female	Adult inpatient	25-34	UTI	Positive	Staphylococcus sp.	Gram positive	Staphylococcus sp.	1014696	6	6	6	6	6	6	6	8	6	22	6	6	NA	NA	NA	NA	10	12	NA	24	15	12	14	20	13	NA	NA	NA	NA	1	1	5
KE014927	Kenya	Female	Adult outpatient	25-34	UTI	Positive	Staphylococcus sp.	Gram positive	Staphylococcus sp.	1054927	30	32	27	22	6	19	28	32	21	10	6	9	NA	NA	NA	NA	10	12	NA	24	15	12	14	20	13	NA	NA	NA	NA	0	0	5
KE014931	Kenya	Female	Adult outpatient	25-34	UTI	Positive	Staphylococcus sp.	Gram positive	Staphylococcus sp.	1054931	32	32	32	32	20	22	32	16	32	20	32	18	NA	NA	NA	NA	10	12	NA	24	15	12	14	20	13	NA	NA	NA	NA	0	0	5
KE014933	Kenya	Female	Adult outpatient	18-24	UTI	Positive	Staphylococcus sp.	Gram positive	Staphylococcus sp.	1054933	32	32	27	24	6	18	30	32	20	26	13	6	NA	NA	NA	NA	10	12	NA	24	15	12	14	20	13	NA	NA	NA	NA	0	0	5
KE014942	Kenya	Female	Adult outpatient	18-24	UTI	Positive	Staphylococcus sp.	Gram positive	Staphylococcus sp.	1054942	29	30	28	31	6	19	20	10	30	7	28	8	NA	NA	NA	NA	10	12	NA	24	15	12	14	20	13	NA	NA	NA	NA	1	0	5
KE015615	Kenya	Female	Adult outpatient	18-24	UTI	Positive	Staphylococcus sp.	Gram positive	Staphylococcus sp.	1025615	24	32	32	32	6	24	32	24	24	28	26	26	NA	NA	NA	NA	10	12	NA	24	15	12	14	20	13	NA	NA	NA	NA	0	0	5
KE015797	Kenya	Female	Adult outpatient	25-34	UTI	Positive	Staphylococcus sp.	Gram positive	Staphylococcus sp.	1065797	6	6	6	6	6	21	6	6	6	10	6	6	NA	NA	NA	NA	10	12	NA	24	15	12	14	20	13	NA	NA	NA	NA	1	1	4
KE015803	Kenya	Female	Adult outpatient	18-24	UTI	Positive	Staphylococcus sp.	Gram positive	Staphylococcus sp.	1065803	24	30	27	32	6	20	28	26	24	6	6	6	NA	NA	NA	NA	10	12	NA	24	15	12	14	20	13	NA	NA	NA	NA	0	0	4
KE015807	Kenya	Female	Adult outpatient	35-44	UTI	Positive	Staphylococcus sp.	Gram positive	Staphylococcus sp.	1065807	20	26	32	32	6	30	30	28	30	10	30	32	NA	NA	NA	NA	10	12	NA	24	15	12	14	20	13	NA	NA	NA	NA	0	0	4
KE015809	Kenya	Female	Adult outpatient	25-34	UTI	Positive	Staphylococcus sp.	Gram positive	Staphylococcus sp.	1015809	21	22	29	32	6	16	26	22	18	24	22	10	NA	NA	NA	NA	10	12	NA	24	15	12	14	20	13	NA	NA	NA	NA	0	0	5
KE015818	Kenya	Female	Adult outpatient	35-44	UTI	Positive	Staphylococcus sp.	Gram positive	Staphylococcus sp.	1015818	32	32	32	32	32	32	32	32	32	16	32	20	NA	NA	NA	NA	10	12	NA	24	15	12	14	20	13	NA	NA	NA	NA	0	0	5
KE015820	Kenya	Male	Adult outpatient	25-34	UTI	Positive	Staphylococcus sp.	Gram positive	Staphylococcus sp.	1015820	24	31	32	32	6	30	32	32	28	32	26	10	NA	NA	NA	NA	10	12	NA	24	15	12	14	20	13	NA	NA	NA	NA	0	0	5
KE015826	Kenya	Female	Adult outpatient	35-44	UTI	Positive	Staphylococcus sp.	Gram positive	Staphylococcus sp.	1015826	22	18	6	18	6	22	9	26	20	28	6	6	NA	NA	NA	NA	10	12	NA	24	15	12	14	20	13	NA	NA	NA	NA	0	0	5
KE015895	Kenya	Female	Adult outpatient	45-54	UTI	Positive	Staphylococcus sp.	Gram positive	Staphylococcus sp.	1055895	18	30	27	30	6	30	26	6	25	28	26	9	NA	NA	NA	NA	10	12	NA	24	15	12	14	20	13	NA	NA	NA	NA	1	0	5
KE015897	Kenya	Male	Adult outpatient	18-24	UTI	Positive	Staphylococcus sp.	Gram positive	Staphylococcus sp.	1055897	30	32	28	22	6	19	28	32	21	10	6	9	NA	NA	NA	NA	10	12	NA	24	15	12	14	20	13	NA	NA	NA	NA	0	0	5
KE015898	Kenya	Female	Adult outpatient	35-44	UTI	Positive	Staphylococcus sp.	Gram positive	Staphylococcus sp.	1055898	32	32	32	32	32	32	32	32	32	32	32	32	NA	NA	NA	NA	10	12	NA	24	15	12	14	20	13	NA	NA	NA	NA	0	0	5
KE015899	Kenya	Female	Adult outpatient	25-34	UTI	Positive	Staphylococcus sp.	Gram positive	Staphylococcus sp.	1055899	32	32	32	32	32	32	32	32	32	32	32	32	NA	NA	NA	NA	10	12	NA	24	15	12	14	20	13	NA	NA	NA	NA	0	0	5
KE015905	Kenya	Male	Adult outpatient	35-44	UTI	Positive	Staphylococcus sp.	Gram positive	Staphylococcus sp.	1055905	12	30	27	30	6	26	22	32	26	12	22	28	NA	NA	NA	NA	10	12	NA	24	15	12	14	20	13	NA	NA	NA	NA	0	0	5
KE015907	Kenya	Female	Adult outpatient	35-44	UTI	Positive	Staphylococcus sp.	Gram positive	Staphylococcus sp.	1055907	32	32	32	32	32	32	32	20	28	32	32	28	NA	NA	NA	NA	10	12	NA	24	15	12	14	20	13	NA	NA	NA	NA	0	0	5
KE015911	Kenya	Female	Adult outpatient	25-34	UTI	Positive	Staphylococcus sp.	Gram positive	Staphylococcus sp.	1055911	31	32	27	26	6	20	32	6	32	6	32	18	NA	NA	NA	NA	10	12	NA	24	15	12	14	20	13	NA	NA	NA	NA	1	0	5
KE015912	Kenya	Female	Child outpatient	<18	UTI	Positive	Staphylococcus sp.	Gram positive	Staphylococcus sp.	1055912	31	32	27	32	6	25	32	32	26	29	26	30	NA	NA	NA	NA	10	12	NA	24	15	12	14	20	13	NA	NA	NA	NA	0	0	5
KE015913	Kenya	Female	Adult outpatient	25-34	UTI	Positive	Staphylococcus sp.	Gram positive	Staphylococcus sp.	1055913	30	26	32	32	24	23	32	24	29	27	24	28	NA	NA	NA	NA	10	12	NA	24	15	12	14	20	13	NA	NA	NA	NA	0	0	5
KE015914	Kenya	Female	Adult outpatient	18-24	UTI	Positive	Staphylococcus sp.	Gram positive	Staphylococcus sp.	1055914	32	32	32	32	6	24	32	26	32	20	32	32	NA	NA	NA	NA	10	12	NA	24	15	12	14	20	13	NA	NA	NA	NA	0	0	5
KE015924	Kenya	Female	Adult outpatient	18-24	UTI	Positive	Staphylococcus sp.	Gram positive	Staphylococcus sp.	1055924	23	26	27	20	6	18	26	30	21	8	6	6	NA	NA	NA	NA	10	12	NA	24	15	12	14	20	13	NA	NA	NA	NA	0	0	5
KE015927	Kenya	Female	Adult outpatient	18-24	UTI	Positive	Staphylococcus sp.	Gram positive	Staphylococcus sp.	1055927	31	24	27	32	6	28	26	32	30	12	32	32	NA	NA	NA	NA	10	12	NA	24	15	12	14	20	13	NA	NA	NA	NA	0	0	5
KE015928	Kenya	Female	Adult outpatient	35-44	UTI	Positive	Staphylococcus sp.	Gram positive	Staphylococcus sp.	1055928	31	30	27	25	6	16	14	16	16	13	27	20	NA	NA	NA	NA	10	12	NA	24	15	12	14	20	13	NA	NA	NA	NA	0	0	5
KE015930	Kenya	Female	Adult outpatient	25-34	UTI	Positive	Staphylococcus sp.	Gram positive	Staphylococcus sp.	1055930	31	24	27	32	8	7	22	30	28	10	28	6	NA	NA	NA	NA	10	12	NA	24	15	12	14	20	13	NA	NA	NA	NA	0	0	5
KE015939	Kenya	Female	Adult outpatient	25-34	UTI	Positive	Staphylococcus sp.	Gram positive	Staphylococcus sp.	1055939	18	32	27	32	6	23	32	25	18	21	25	26	NA	NA	NA	NA	10	12	NA	24	15	12	14	20	13	NA	NA	NA	NA	0	0	5
KE015948	Kenya	Female	Adult outpatient	35-44	UTI	Positive	Staphylococcus sp.	Gram positive	Staphylococcus sp.	1055948	31	14	13	31	6	18	18	26	17	26	24	26	NA	NA	NA	NA	10	12	NA	24	15	12	14	20	13	NA	NA	NA	NA	0	0	5
KE015953	Kenya	Female	Adult outpatient	35-44	UTI	Positive	Staphylococcus sp.	Gram positive	Staphylococcus sp.	1055953	31	28	27	31	18	28	30	30	28	12	24	32	NA	NA	NA	NA	10	12	NA	24	15	12	14	20	13	NA	NA	NA	NA	0	0	5
KE015956	Kenya	Female	Adult outpatient	25-34	UTI	Positive	Staphylococcus sp.	Gram positive	Staphylococcus sp.	1055956	31	22	27	26	6	9	20	32	25	28	28	30	NA	NA	NA	NA	10	12	NA	24	15	12	14	20	13	NA	NA	NA	NA	0	0	5
KE015957	Kenya	Female	Adult outpatient	25-34	UTI	Positive	Staphylococcus sp.	Gram positive	Staphylococcus sp.	1055957	31	32	27	32	6	32	30	32	32	28	30	32	NA	NA	NA	NA	10	12	NA	24	15	12	14	20	13	NA	NA	NA	NA	0	0	5
KE015960	Kenya	Female	Adult outpatient	25-34	UTI	Positive	Staphylococcus sp.	Gram positive	Staphylococcus sp.	1055960	31	28	27	32	6	23	30	24	23	27	23	25	NA	NA	NA	NA	10	12	NA	24	15	12	14	20	13	NA	NA	NA	NA	0	0	5
KE015962	Kenya	Female	Adult outpatient	35-44	UTI	Positive	Staphylococcus sp.	Gram positive	Staphylococcus sp.	1055962	22	27	19	32	6	32	32	28	32	32	32	6	NA	NA	NA	NA	10	12	NA	24	15	12	14	20	13	NA	NA	NA	NA	0	0	5
KE015966	Kenya	Female	Adult outpatient	25-34	UTI	Positive	Staphylococcus sp.	Gram positive	Staphylococcus sp.	1055966	16	32	30	32	6	32	32	14	28	32	32	18	NA	NA	NA	NA	10	12	NA	24	15	12	14	20	13	NA	NA	NA	NA	1	0	5
KE015967	Kenya	Female	Adult outpatient	25-34	UTI	Positive	Staphylococcus sp.	Gram positive	Staphylococcus sp.	1055967	32	32	30	32	6	32	32	10	24	28	32	14	NA	NA	NA	NA	10	12	NA	24	15	12	14	20	13	NA	NA	NA	NA	1	0	5
KE015971	Kenya	Female	Adult outpatient	25-34	UTI	Positive	Staphylococcus sp.	Gram positive	Staphylococcus sp.	1055971	20	26	27	32	6	24	26	32	25	28	26	26	NA	NA	NA	NA	10	12	NA	24	15	12	14	20	13	NA	NA	NA	NA	0	0	5
KE015977	Kenya	Female	Adult outpatient	25-34	UTI	Positive	Staphylococcus sp.	Gram positive	Staphylococcus sp.	1055977	29	26	12	28	25	22	28	32	22	22	6	9	NA	NA	NA	NA	10	12	NA	24	15	12	14	20	13	NA	NA	NA	NA	0	0	5
KE015988	Kenya	Female	Adult outpatient	35-44	UTI	Positive	Staphylococcus sp.	Gram positive	Staphylococcus sp.	1055988	31	30	14	28	6	14	20	6	25	23	26	6	NA	NA	NA	NA	10	12	NA	24	15	12	14	20	13	NA	NA	NA	NA	1	0	5
KE015989	Kenya	Female	Adult outpatient	25-34	UTI	Positive	Staphylococcus sp.	Gram positive	Staphylococcus sp.	1055989	31	32	27	32	6	25	32	32	29	24	23	28	NA	NA	NA	NA	10	12	NA	24	15	12	14	20	13	NA	NA	NA	NA	0	0	5
KE016000	Kenya	Female	Adult outpatient	25-34	UTI	Positive	Staphylococcus sp.	Gram positive	Staphylococcus sp.	1056000	31	22	29	32	6	20	30	10	17	28	30	10	NA	NA	NA	NA	10	12	NA	24	15	12	14	20	13	NA	NA	NA	NA	1	0	5
KE016001	Kenya	Female	Adult outpatient	25-34	UTI	Positive	Staphylococcus sp.	Gram positive	Staphylococcus sp.	1056001	21	26	30	32	6	32	28	14	20	16	30	12	NA	NA	NA	NA	10	12	NA	24	15	12	14	20	13	NA	NA	NA	NA	1	0	5
KE016007	Kenya	Female	Adult outpatient	18-24	UTI	Positive	Staphylococcus sp.	Gram positive	Staphylococcus sp.	1056007	24	32	30	32	6	28	16	32	30	32	30	32	NA	NA	NA	NA	10	12	NA	24	15	12	14	20	13	NA	NA	NA	NA	0	0	5
KE016008	Kenya	Female	Adult outpatient	18-24	UTI	Positive	Staphylococcus sp.	Gram positive	Staphylococcus sp.	1056008	31	27	17	26	6	10	22	32	26	30	23	22	NA	NA	NA	NA	10	12	NA	24	15	12	14	20	13	NA	NA	NA	NA	0	0	5
KE016023	Kenya	Female	Adult outpatient	25-34	UTI	Positive	Staphylococcus sp.	Gram positive	Staphylococcus sp.	1066023	20	24	32	32	30	32	32	32	30	32	32	14	NA	NA	NA	NA	10	12	NA	24	15	12	14	20	13	NA	NA	NA	NA	0	0	4
KE016024	Kenya	Female	Adult outpatient	25-34	UTI	Positive	Staphylococcus sp.	Gram positive	Staphylococcus sp.	1066024	31	30	27	24	20	30	31	24	32	32	32	8	NA	NA	NA	NA	10	12	NA	24	15	12	14	20	13	NA	NA	NA	NA	0	0	4
KE016027	Kenya	Female	Adult outpatient	25-34	UTI	Positive	Staphylococcus sp.	Gram positive	Staphylococcus sp.	1056027	26	32	27	32	6	30	30	6	30	32	28	32	NA	NA	NA	NA	10	12	NA	24	15	12	14	20	13	NA	NA	NA	NA	1	0	5
KE016033	Kenya	Female	Adult outpatient	25-34	UTI	Positive	Staphylococcus sp.	Gram positive	Staphylococcus sp.	1066033	22	22	27	32	6	32	31	32	32	32	32	32	NA	NA	NA	NA	10	12	NA	24	15	12	14	20	13	NA	NA	NA	NA	0	0	4
KE016034	Kenya	Female	Adult outpatient	18-24	UTI	Positive	Staphylococcus sp.	Gram positive	Staphylococcus sp.	1066034	32	32	32	32	6	32	32	24	32	28	32	32	NA	NA	NA	NA	10	12	NA	24	15	12	14	20	13	NA	NA	NA	NA	0	0	4
KE016040	Kenya	Female	Adult outpatient	18-24	UTI	Positive	Staphylococcus sp.	Gram positive	Staphylococcus sp.	1066040	30	28	27	20	28	22	29	26	15	28	6	6	NA	NA	NA	NA	10	12	NA	24	15	12	14	20	13	NA	NA	NA	NA	0	0	4
KE016041	Kenya	Female	Adult outpatient	35-44	UTI	Positive	Staphylococcus sp.	Gram positive	Staphylococcus sp.	1066041	24	30	32	32	6	27	32	29	14	28	32	16	NA	NA	NA	NA	10	12	NA	24	15	12	14	20	13	NA	NA	NA	NA	0	0	4
KE016042	Kenya	Female	Adult outpatient	18-24	UTI	Positive	Staphylococcus sp.	Gram positive	Staphylococcus sp.	1066042	31	30	27	26	6	15	18	32	26	28	32	32	NA	NA	NA	NA	10	12	NA	24	15	12	14	20	13	NA	NA	NA	NA	0	0	4
KE016045	Kenya	Female	Adult outpatient	18-24	UTI	Positive	Staphylococcus sp.	Gram positive	Staphylococcus sp.	1066045	24	30	27	32	6	30	32	32	24	9	28	15	NA	NA	NA	NA	10	12	NA	24	15	12	14	20	13	NA	NA	NA	NA	0	0	4
KE016046	Kenya	Female	Adult outpatient	45-54	UTI	Positive	Staphylococcus sp.	Gram positive	Staphylococcus sp.	1066046	22	23	10	28	6	16	22	26	17	6	6	6	NA	NA	NA	NA	10	12	NA	24	15	12	14	20	13	NA	NA	NA	NA	0	0	4
KE016049	Kenya	Female	Adult outpatient	65-74	UTI	Positive	Staphylococcus sp.	Gram positive	Staphylococcus sp.	1066049	22	32	32	32	6	32	32	32	32	32	32	32	NA	NA	NA	NA	10	12	NA	24	15	12	14	20	13	NA	NA	NA	NA	0	0	4
KE016062	Kenya	Female	Adult inpatient	18-24	UTI	Positive	Staphylococcus sp.	Gram positive	Staphylococcus sp.	1066062	32	32	27	32	6	22	32	24	32	22	6	12	NA	NA	NA	NA	10	12	NA	24	15	12	14	20	13	NA	NA	NA	NA	0	0	4
KE016067	Kenya	Female	Adult inpatient	25-34	UTI	Positive	Staphylococcus sp.	Gram positive	Staphylococcus sp.	1066067	31	30	27	28	28	15	26	24	29	22	21	28	NA	NA	NA	NA	10	12	NA	24	15	12	14	20	13	NA	NA	NA	NA	0	0	4
KE016072	Kenya	Female	Adult outpatient	25-34	UTI	Positive	Staphylococcus sp.	Gram positive	Staphylococcus sp.	1066072	20	22	24	32	6	28	24	6	30	30	26	6	NA	NA	NA	NA	10	12	NA	24	15	12	14	20	13	NA	NA	NA	NA	1	0	4
KE016073	Kenya	Female	Adult outpatient	18-24	UTI	Positive	Staphylococcus sp.	Gram positive	Staphylococcus sp.	1066073	32	32	32	32	6	20	32	24	32	26	26	26	NA	NA	NA	NA	10	12	NA	24	15	12	14	20	13	NA	NA	NA	NA	0	0	4
KE016075	Kenya	Female	Adult outpatient	18-24	UTI	Positive	Staphylococcus sp.	Gram positive	Staphylococcus sp.	1066075	22	24	27	32	6	28	22	18	30	30	32	6	NA	NA	NA	NA	10	12	NA	24	15	12	14	20	13	NA	NA	NA	NA	0	0	4
KE016077	Kenya	Female	Adult outpatient	25-34	UTI	Positive	Staphylococcus sp.	Gram positive	Staphylococcus sp.	1066077	31	30	27	30	28	11	21	20	21	9	22	24	NA	NA	NA	NA	10	12	NA	24	15	12	14	20	13	NA	NA	NA	NA	0	0	4
KE016078	Kenya	Female	Adult outpatient	25-34	UTI	Positive	Staphylococcus sp.	Gram positive	Staphylococcus sp.	1066078	31	26	32	32	6	26	32	30	28	16	26	20	NA	NA	NA	NA	10	12	NA	24	15	12	14	20	13	NA	NA	NA	NA	0	0	4
KE016082	Kenya	Female	Adult outpatient	35-44	UTI	Positive	Staphylococcus sp.	Gram positive	Staphylococcus sp.	1066082	31	30	27	23	6	13	21	13	27	6	28	6	NA	NA	NA	NA	10	12	NA	24	15	12	14	20	13	NA	NA	NA	NA	1	0	4
KE016083	Kenya	Female	Adult outpatient	25-34	UTI	Positive	Staphylococcus sp.	Gram positive	Staphylococcus sp.	1066083	31	30	32	32	6	22	30	30	22	26	26	28	NA	NA	NA	NA	10	12	NA	24	15	12	14	20	13	NA	NA	NA	NA	0	0	4
KE016084	Kenya	Female	Adult outpatient	25-34	UTI	Positive	Staphylococcus sp.	Gram positive	Staphylococcus sp.	1066084	23	30	27	28	16	30	22	32	26	9	26	20	NA	NA	NA	NA	10	12	NA	24	15	12	14	20	13	NA	NA	NA	NA	0	0	4
KE016088	Kenya	Female	Adult outpatient	35-44	UTI	Positive	Staphylococcus sp.	Gram positive	Staphylococcus sp.	1066088	23	26	27	32	15	26	26	32	22	32	28	30	NA	NA	NA	NA	10	12	NA	24	15	12	14	20	13	NA	NA	NA	NA	0	0	4
KE016092	Kenya	Female	Adult outpatient	25-34	UTI	Positive	Staphylococcus sp.	Gram positive	Staphylococcus sp.	1066092	28	32	32	32	6	26	32	32	26	30	28	6	NA	NA	NA	NA	10	12	NA	24	15	12	14	20	13	NA	NA	NA	NA	0	0	4
KE016095	Kenya	Male	Adult inpatient	35-44	UTI	Positive	Staphylococcus sp.	Gram positive	Staphylococcus sp.	1066095	31	30	27	28	6	6	6	6	26	10	22	6	NA	NA	NA	NA	10	12	NA	24	15	12	14	20	13	NA	NA	NA	NA	1	0	4
KE016097	Kenya	Female	Adult outpatient	18-24	UTI	Positive	Staphylococcus sp.	Gram positive	Staphylococcus sp.	1066097	22	32	32	32	22	25	28	28	22	30	26	30	NA	NA	NA	NA	10	12	NA	24	15	12	14	20	13	NA	NA	NA	NA	0	0	4
KE016104	Kenya	Female	Adult outpatient	45-54	UTI	Positive	Staphylococcus sp.	Gram positive	Staphylococcus sp.	1066104	32	32	27	24	6	14	22	32	18	8	6	6	NA	NA	NA	NA	10	12	NA	24	15	12	14	20	13	NA	NA	NA	NA	0	0	4
KE016105	Kenya	Female	Child outpatient	<18	UTI	Positive	Staphylococcus sp.	Gram positive	Staphylococcus sp.	1066105	28	32	27	22	6	21	22	25	21	7	6	10	NA	NA	NA	NA	10	12	NA	24	15	12	14	20	13	NA	NA	NA	NA	0	0	4
KE016106	Kenya	Female	Adult outpatient	25-34	UTI	Positive	Staphylococcus sp.	Gram positive	Staphylococcus sp.	1066106	22	30	27	32	7	29	28	14	17	24	32	16	NA	NA	NA	NA	10	12	NA	24	15	12	14	20	13	NA	NA	NA	NA	1	0	4
KE016108	Kenya	Female	Adult outpatient	18-24	UTI	Positive	Staphylococcus sp.	Gram positive	Staphylococcus sp.	1066108	32	32	27	32	6	22	32	32	28	22	32	28	NA	NA	NA	NA	10	12	NA	24	15	12	14	20	13	NA	NA	NA	NA	0	0	4
KE016110	Kenya	Female	Adult outpatient	25-34	UTI	Positive	Staphylococcus sp.	Gram positive	Staphylococcus sp.	1066110	22	24	27	32	6	9	26	16	26	32	28	6	NA	NA	NA	NA	10	12	NA	24	15	12	14	20	13	NA	NA	NA	NA	0	0	4
KE016122	Kenya	Female	Adult outpatient	25-34	UTI	Positive	Staphylococcus sp.	Gram positive	Staphylococcus sp.	1066122	22	24	27	32	6	28	26	32	28	32	24	6	NA	NA	NA	NA	10	12	NA	24	15	12	14	20	13	NA	NA	NA	NA	0	0	4
KE016123	Kenya	Female	Adult outpatient	18-24	UTI	Positive	Staphylococcus sp.	Gram positive	Staphylococcus sp.	1066123	32	32	32	32	20	32	32	32	32	32	32	32	NA	NA	NA	NA	10	12	NA	24	15	12	14	20	13	NA	NA	NA	NA	0	0	4
KE016130	Kenya	Female	Adult outpatient	35-44	UTI	Positive	Staphylococcus sp.	Gram positive	Staphylococcus sp.	1066130	28	30	27	32	6	14	32	24	32	32	32	6	NA	NA	NA	NA	10	12	NA	24	15	12	14	20	13	NA	NA	NA	NA	0	0	4
KE016135	Kenya	Female	Adult outpatient	18-24	UTI	Positive	Staphylococcus sp.	Gram positive	Staphylococcus sp.	1066135	24	26	32	32	32	30	32	32	20	32	26	18	NA	NA	NA	NA	10	12	NA	24	15	12	14	20	13	NA	NA	NA	NA	0	0	4
KE016137	Kenya	Female	Adult outpatient	25-34	UTI	Positive	Staphylococcus sp.	Gram positive	Staphylococcus sp.	1066137	31	30	27	30	6	18	22	11	26	10	30	6	NA	NA	NA	NA	10	12	NA	24	15	12	14	20	13	NA	NA	NA	NA	1	0	4
KE016138	Kenya	Female	Adult outpatient	25-34	UTI	Positive	Staphylococcus sp.	Gram positive	Staphylococcus sp.	1066138	31	30	27	28	6	16	18	11	32	10	32	24	NA	NA	NA	NA	10	12	NA	24	15	12	14	20	13	NA	NA	NA	NA	1	0	4
KE016147	Kenya	Female	Adult outpatient	18-24	UTI	Positive	Staphylococcus sp.	Gram positive	Staphylococcus sp.	1066147	26	30	27	30	32	15	26	28	26	10	22	30	NA	NA	NA	NA	10	12	NA	24	15	12	14	20	13	NA	NA	NA	NA	0	0	4
KE016149	Kenya	Female	Adult outpatient	25-34	UTI	Positive	Staphylococcus sp.	Gram positive	Staphylococcus sp.	1066149	32	32	6	28	6	16	18	6	21	6	6	6	NA	NA	NA	NA	10	12	NA	24	15	12	14	20	13	NA	NA	NA	NA	1	0	4
KE016150	Kenya	Female	Adult outpatient	18-24	UTI	Positive	Staphylococcus sp.	Gram positive	Staphylococcus sp.	1066150	24	32	30	32	6	26	32	32	24	32	32	10	NA	NA	NA	NA	10	12	NA	24	15	12	14	20	13	NA	NA	NA	NA	0	0	4
KE016152	Kenya	Female	Adult outpatient	25-34	UTI	Positive	Staphylococcus sp.	Gram positive	Staphylococcus sp.	1066152	24	26	27	32	6	32	30	32	30	18	30	10	NA	NA	NA	NA	10	12	NA	24	15	12	14	20	13	NA	NA	NA	NA	0	0	4
KE016155	Kenya	Female	Adult outpatient	18-24	UTI	Positive	Staphylococcus sp.	Gram positive	Staphylococcus sp.	1066155	26	32	27	32	6	22	32	6	24	32	28	26	NA	NA	NA	NA	10	12	NA	24	15	12	14	20	13	NA	NA	NA	NA	1	0	4
KE016158	Kenya	Female	Adult outpatient	25-34	UTI	Positive	Staphylococcus sp.	Gram positive	Staphylococcus sp.	1066158	22	30	32	32	6	27	32	31	15	32	32	18	NA	NA	NA	NA	10	12	NA	24	15	12	14	20	13	NA	NA	NA	NA	0	0	4
KE016170	Kenya	Female	Adult outpatient	25-34	UTI	Positive	Staphylococcus sp.	Gram positive	Staphylococcus sp.	1066170	22	30	27	32	6	12	26	31	24	20	30	6	NA	NA	NA	NA	10	12	NA	24	15	12	14	20	13	NA	NA	NA	NA	0	0	4
KE016175	Kenya	Female	Adult outpatient	18-24	UTI	Positive	Staphylococcus sp.	Gram positive	Staphylococcus sp.	1066175	32	32	27	32	32	20	30	32	24	30	6	8	NA	NA	NA	NA	10	12	NA	24	15	12	14	20	13	NA	NA	NA	NA	0	0	4
KE016180	Kenya	Female	Adult inpatient	35-44	UTI	Positive	Staphylococcus sp.	Gram positive	Staphylococcus sp.	1066180	31	30	27	28	6	14	6	6	22	10	24	6	NA	NA	NA	NA	10	12	NA	24	15	12	14	20	13	NA	NA	NA	NA	1	0	4
KE016186	Kenya	Female	Adult outpatient	35-44	UTI	Positive	Staphylococcus sp.	Gram positive	Staphylococcus sp.	1066186	30	30	6	28	6	16	32	30	18	11	6	6	NA	NA	NA	NA	10	12	NA	24	15	12	14	20	13	NA	NA	NA	NA	0	0	4
KE016199	Kenya	Female	Child outpatient	<18	UTI	Positive	Staphylococcus sp.	Gram positive	Staphylococcus sp.	1066199	30	32	27	22	26	20	32	32	30	14	6	6	NA	NA	NA	NA	10	12	NA	24	15	12	14	20	13	NA	NA	NA	NA	0	0	4
KE016214	Kenya	Male	Adult outpatient	75 and more	UTI	Positive	Staphylococcus sp.	Gram positive	Staphylococcus sp.	1066214	18	28	32	32	32	18	23	21	26	16	28	6	NA	NA	NA	NA	10	12	NA	24	15	12	14	20	13	NA	NA	NA	NA	0	0	4
KE013010	Kenya	Female	Adult outpatient	45-54	UTI	Positive	Streptococcus sp.	Gram positive	Streptococcus sp.	1033010	22	30	32	22	6	11	26	6	23	21	6	7	NA	23	23	NA	NA	NA	NA	NA	NA	14	18	18	15	NA	23	23	NA	NA	0	5
KE014399	Kenya	Male	Adult outpatient	25-34	UTI	Positive	Streptococcus sp.	Gram positive	Streptococcus sp.	1014399	28	30	31	32	6	30	32	18	30	32	32	12	NA	23	23	NA	NA	NA	NA	NA	NA	14	18	18	15	NA	23	23	NA	NA	0	5
KE014392	Kenya	Male	child inpatient	<18	UTI	Positive	Streptococcus sp.	Gram positive	Streptococcus sp.	1014392	31	22	30	32	32	29	14	26	16	32	32	32	NA	NA	NA	NA	NA	NA	NA	NA	NA	NA	NA	NA	NA	NA	NA	NA	NA	NA	NA	5
KE015994	Kenya	Female	Adult outpatient	25-34	UTI	Positive	Yeast	Gram positive	Yeast	1055994	28	30	6	28	6	19	31	23	18	8	6	8	NA	NA	NA	NA	NA	NA	NA	NA	NA	NA	NA	NA	NA	NA	NA	NA	NA	NA	NA	5
KE013322	Kenya	Female	Adult outpatient	25-34	UTI	Positive	Yeast	None significant	Yeast	1063322	NA	NA	NA	NA	NA	NA	NA	NA	NA	NA	NA	NA	NA	NA	NA	NA	NA	NA	NA	NA	NA	NA	NA	NA	NA	NA	NA	NA	NA	NA	NA	4
KE013496	Kenya	Female	Adult outpatient	18-24	UTI	Positive	Yeast	None significant	Yeast	1063496	NA	NA	NA	NA	NA	NA	NA	NA	NA	NA	NA	NA	NA	NA	NA	NA	NA	NA	NA	NA	NA	NA	NA	NA	NA	NA	NA	NA	NA	NA	NA	4
